# Supplementary material for: Controlled aggregation of Pt/PtH/Rh/RhH doped silver superatomic nanoclusters into 16-electron supermolecules
Source: Chem Sci. 2024 Aug 22;15(36):14660–7. doi: 10.1039/d4sc02920h (PMC11376050; doi:10.1039/d4sc02920h)
Supplement: SC-015-D4SC02920H-s002 [file SC-015-D4SC02920H-s002.cif]

# Supplementary Information (SI) for Chemical Science.
# This journal is © The Royal Society of Chemistry 2024

####################################################################### 
# 
# This file contains crystal structure data downloaded from the 
# Cambridge Structural Database (CSD) hosted by the Cambridge 
# Crystallographic Data Centre (CCDC).
# 
# Full information about CCDC data access policies and citation 
# guidelines are available at http://www.ccdc.cam.ac.uk/access/V1 
# 
# Audit and citation data items may have been added by the CCDC. 
# Please retain this information to preserve the provenance of 
# this file and to allow appropriate attribution of the data. 
# 
#######################################################################

data_1
_database_code_depnum_ccdc_archive 'CCDC 2342395'
loop_
_audit_author_name
_audit_author_address
'Chen-Wei Liu'
;Department of Chemistry, National Dong Hwa University
Taiwan
;
_audit_update_record             
;
2024-03-22 deposited with the CCDC.	2024-08-12 downloaded from the CCDC.
;

_audit_creation_method           SHELXL-2018/3
_shelx_SHELXL_version_number     2018/3
_chemical_name_systematic        ?
_chemical_name_common            ?
_chemical_melting_point          ?
_chemical_formula_moiety         ?
_chemical_formula_sum            'C204 H480 Ag66 O68 P34 Rh4 S68'
_chemical_formula_weight         14785.97

loop_
_atom_type_symbol
_atom_type_description
_atom_type_scat_dispersion_real
_atom_type_scat_dispersion_imag
_atom_type_scat_source
C C 0.0033 0.0016 'International Tables Vol C Tables 4.2.6.8 and 6.1.1.4'
H H 0.0000 0.0000 'International Tables Vol C Tables 4.2.6.8 and 6.1.1.4'
Ag Ag -0.8971 1.1015 'International Tables Vol C Tables 4.2.6.8 and 6.1.1.4'
O O 0.0106 0.0060 'International Tables Vol C Tables 4.2.6.8 and 6.1.1.4'
P P 0.1023 0.0942 'International Tables Vol C Tables 4.2.6.8 and 6.1.1.4'
Rh Rh -1.1178 0.9187 'International Tables Vol C Tables 4.2.6.8 and 6.1.1.4'
S S 0.1246 0.1234 'International Tables Vol C Tables 4.2.6.8 and 6.1.1.4'

_space_group_crystal_system      triclinic
_space_group_IT_number           2
_space_group_name_H-M_alt        'P -1'
_space_group_name_Hall           '-P 1'

_shelx_space_group_comment       
; 
The symmetry employed for this shelxl refinement is uniquely defined 
by the following loop, which should always be used as a source of 
symmetry information in preference to the above space-group names. 
They are only intended as comments. 
;

loop_
_space_group_symop_operation_xyz
'x, y, z'
'-x, -y, -z'

_cell_length_a                   16.193(2)
_cell_length_b                   34.224(5)
_cell_length_c                   38.997(5)
_cell_angle_alpha                72.855(4)
_cell_angle_beta                 84.982(3)
_cell_angle_gamma                83.671(2)
_cell_volume                     20491(5)
_cell_formula_units_Z            2
_cell_measurement_temperature    100(2)
_cell_measurement_reflns_used    9653
_cell_measurement_theta_min      2.28
_cell_measurement_theta_max      25.09

_exptl_crystal_description       prism
_exptl_crystal_colour            black
_exptl_crystal_density_meas      ?
_exptl_crystal_density_method    ?
_exptl_crystal_density_diffrn    2.396
_exptl_crystal_F_000             14256
_exptl_transmission_factor_min   ?
_exptl_transmission_factor_max   ?
_exptl_crystal_size_max          0.200
_exptl_crystal_size_mid          0.170
_exptl_crystal_size_min          0.060
_exptl_absorpt_coefficient_mu    3.759
_shelx_estimated_absorpt_T_min   0.520
_shelx_estimated_absorpt_T_max   0.806
_exptl_absorpt_correction_type   multi-scan
_exptl_absorpt_correction_T_min  0.5456
_exptl_absorpt_correction_T_max  0.7452
_exptl_absorpt_process_details   SADABS
_exptl_absorpt_special_details   ?
_diffrn_ambient_temperature      100(2)
_diffrn_radiation_wavelength     0.71073
_diffrn_radiation_type           MoK\a
_diffrn_source                   ?
_diffrn_measurement_device_type  'Bruker APEX-II CCD'
_diffrn_measurement_method       '\f and \w scans'
_diffrn_detector_area_resol_mean ?
_diffrn_reflns_number            233268
_diffrn_reflns_av_unetI/netI     0.0890
_diffrn_reflns_av_R_equivalents  0.0907
_diffrn_reflns_limit_h_min       -19
_diffrn_reflns_limit_h_max       19
_diffrn_reflns_limit_k_min       -40
_diffrn_reflns_limit_k_max       40
_diffrn_reflns_limit_l_min       -46
_diffrn_reflns_limit_l_max       46
_diffrn_reflns_theta_min         0.625
_diffrn_reflns_theta_max         25.000
_diffrn_reflns_theta_full        25.000
_diffrn_measured_fraction_theta_max 0.997
_diffrn_measured_fraction_theta_full 0.997
_diffrn_reflns_Laue_measured_fraction_max 0.997
_diffrn_reflns_Laue_measured_fraction_full 0.997
_diffrn_reflns_point_group_measured_fraction_max 0.997
_diffrn_reflns_point_group_measured_fraction_full 0.997
_reflns_number_total             71948
_reflns_number_gt                47338
_reflns_threshold_expression     'I > 2\s(I)'
_reflns_Friedel_coverage         0.000
_reflns_Friedel_fraction_max     .
_reflns_Friedel_fraction_full    .

_reflns_special_details          
; 
 Reflections were merged by SHELXL according to the crystal 
 class for the calculation of statistics and refinement. 
  
 _reflns_Friedel_fraction is defined as the number of unique 
 Friedel pairs measured divided by the number that would be 
 possible theoretically, ignoring centric projections and 
 systematic absences. 
;

_computing_data_collection       'Bruker APEX2'
_computing_cell_refinement       'Bruker SAINT'
_computing_data_reduction        'Bruker SAINT'
_computing_structure_solution    'SHELXT 2018/2 (Sheldrick, 2018)'
_computing_structure_refinement  'SHELXL-2018/3 (Sheldrick, 2018)'
_computing_molecular_graphics    'Bruker SHELXTL'
_computing_publication_material  'Bruker SHELXTL'
_refine_special_details          ?
_refine_ls_structure_factor_coef Fsqd
_refine_ls_matrix_type           full
_refine_ls_weighting_scheme      calc
_refine_ls_weighting_details     
'w=1/[\s^2^(Fo^2^)+(0.0285P)^2^+487.8245P] where P=(Fo^2^+2Fc^2^)/3'
_atom_sites_solution_primary     ?
_atom_sites_solution_secondary   ?
_atom_sites_solution_hydrogens   mixed
_refine_ls_hydrogen_treatment    mixed
_refine_ls_extinction_method     none
_refine_ls_extinction_coef       .
_refine_ls_number_reflns         71948
_refine_ls_number_parameters     4132
_refine_ls_number_restraints     1470
_refine_ls_R_factor_all          0.1174
_refine_ls_R_factor_gt           0.0666
_refine_ls_wR_factor_ref         0.1519
_refine_ls_wR_factor_gt          0.1254
_refine_ls_goodness_of_fit_ref   1.103
_refine_ls_restrained_S_all      1.098
_refine_ls_shift/su_max          0.001
_refine_ls_shift/su_mean         0.000

loop_
_atom_site_label
_atom_site_type_symbol
_atom_site_fract_x
_atom_site_fract_y
_atom_site_fract_z
_atom_site_U_iso_or_equiv
_atom_site_adp_type
_atom_site_occupancy
_atom_site_site_symmetry_order
_atom_site_calc_flag
_atom_site_refinement_flags_posn
_atom_site_refinement_flags_adp
_atom_site_refinement_flags_occupancy
_atom_site_disorder_assembly
_atom_site_disorder_group
H1M H 0.805(2) 0.6715(12) 0.8822(5) 0.05(5) Uiso 1 1 d D . . . .
H2M H 0.7632(17) 0.8167(14) 0.9040(8) 0.23(15) Uiso 1 1 d D . . . .
H4M H 0.227(9) 0.826(5) 0.389(4) 0.05(5) Uiso 1 1 d . . . . .
H3M H 0.273(12) 0.663(6) 0.391(5) 0.10(7) Uiso 1 1 d . . . . .
Ag1 Ag 0.83092(7) 0.65537(3) 0.79446(3) 0.0274(3) Uani 1 1 d . . . . .
Ag2 Ag 0.92819(7) 0.62730(3) 0.85998(3) 0.0300(3) Uani 1 1 d . . . . .
Ag3 Ag 0.74347(7) 0.63228(3) 0.86447(3) 0.0299(3) Uani 1 1 d D . . . .
Ag4 Ag 0.68261(7) 0.70419(3) 0.81434(3) 0.0254(2) Uani 1 1 d . . . . .
Ag5 Ag 0.82601(7) 0.74233(3) 0.77112(3) 0.0269(3) Uani 1 1 d . . . . .
Ag6 Ag 0.97461(7) 0.69388(3) 0.79754(3) 0.0279(3) Uani 1 1 d . . . . .
Ag7 Ag 0.99124(7) 0.70169(3) 0.86551(3) 0.0273(3) Uani 1 1 d . . . . .
Ag8 Ag 0.88975(7) 0.66223(4) 0.92141(3) 0.0327(3) Uani 1 1 d D . . . .
Ag9 Ag 0.69347(7) 0.70537(3) 0.88879(3) 0.0277(3) Uani 1 1 d D . . . .
Ag10 Ag 0.73708(7) 0.77388(3) 0.82681(3) 0.0238(2) Uani 1 1 d . . . . .
Ag11 Ag 0.91939(7) 0.76989(3) 0.81580(3) 0.0252(2) Uani 1 1 d . . . . .
Ag12 Ag 0.83973(7) 0.74881(3) 0.88646(3) 0.0223(2) Uani 1 1 d . . . . .
Ag13 Ag 0.68046(7) 0.77309(4) 0.92187(3) 0.0300(3) Uani 1 1 d D . . . .
Ag14 Ag 0.80766(7) 0.71554(3) 0.96198(3) 0.0294(3) Uani 1 1 d . . . . .
Ag15 Ag 0.97508(7) 0.74106(3) 0.93114(3) 0.0292(3) Uani 1 1 d . . . . .
Ag16 Ag 0.95925(7) 0.81213(4) 0.87461(3) 0.0317(3) Uani 1 1 d . . . . .
Ag17 Ag 0.80337(8) 0.83685(3) 0.85038(3) 0.0316(3) Uani 1 1 d D . . . .
Ag18 Ag 0.70028(8) 0.85151(4) 0.93424(3) 0.0384(3) Uani 1 1 d D . . . .
Ag19 Ag 0.73018(8) 0.77818(4) 0.99040(3) 0.0363(3) Uani 1 1 d . . . . .
Ag20 Ag 0.91030(8) 0.75984(4) 0.99447(3) 0.0376(3) Uani 1 1 d . . . . .
Ag21 Ag 0.99037(8) 0.82190(4) 0.94148(3) 0.0408(3) Uani 1 1 d . . . . .
Ag22 Ag 0.86400(8) 0.87670(4) 0.89919(3) 0.0356(3) Uani 1 1 d . . . . .
Ag23 Ag 0.84078(9) 0.84351(4) 0.97804(3) 0.0420(3) Uani 1 1 d . . . . .
Ag24 Ag 0.98402(8) 0.60220(4) 0.79470(3) 0.0390(3) Uani 1 1 d . . . . .
Ag25 Ag 0.82167(8) 0.56919(4) 0.83629(3) 0.0377(3) Uani 1 1 d . . . . .
Ag26 Ag 0.67191(8) 0.62479(4) 0.79905(3) 0.0362(3) Uani 1 1 d . . . . .
Ag27 Ag 0.66053(7) 0.78068(3) 0.75548(3) 0.0292(3) Uani 1 1 d . . . . .
Ag28 Ag 0.82323(7) 0.83116(3) 0.76126(3) 0.0306(3) Uani 1 1 d . . . . .
Ag29 Ag 0.94567(11) 0.91153(5) 0.94813(4) 0.0630(4) Uani 1 1 d . . . . .
Ag30 Ag 0.75029(10) 0.92455(4) 0.94359(4) 0.0521(4) Uani 1 1 d . . . . .
Ag31 Ag 0.67476(11) 0.85572(5) 1.00855(4) 0.0640(5) Uani 1 1 d . . . . .
Ag32 Ag 0.96011(8) 0.67350(4) 0.99602(3) 0.0354(3) Uani 1 1 d . . . . .
Ag33 Ag 0.80730(9) 0.70418(4) 1.04425(4) 0.0490(4) Uani 1 1 d . . . . .
Ag34 Ag 0.28919(7) 0.64033(3) 0.30552(3) 0.0257(2) Uani 1 1 d . . . . .
Ag35 Ag 0.20111(7) 0.63183(3) 0.37507(3) 0.0268(2) Uani 1 1 d . . . . .
Ag36 Ag 0.14395(7) 0.69660(3) 0.31639(3) 0.0251(2) Uani 1 1 d . . . . .
Ag37 Ag 0.29048(7) 0.72527(3) 0.26982(3) 0.0271(3) Uani 1 1 d . . . . .
Ag38 Ag 0.43661(7) 0.67997(3) 0.30058(3) 0.0249(2) Uani 1 1 d . . . . .
Ag39 Ag 0.38678(7) 0.62430(3) 0.36944(3) 0.0240(2) Uani 1 1 d . . . . .
Ag40 Ag 0.15378(7) 0.71283(3) 0.38551(3) 0.0247(2) Uani 1 1 d . . . . .
Ag41 Ag 0.20279(7) 0.77092(3) 0.31687(3) 0.0234(2) Uani 1 1 d . . . . .
Ag42 Ag 0.38508(7) 0.76243(3) 0.30678(3) 0.0237(2) Uani 1 1 d . . . . .
Ag43 Ag 0.45438(6) 0.70153(3) 0.36315(3) 0.0235(2) Uani 1 1 d . . . . .
Ag44 Ag 0.35235(7) 0.67121(3) 0.42203(3) 0.0261(2) Uani 1 1 d . . . . .
Ag45 Ag 0.30476(6) 0.75513(3) 0.37636(3) 0.0186(2) Uani 1 1 d . . . . .
Ag46 Ag 0.27033(7) 0.73488(3) 0.45191(3) 0.0216(2) Uani 1 1 d . . . . .
Ag47 Ag 0.14971(7) 0.79067(3) 0.40401(3) 0.0244(2) Uani 1 1 d . . . . .
Ag48 Ag 0.27233(7) 0.83925(3) 0.33056(3) 0.0286(3) Uani 1 1 d . . . . .
Ag49 Ag 0.42869(7) 0.81600(3) 0.35558(3) 0.0250(2) Uani 1 1 d . . . . .
Ag50 Ag 0.43929(6) 0.75291(3) 0.41955(3) 0.0223(2) Uani 1 1 d . . . . .
Ag51 Ag 0.37779(7) 0.78402(3) 0.47683(3) 0.0250(2) Uani 1 1 d . . . . .
Ag52 Ag 0.19818(7) 0.80564(3) 0.46987(3) 0.0233(2) Uani 1 1 d . . . . .
Ag53 Ag 0.17683(7) 0.87320(3) 0.40866(3) 0.0265(2) Uani 1 1 d . . . . .
Ag54 Ag 0.34276(7) 0.88822(3) 0.37051(3) 0.0254(2) Uani 1 1 d . . . . .
Ag55 Ag 0.46575(7) 0.83606(3) 0.41702(3) 0.0268(2) Uani 1 1 d . . . . .
Ag56 Ag 0.32070(7) 0.86785(3) 0.44986(3) 0.0260(2) Uani 1 1 d . . . . .
Ag57 Ag 0.12686(7) 0.61132(3) 0.31653(3) 0.0325(3) Uani 1 1 d . . . . .
Ag58 Ag 0.27994(7) 0.56002(3) 0.36042(3) 0.0314(3) Uani 1 1 d . . . . .
Ag59 Ag 0.44172(7) 0.58438(4) 0.31264(3) 0.0315(3) Uani 1 1 d . . . . .
Ag60 Ag 0.12803(8) 0.76411(4) 0.24914(3) 0.0354(3) Uani 1 1 d . . . . .
Ag61 Ag 0.29179(8) 0.81512(4) 0.24682(3) 0.0345(3) Uani 1 1 d . . . . .
Ag62 Ag 0.15811(8) 0.88958(4) 0.47827(3) 0.0363(3) Uani 1 1 d . . . . .
Ag63 Ag 0.24085(7) 0.94772(3) 0.40899(3) 0.0317(3) Uani 1 1 d . . . . .
Ag64 Ag 0.43652(8) 0.92836(4) 0.41130(3) 0.0388(3) Uani 1 1 d . . . . .
Ag65 Ag 0.42125(7) 0.69573(3) 0.49195(3) 0.0281(3) Uani 1 1 d . . . . .
Ag66 Ag 0.26456(7) 0.73733(3) 0.53017(3) 0.0292(3) Uani 1 1 d . . . . .
Rh1 Rh 0.83372(7) 0.69958(3) 0.84324(3) 0.0213(2) Uani 1 1 d D . . . .
Rh2 Rh 0.83680(7) 0.79731(3) 0.93048(3) 0.0257(3) Uani 1 1 d D . . . .
Rh3 Rh 0.29539(7) 0.69609(3) 0.34361(3) 0.0191(2) Uani 1 1 d . . . . .
Rh4 Rh 0.30635(7) 0.81316(3) 0.41106(3) 0.0182(2) Uani 1 1 d . . . . .
S1 S 0.7522(3) 0.56334(12) 0.78028(12) 0.0408(10) Uani 1 1 d . . . . .
S2 S 0.8967(3) 0.63287(12) 0.73892(11) 0.0342(9) Uani 1 1 d . . . . .
S3 S 0.6289(3) 0.67046(13) 0.73895(11) 0.0392(10) Uani 1 1 d . . . . .
S4 S 0.5454(2) 0.73707(12) 0.78618(10) 0.0327(9) Uani 1 1 d . . . . .
S5 S 0.5706(3) 0.60851(16) 0.85243(13) 0.0535(12) Uani 1 1 d . . . . .
S6 S 0.7387(3) 0.55595(12) 0.89738(11) 0.0391(10) Uani 1 1 d . . . . .
S7 S 0.9588(3) 0.52819(13) 0.82953(12) 0.0407(10) Uani 1 1 d . . . . .
S8 S 0.9848(3) 0.56242(13) 0.90207(12) 0.0465(12) Uani 1 1 d . . . . .
S9 S 1.1259(3) 0.61972(15) 0.79908(12) 0.0474(12) Uani 1 1 d . . . . .
S10 S 1.0513(2) 0.70532(14) 0.73752(10) 0.0386(10) Uani 1 1 d . . . . .
S11 S 0.9126(2) 0.80985(13) 0.71223(10) 0.0336(9) Uani 1 1 d . . . . .
S12 S 0.7577(2) 0.75149(11) 0.71068(10) 0.0291(8) Uani 1 1 d . . . . .
S13 S 0.6753(2) 0.85597(11) 0.74091(10) 0.0302(9) Uani 1 1 d . . . . .
S14 S 0.6498(2) 0.83906(11) 0.83242(10) 0.0300(9) Uani 1 1 d . . . . .
S15 S 0.5360(3) 0.78520(17) 0.89902(13) 0.0593(15) Uani 1 1 d . . . . .
S16 S 0.5955(3) 0.68905(17) 0.94322(12) 0.0577(14) Uani 1 1 d . . . . .
S17 S 0.7707(3) 0.64039(13) 0.97140(12) 0.0429(11) Uani 1 1 d . . . . .
S18 S 0.8690(3) 0.63222(15) 1.04822(12) 0.0496(12) Uani 1 1 d . . . . .
S19 S 1.0229(2) 0.62893(12) 0.95582(10) 0.0318(9) Uani 1 1 d . . . . .
S20 S 1.1061(2) 0.71418(12) 0.89915(10) 0.0320(9) Uani 1 1 d . . . . .
S21 S 1.0435(3) 0.81089(12) 0.81695(11) 0.0359(9) Uani 1 1 d . . . . .
S22 S 0.8750(3) 0.88071(12) 0.79036(10) 0.0335(9) Uani 1 1 d . . . . .
S23 S 0.6555(3) 0.72937(15) 1.04361(11) 0.0493(12) Uani 1 1 d . . . . .
S24 S 0.7172(4) 0.80850(16) 1.06852(13) 0.0657(16) Uani 1 1 d . . . . .
S25 S 0.5357(4) 0.86314(18) 0.98280(15) 0.0704(16) Uani 1 1 d . . . . .
S26 S 0.6281(3) 0.92286(13) 0.90649(12) 0.0469(11) Uani 1 1 d . . . . .
S27 S 0.8592(4) 0.94273(14) 0.85111(13) 0.0572(14) Uani 1 1 d . . . . .
S28 S 0.8538(4) 0.97850(16) 0.92484(16) 0.0698(16) Uani 1 1 d . . . . .
S29 S 1.0792(4) 0.8984(2) 0.91413(17) 0.0829(19) Uani 1 1 d . . . . .
S30 S 1.1008(4) 0.8181(2) 0.98657(16) 0.0797(19) Uani 1 1 d . . . . .
S31 S 1.0696(3) 0.6984(2) 1.02437(17) 0.086(2) Uani 1 1 d . . . . .
S32 S 0.9104(3) 0.74633(15) 1.06350(11) 0.0494(12) Uani 1 1 d . . . . .
S33 S 0.7133(4) 0.92743(17) 1.00860(14) 0.079(2) Uani 1 1 d . . . . .
S34 S 0.9137(4) 0.87884(16) 1.01632(14) 0.0624(15) Uani 1 1 d . . . . .
S35 S 0.2005(3) 0.54119(12) 0.31298(12) 0.0390(10) Uani 1 1 d . . . . .
S36 S 0.3473(3) 0.60259(12) 0.25884(10) 0.0348(9) Uani 1 1 d . . . . .
S37 S 0.0291(3) 0.60508(13) 0.37128(12) 0.0393(10) Uani 1 1 d . . . . .
S38 S 0.1955(2) 0.55954(12) 0.42008(10) 0.0329(9) Uani 1 1 d . . . . .
S39 S 0.0894(3) 0.64717(13) 0.25322(11) 0.0381(10) Uani 1 1 d . . . . .
S40 S 0.0085(2) 0.72728(12) 0.28506(11) 0.0344(9) Uani 1 1 d . . . . .
S41 S 0.2210(3) 0.72306(13) 0.21174(11) 0.0427(11) Uani 1 1 d . . . . .
S42 S 0.3820(3) 0.78039(14) 0.20613(11) 0.0428(11) Uani 1 1 d . . . . .
S43 S 0.5163(3) 0.68039(14) 0.24200(10) 0.0417(11) Uani 1 1 d . . . . .
S44 S 0.5796(3) 0.60834(13) 0.31645(11) 0.0363(10) Uani 1 1 d . . . . .
S45 S 0.4124(2) 0.51452(11) 0.35539(10) 0.0302(9) Uani 1 1 d . . . . .
S46 S 0.4567(2) 0.56579(11) 0.41430(10) 0.0291(9) Uani 1 1 d . . . . .
S47 S 0.1482(3) 0.83857(13) 0.22130(11) 0.0401(10) Uani 1 1 d . . . . .
S48 S 0.1206(2) 0.84182(12) 0.30901(11) 0.0342(9) Uani 1 1 d . . . . .
S49 S 0.0109(3) 0.79274(13) 0.37797(11) 0.0386(10) Uani 1 1 d . . . . .
S50 S 0.0548(3) 0.70407(14) 0.44029(11) 0.0417(11) Uani 1 1 d . . . . .
S51 S 0.2302(2) 0.65982(11) 0.47132(9) 0.0258(8) Uani 1 1 d . . . . .
S52 S 0.3228(2) 0.66294(11) 0.54661(10) 0.0297(9) Uani 1 1 d . . . . .
S53 S 0.5699(2) 0.72125(11) 0.39206(9) 0.0258(8) Uani 1 1 d . . . . .
S54 S 0.4847(2) 0.64405(11) 0.45905(9) 0.0257(8) Uani 1 1 d . . . . .
S55 S 0.3436(3) 0.87192(13) 0.26690(10) 0.0385(10) Uani 1 1 d . . . . .
S56 S 0.5110(3) 0.80491(13) 0.30080(10) 0.0363(10) Uani 1 1 d . . . . .
S57 S 0.3286(3) 0.94874(11) 0.31739(10) 0.0335(9) Uani 1 1 d . . . . .
S58 S 0.3542(3) 0.99562(12) 0.38212(11) 0.0346(9) Uani 1 1 d . . . . .
S59 S 0.1167(2) 0.94539(11) 0.37292(10) 0.0305(9) Uani 1 1 d . . . . .
S60 S 0.0197(3) 0.89396(14) 0.45181(12) 0.0449(11) Uani 1 1 d . . . . .
S61 S 0.1796(2) 0.85105(12) 0.54275(10) 0.0332(9) Uani 1 1 d . . . . .
S62 S 0.1143(2) 0.76739(12) 0.52563(10) 0.0310(9) Uani 1 1 d . . . . .
S63 S 0.3640(2) 0.78426(12) 0.54471(10) 0.0293(8) Uani 1 1 d . . . . .
S64 S 0.5272(2) 0.73093(13) 0.51389(10) 0.0339(9) Uani 1 1 d . . . . .
S65 S 0.5612(3) 0.90780(14) 0.37660(13) 0.0491(12) Uani 1 1 d . . . . .
S66 S 0.5895(3) 0.83294(15) 0.45414(14) 0.0593(15) Uani 1 1 d . . . . .
S67 S 0.2156(3) 0.96028(13) 0.47164(12) 0.0467(12) Uani 1 1 d . . . . .
S68 S 0.4091(3) 0.90571(14) 0.48048(12) 0.0468(12) Uani 1 1 d . . . . .
P1 P 0.8298(3) 0.58747(13) 0.73891(12) 0.0410(11) Uani 1 1 d . . . . .
P2 P 0.5292(2) 0.70100(12) 0.75478(11) 0.0300(9) Uani 1 1 d . . . . .
P3 P 0.6195(3) 0.55794(14) 0.88667(13) 0.0443(11) Uani 1 1 d . . . . .
P4 P 1.0087(4) 0.52110(17) 0.87617(16) 0.081(2) Uani 1 1 d D . . . .
P5 P 1.1465(3) 0.66524(14) 0.75440(12) 0.0382(10) Uani 1 1 d . . . . .
P6 P 0.8265(2) 0.79815(12) 0.68436(10) 0.0281(9) Uani 1 1 d . . . . .
P7 P 0.6280(3) 0.87486(12) 0.78329(10) 0.0312(9) Uani 1 1 d . . . . .
P8 P 0.5002(3) 0.73148(16) 0.92884(11) 0.0434(12) Uani 1 1 d . . . . .
P9 P 0.7910(3) 0.61090(17) 1.02259(15) 0.0633(16) Uani 1 1 d . . . . .
P10 P 1.1233(2) 0.65871(13) 0.93507(10) 0.0300(9) Uani 1 1 d . . . . .
P11 P 0.9978(3) 0.86568(13) 0.78556(12) 0.0382(10) Uani 1 1 d . . . . .
P12 P 0.6405(3) 0.76555(17) 1.07639(13) 0.0575(15) Uani 1 1 d . . . . .
P13 P 0.5313(4) 0.91471(15) 0.94335(14) 0.0564(14) Uani 1 1 d . . . . .
P14 P 0.8610(4) 0.98835(17) 0.87134(16) 0.0646(16) Uani 1 1 d . . . . .
P15 P 1.1520(4) 0.8632(2) 0.95010(18) 0.0696(17) Uani 1 1 d . . . . .
P16 P 1.0107(4) 0.7065(2) 1.06876(14) 0.0644(17) Uani 1 1 d . . . . .
P17 P 0.8011(6) 0.9097(3) 1.0353(3) 0.0391(18) Uani 0.5 1 d D . P A 1
P17B P 0.8442(6) 0.9232(3) 1.0243(3) 0.0391(18) Uani 0.5 1 d . . P A 2
P18 P 0.2797(3) 0.55514(13) 0.26968(12) 0.0416(11) Uani 1 1 d . . . . .
P19 P 0.0790(3) 0.55720(12) 0.40872(11) 0.0322(9) Uani 1 1 d . . . . .
P20 P -0.0083(3) 0.68411(13) 0.26085(12) 0.0366(10) Uani 1 1 d . . . . .
P21 P 0.2981(3) 0.76278(15) 0.18106(11) 0.0436(12) Uani 1 1 d . . . . .
P22 P 0.6052(3) 0.64033(14) 0.26532(11) 0.0365(10) Uani 1 1 d . . . . .
P23 P 0.4695(2) 0.51540(11) 0.39924(10) 0.0258(8) Uani 1 1 d . . . . .
P24 P 0.1017(3) 0.86821(12) 0.25689(12) 0.0387(11) Uani 1 1 d . . . . .
P25 P -0.0332(2) 0.74705(12) 0.41773(10) 0.0284(9) Uani 1 1 d . . . . .
P26 P 0.2512(3) 0.63482(12) 0.52309(10) 0.0277(9) Uani 1 1 d . . . . .
P27 P 0.5856(2) 0.67213(11) 0.43489(10) 0.0229(8) Uani 1 1 d . . . . .
P28 P 0.4655(3) 0.85492(15) 0.26335(12) 0.0444(12) Uani 1 1 d . . . . .
P29 P 0.3618(3) 0.99643(12) 0.32995(11) 0.0331(10) Uani 1 1 d . . . . .
P30 P 0.0149(2) 0.94008(12) 0.40677(12) 0.0330(10) Uani 1 1 d . . . . .
P31 P 0.1034(2) 0.80743(12) 0.55489(10) 0.0293(9) Uani 1 1 d . . . . .
P32 P 0.4662(3) 0.74532(12) 0.55560(10) 0.0297(9) Uani 1 1 d . . . . .
P33 P 0.6364(3) 0.87734(14) 0.41564(12) 0.0393(11) Uani 1 1 d . . . . .
P34 P 0.3279(5) 0.94905(15) 0.49078(17) 0.080(2) Uani 1 1 d D . . . .
O1 O 0.7821(10) 0.6028(5) 0.7033(4) 0.082(5) Uani 1 1 d D . . . .
O2 O 0.8905(11) 0.5495(5) 0.7340(4) 0.098(5) Uani 1 1 d D . . . .
O3 O 0.4818(6) 0.7272(3) 0.7205(3) 0.035(2) Uani 1 1 d . . . . .
O4 O 0.4607(6) 0.6734(3) 0.7764(3) 0.035(2) Uani 1 1 d . . . . .
O5 O 0.6108(10) 0.5187(5) 0.8748(4) 0.087(5) Uani 1 1 d . . . . .
O6 O 0.5652(8) 0.5497(4) 0.9232(3) 0.054(3) Uani 1 1 d . . . . .
O7 O 1.0005(9) 0.4796(5) 0.8992(4) 0.101(5) Uani 1 1 d D . . . .
O8 O 1.1163(11) 0.5166(6) 0.8692(5) 0.120(7) Uani 1 1 d . . . . .
O9 O 1.2251(7) 0.6861(4) 0.7587(3) 0.052(3) Uani 1 1 d . . . . .
O10 O 1.1886(7) 0.6476(4) 0.7227(3) 0.047(3) Uani 1 1 d . . . . .
O11 O 0.8676(6) 0.7887(3) 0.6491(3) 0.036(3) Uani 1 1 d . . . . .
O12 O 0.7708(6) 0.8393(3) 0.6688(2) 0.031(2) Uani 1 1 d . . . . .
O13 O 0.5317(7) 0.8847(4) 0.7805(3) 0.051(3) Uani 1 1 d . . . . .
O14 O 0.6590(8) 0.9186(3) 0.7761(3) 0.051(3) Uani 1 1 d . . . . .
O15 O 0.4331(7) 0.7156(4) 0.9108(3) 0.054(3) Uani 1 1 d D . . . .
O16 O 0.4445(6) 0.7347(4) 0.9627(3) 0.044(3) Uani 1 1 d . . . . .
O17 O 0.7079(10) 0.6088(6) 1.0464(5) 0.112(6) Uani 1 1 d D U . . .
O18 O 0.8124(12) 0.5645(5) 1.0281(5) 0.098(6) Uani 1 1 d . . . . .
O19 O 1.1899(6) 0.6302(3) 0.9195(3) 0.036(3) Uani 1 1 d . . . . .
O20 O 1.1673(6) 0.6625(3) 0.9680(3) 0.039(3) Uani 1 1 d . . . . .
O21 O 1.0165(7) 0.8675(4) 0.7451(3) 0.052(3) Uani 1 1 d D . . . .
O22 O 1.0496(8) 0.9006(4) 0.7887(4) 0.057(3) Uani 1 1 d . . . . .
O23 O 0.6413(8) 0.7384(4) 1.1167(3) 0.066(4) Uani 1 1 d . . . . .
O24 O 0.5453(9) 0.7813(4) 1.0730(3) 0.069(4) Uani 1 1 d . . . . .
O25 O 0.5166(10) 0.9521(4) 0.9597(4) 0.083(5) Uani 1 1 d D . . . .
O26 O 0.4478(8) 0.9204(4) 0.9225(4) 0.067(4) Uani 1 1 d . . . . .
O27 O 0.7834(15) 1.0209(4) 0.8549(4) 0.128(8) Uani 1 1 d . . . . .
O28 O 0.9336(16) 1.0145(8) 0.8544(6) 0.164(11) Uani 1 1 d . . . . .
O29 O 1.2306(12) 0.8465(5) 0.9315(5) 0.113(6) Uani 1 1 d . . . . .
O30 O 1.1958(12) 0.8915(6) 0.9666(6) 0.129(8) Uani 1 1 d D . . . .
O31 O 0.9885(11) 0.6638(5) 1.0930(4) 0.098(6) Uani 1 1 d D . . . .
O32 O 1.0710(11) 0.7197(5) 1.0921(4) 0.094(5) Uani 1 1 d D U . . .
O33 O 0.8349(14) 0.9507(5) 1.0392(7) 0.055(4) Uani 0.5 1 d D . P A 1
O34 O 0.7744(17) 0.8868(8) 1.0768(4) 0.078(5) Uani 0.5 1 d D . P A 1
O33B O 0.8758(14) 0.9669(7) 1.0095(7) 0.055(4) Uani 0.5 1 d D . P A -2
O34B O 0.8372(18) 0.9153(9) 1.0661(9) 0.078(5) Uani 0.5 1 d D . P A -2
O35 O 0.2293(10) 0.5648(6) 0.2340(5) 0.100(6) Uani 1 1 d D . . . .
O36 O 0.3392(10) 0.5157(4) 0.2720(4) 0.084(5) Uani 1 1 d D . . . .
O37 O 0.0203(7) 0.5502(3) 0.4442(3) 0.042(3) Uani 1 1 d . . . . .
O38 O 0.0768(7) 0.5150(3) 0.4000(3) 0.045(3) Uani 1 1 d . . . . .
O39 O -0.0817(7) 0.6614(3) 0.2851(3) 0.045(3) Uani 1 1 d . . . . .
O40 O -0.0510(8) 0.7054(4) 0.2242(3) 0.053(3) Uani 1 1 d . . . . .
O41 O 0.2498(7) 0.8023(4) 0.1571(3) 0.052(3) Uani 1 1 d . . . . .
O42 O 0.3422(8) 0.7429(4) 0.1517(3) 0.058(4) Uani 1 1 d D . . . .
O43 O 0.6392(8) 0.6097(4) 0.2420(3) 0.064(4) Uani 1 1 d . . . . .
O44 O 0.6893(8) 0.6592(4) 0.2617(4) 0.064(4) Uani 1 1 d . . . . .
O45 O 0.5653(6) 0.5027(3) 0.3940(3) 0.031(2) Uani 1 1 d . . . . .
O46 O 0.4444(6) 0.4769(3) 0.4309(3) 0.031(2) Uani 1 1 d . . . . .
O47 O 0.0051(7) 0.8782(3) 0.2530(3) 0.048(3) Uani 1 1 d . . . . .
O48 O 0.1362(9) 0.9115(3) 0.2419(3) 0.061(4) Uani 1 1 d . . . . .
O49 O -0.1038(6) 0.7280(3) 0.4044(3) 0.034(2) Uani 1 1 d . . . . .
O50 O -0.0894(6) 0.7630(3) 0.4465(3) 0.030(2) Uani 1 1 d . . . . .
O51 O 0.2923(6) 0.5894(3) 0.5310(3) 0.036(3) Uani 1 1 d D . . . .
O52 O 0.1642(7) 0.6280(3) 0.5451(3) 0.034(2) Uani 1 1 d . . . . .
O53 O 0.6542(6) 0.6398(3) 0.4251(2) 0.025(2) Uani 1 1 d . . . . .
O54 O 0.6286(5) 0.6841(3) 0.4645(2) 0.026(2) Uani 1 1 d D . . . .
O55 O 0.4812(9) 0.8492(5) 0.2252(3) 0.071(4) Uani 1 1 d . . . . .
O56 O 0.5189(9) 0.8918(4) 0.2592(3) 0.068(4) Uani 1 1 d . . . . .
O57 O 0.3148(7) 1.0372(3) 0.3082(3) 0.040(3) Uani 1 1 d . . . . .
O58 O 0.4549(7) 1.0033(3) 0.3139(3) 0.043(3) Uani 1 1 d . . . . .
O59 O -0.0629(7) 0.9372(3) 0.3857(3) 0.042(3) Uani 1 1 d . . . . .
O60 O -0.0095(8) 0.9828(4) 0.4138(3) 0.054(3) Uani 1 1 d . . . . .
O61 O 0.0089(7) 0.8233(3) 0.5530(3) 0.041(3) Uani 1 1 d . . . . .
O62 O 0.1081(6) 0.7829(3) 0.5961(3) 0.034(2) Uani 1 1 d . . . . .
O63 O 0.4404(7) 0.7068(3) 0.5864(3) 0.039(3) Uani 1 1 d . . . . .
O64 O 0.5276(6) 0.7623(3) 0.5756(3) 0.039(3) Uani 1 1 d . . . . .
O65 O 0.7184(7) 0.8625(4) 0.3963(4) 0.056(3) Uani 1 1 d . . . . .
O66 O 0.6708(7) 0.9073(4) 0.4333(3) 0.050(3) Uani 1 1 d . . . . .
O67 O 0.3921(12) 0.9833(5) 0.4689(5) 0.062(5) Uani 0.5 1 d D . P B 1
O68 O 0.3481(15) 0.9482(7) 0.5307(3) 0.067(5) Uani 0.5 1 d D . P B 1
O67B O 0.3484(16) 0.9887(7) 0.4973(5) 0.062(5) Uani 0.5 1 d D . P B 2
O68B O 0.2773(14) 0.9294(8) 0.5359(7) 0.067(5) Uani 0.5 1 d D . P B 2
C1 C 0.729(3) 0.5819(12) 0.6889(10) 0.091(9) Uani 0.5 1 d D . P C 1
H1A H 0.674243 0.580275 0.702705 0.110 Uiso 0.5 1 calc R U P C 1
H1B H 0.753506 0.553541 0.691185 0.110 Uiso 0.5 1 calc R U P C 1
C2 C 0.716(3) 0.604(2) 0.6490(9) 0.122(16) Uani 0.5 1 d D . P C 1
H2A H 0.703677 0.634377 0.645454 0.147 Uiso 0.5 1 calc R U P C 1
H2B H 0.668624 0.594204 0.640635 0.147 Uiso 0.5 1 calc R U P C 1
C3 C 0.798(3) 0.595(3) 0.6286(15) 0.16(2) Uani 0.5 1 d D . P C 1
H3A H 0.844753 0.596604 0.642298 0.235 Uiso 0.5 1 calc R U P C 1
H3B H 0.801262 0.615826 0.604962 0.235 Uiso 0.5 1 calc R U P C 1
H3C H 0.799326 0.567926 0.625436 0.235 Uiso 0.5 1 calc R U P C 1
C1B C 0.779(3) 0.6424(8) 0.6776(10) 0.091(9) Uani 0.5 1 d D . P C 2
H1B1 H 0.833463 0.646794 0.664134 0.110 Uiso 0.5 1 calc R U P C 2
H1B2 H 0.765260 0.664006 0.689819 0.110 Uiso 0.5 1 calc R U P C 2
C2B C 0.711(3) 0.644(2) 0.6517(12) 0.122(16) Uani 0.5 1 d D . P C 2
H2B1 H 0.667138 0.626236 0.664049 0.147 Uiso 0.5 1 calc R U P C 2
H2B2 H 0.685566 0.672581 0.642403 0.147 Uiso 0.5 1 calc R U P C 2
C3B C 0.755(4) 0.629(2) 0.6208(14) 0.16(2) Uani 0.5 1 d D . P C 2
H3B1 H 0.788091 0.650541 0.605109 0.235 Uiso 0.5 1 calc R U P C 2
H3B2 H 0.713696 0.622736 0.606881 0.235 Uiso 0.5 1 calc R U P C 2
H3B3 H 0.792217 0.604306 0.630689 0.235 Uiso 0.5 1 calc R U P C 2
C4 C 0.9541(16) 0.5536(9) 0.7054(7) 0.117(8) Uani 1 1 d D U . . .
H4A H 0.989620 0.575563 0.704902 0.141 Uiso 1 1 calc R U . . .
H4B H 0.929332 0.559955 0.681852 0.141 Uiso 1 1 calc R U . . .
C5 C 1.004(2) 0.5118(10) 0.7144(9) 0.130(9) Uani 1 1 d . U . . .
H5A H 0.964130 0.490725 0.717925 0.156 Uiso 1 1 calc R U . . .
H5B H 1.041113 0.510646 0.693211 0.156 Uiso 1 1 calc R U . . .
C6 C 1.0544(17) 0.5001(9) 0.7458(7) 0.108(8) Uani 1 1 d . U . . .
H6A H 1.083238 0.523627 0.746387 0.162 Uiso 1 1 calc R U . . .
H6B H 1.095396 0.477300 0.744363 0.162 Uiso 1 1 calc R U . . .
H6C H 1.018364 0.491627 0.767791 0.162 Uiso 1 1 calc R U . . .
C7 C 0.5259(11) 0.7526(6) 0.6903(5) 0.063(5) Uani 1 1 d D U . . .
H7A H 0.560011 0.734996 0.677394 0.076 Uiso 1 1 calc R U . . .
H7B H 0.564294 0.767724 0.699060 0.076 Uiso 1 1 calc R U . . .
C8 C 0.4691(13) 0.7832(6) 0.6644(6) 0.095(7) Uani 1 1 d D U . . .
H8A H 0.502037 0.797009 0.642382 0.114 Uiso 1 1 calc R U . . .
H8B H 0.443324 0.804441 0.675559 0.114 Uiso 1 1 calc R U . . .
C9 C 0.4006(15) 0.7617(8) 0.6543(7) 0.102(8) Uani 1 1 d D U . . .
H9A H 0.426056 0.741146 0.642673 0.153 Uiso 1 1 calc R U . . .
H9B H 0.364273 0.782028 0.637649 0.153 Uiso 1 1 calc R U . . .
H9C H 0.367739 0.748204 0.676017 0.153 Uiso 1 1 calc R U . . .
C10 C 0.4288(11) 0.6427(5) 0.7631(4) 0.043(4) Uani 1 1 d . . . . .
H10A H 0.475321 0.627495 0.752842 0.052 Uiso 1 1 calc R U . . .
H10B H 0.390139 0.656269 0.743869 0.052 Uiso 1 1 calc R U . . .
C11 C 0.3844(11) 0.6138(5) 0.7935(4) 0.046(4) Uani 1 1 d . . . . .
H11A H 0.337654 0.629238 0.803284 0.055 Uiso 1 1 calc R U . . .
H11B H 0.423070 0.601086 0.812813 0.055 Uiso 1 1 calc R U . . .
C12 C 0.3512(12) 0.5805(5) 0.7817(5) 0.059(5) Uani 1 1 d . . . . .
H12A H 0.312519 0.593017 0.762724 0.088 Uiso 1 1 calc R U . . .
H12B H 0.322092 0.562226 0.802276 0.088 Uiso 1 1 calc R U . . .
H12C H 0.397579 0.564731 0.772562 0.088 Uiso 1 1 calc R U . . .
C13 C 0.537(2) 0.5002(10) 0.8782(8) 0.150(9) Uani 1 1 d D U . . .
H13A H 0.493131 0.520254 0.865055 0.180 Uiso 1 1 calc R U . . .
H13B H 0.517269 0.490884 0.903854 0.180 Uiso 1 1 calc R U . . .
C14 C 0.551(2) 0.4632(7) 0.8629(8) 0.157(10) Uani 1 1 d D U . . .
H14A H 0.605911 0.447786 0.868206 0.189 Uiso 1 1 calc R U . . .
H14B H 0.506333 0.444289 0.871101 0.189 Uiso 1 1 calc R U . . .
C15 C 0.546(3) 0.4879(13) 0.8231(7) 0.235(16) Uani 1 1 d D U . . .
H15A H 0.488670 0.499515 0.818390 0.352 Uiso 1 1 calc R U . . .
H15B H 0.563711 0.469811 0.807946 0.352 Uiso 1 1 calc R U . . .
H15C H 0.582742 0.510170 0.817533 0.352 Uiso 1 1 calc R U . . .
C16 C 0.5551(14) 0.5792(6) 0.9438(5) 0.070(6) Uani 1 1 d . . . . .
H16A H 0.606359 0.593563 0.940416 0.084 Uiso 1 1 calc R U . . .
H16B H 0.508558 0.600017 0.934673 0.084 Uiso 1 1 calc R U . . .
C17 C 0.5386(14) 0.5601(7) 0.9812(5) 0.078(7) Uani 1 1 d . . . . .
H17A H 0.487104 0.545972 0.984304 0.094 Uiso 1 1 calc R U . . .
H17B H 0.528173 0.581668 0.993642 0.094 Uiso 1 1 calc R U . . .
C18 C 0.6066(15) 0.5297(7) 0.9990(6) 0.085(7) Uani 1 1 d . . . . .
H18A H 0.611461 0.505852 0.989635 0.128 Uiso 1 1 calc R U . . .
H18B H 0.593690 0.520802 1.025003 0.128 Uiso 1 1 calc R U . . .
H18C H 0.659343 0.542440 0.994002 0.128 Uiso 1 1 calc R U . . .
C19 C 0.9154(11) 0.4698(5) 0.9106(5) 0.077(6) Uani 1 1 d D . . . .
H19A H 0.883770 0.492596 0.918138 0.093 Uiso 1 1 calc R U . . .
H19B H 0.887558 0.465818 0.890383 0.093 Uiso 1 1 calc R U . . .
C20 C 0.9168(17) 0.4338(11) 0.9393(8) 0.166(17) Uani 1 1 d . . . . .
H20A H 0.936768 0.438735 0.960846 0.199 Uiso 1 1 calc R U . . .
H20B H 0.954557 0.411809 0.933043 0.199 Uiso 1 1 calc R U . . .
C21 C 0.8295(18) 0.4214(10) 0.9467(8) 0.133(12) Uani 1 1 d . . . . .
H21A H 0.790502 0.445868 0.944918 0.200 Uiso 1 1 calc R U . . .
H21B H 0.823798 0.402412 0.970932 0.200 Uiso 1 1 calc R U . . .
H21C H 0.817092 0.407904 0.929043 0.200 Uiso 1 1 calc R U . . .
C22 C 1.1545(18) 0.4955(8) 0.8460(7) 0.120(10) Uani 1 1 d D . . . .
H22A H 1.187916 0.513623 0.826496 0.144 Uiso 1 1 calc R U . . .
H22B H 1.112614 0.484493 0.835129 0.144 Uiso 1 1 calc R U . . .
C23 C 1.2106(13) 0.4604(7) 0.8694(6) 0.093(7) Uani 1 1 d D . . . .
H23A H 1.179801 0.446558 0.892027 0.111 Uiso 1 1 calc R U . . .
H23B H 1.229850 0.439818 0.856456 0.111 Uiso 1 1 calc R U . . .
C24 C 1.2845(16) 0.4796(8) 0.8774(7) 0.115(10) Uani 1 1 d D . . . .
H24A H 1.305139 0.499137 0.855327 0.173 Uiso 1 1 calc R U . . .
H24B H 1.328857 0.458014 0.886519 0.173 Uiso 1 1 calc R U . . .
H24C H 1.266987 0.493949 0.895524 0.173 Uiso 1 1 calc R U . . .
C25 C 1.2218(13) 0.7075(5) 0.7855(5) 0.067(5) Uani 1 1 d D . . . .
H25A H 1.273411 0.699694 0.798668 0.081 Uiso 1 1 calc R U . . .
H25B H 1.174245 0.699118 0.802947 0.081 Uiso 1 1 calc R U . . .
C26 C 1.2122(11) 0.7539(5) 0.7687(5) 0.068(5) Uani 1 1 d D . . . .
H26A H 1.205920 0.767548 0.788067 0.081 Uiso 1 1 calc R U . . .
H26B H 1.160942 0.761592 0.755224 0.081 Uiso 1 1 calc R U . . .
C27 C 1.2866(12) 0.7694(8) 0.7433(6) 0.094(8) Uani 1 1 d D . . . .
H27A H 1.338288 0.756609 0.754804 0.141 Uiso 1 1 calc R U . . .
H27B H 1.285025 0.799254 0.737996 0.141 Uiso 1 1 calc R U . . .
H27C H 1.284264 0.762093 0.720971 0.141 Uiso 1 1 calc R U . . .
C28 C 1.1440(13) 0.6209(7) 0.7113(6) 0.078(6) Uani 1 1 d D . . . .
H28A H 1.088545 0.634590 0.704065 0.094 Uiso 1 1 calc R U . . .
H28B H 1.135579 0.595939 0.731606 0.094 Uiso 1 1 calc R U . . .
C29 C 1.1906(16) 0.6086(8) 0.6798(6) 0.105(9) Uani 1 1 d D . . . .
H29A H 1.248367 0.597863 0.686073 0.126 Uiso 1 1 calc R U . . .
H29B H 1.163181 0.586360 0.675057 0.126 Uiso 1 1 calc R U . . .
C30 C 1.192(2) 0.6450(9) 0.6458(7) 0.172(17) Uani 1 1 d D . . . .
H30A H 1.147557 0.665946 0.647963 0.259 Uiso 1 1 calc R U . . .
H30B H 1.184934 0.635725 0.624890 0.259 Uiso 1 1 calc R U . . .
H30C H 1.246179 0.656667 0.642837 0.259 Uiso 1 1 calc R U . . .
C31 C 0.9285(10) 0.7538(5) 0.6519(4) 0.038(4) Uani 1 1 d . . . . .
H31A H 0.931501 0.737358 0.677423 0.046 Uiso 1 1 calc R U . . .
H31B H 0.984031 0.763552 0.643267 0.046 Uiso 1 1 calc R U . . .
C32 C 0.9066(13) 0.7277(6) 0.6306(5) 0.060(5) Uani 1 1 d . . . . .
H32A H 0.904392 0.743844 0.604937 0.072 Uiso 1 1 calc R U . . .
H32B H 0.851209 0.717816 0.639068 0.072 Uiso 1 1 calc R U . . .
C33 C 0.9716(14) 0.6918(6) 0.6346(6) 0.074(6) Uani 1 1 d . . . . .
H33A H 1.022537 0.700980 0.620406 0.111 Uiso 1 1 calc R U . . .
H33B H 0.950678 0.670739 0.625985 0.111 Uiso 1 1 calc R U . . .
H33C H 0.983727 0.680206 0.659951 0.111 Uiso 1 1 calc R U . . .
C34 C 0.6964(11) 0.8402(5) 0.6502(5) 0.050(5) Uani 1 1 d . . . . .
H34A H 0.658746 0.820370 0.665577 0.060 Uiso 1 1 calc R U . . .
H34B H 0.711553 0.832513 0.627744 0.060 Uiso 1 1 calc R U . . .
C35 C 0.6533(11) 0.8829(5) 0.6416(5) 0.049(5) Uani 1 1 d . . . . .
H35A H 0.644146 0.891286 0.663922 0.059 Uiso 1 1 calc R U . . .
H35B H 0.690036 0.902029 0.624692 0.059 Uiso 1 1 calc R U . . .
C36 C 0.5718(14) 0.8865(6) 0.6254(7) 0.088(8) Uani 1 1 d . . . . .
H36A H 0.580420 0.878844 0.602892 0.132 Uiso 1 1 calc R U . . .
H36B H 0.546771 0.914852 0.620354 0.132 Uiso 1 1 calc R U . . .
H36C H 0.534499 0.868097 0.642149 0.132 Uiso 1 1 calc R U . . .
C37 C 0.4776(10) 0.8517(7) 0.7914(6) 0.074(6) Uani 1 1 d D . . . .
H37A H 0.464323 0.845068 0.817670 0.088 Uiso 1 1 calc R U . . .
H37B H 0.506777 0.826939 0.786247 0.088 Uiso 1 1 calc R U . . .
C38 C 0.3967(12) 0.8636(12) 0.7717(6) 0.159(15) Uani 1 1 d D . . . .
H38A H 0.379178 0.893263 0.767003 0.191 Uiso 1 1 calc R U . . .
H38B H 0.351169 0.847557 0.785440 0.191 Uiso 1 1 calc R U . . .
C39 C 0.422(3) 0.8525(13) 0.7363(9) 0.23(2) Uani 1 1 d D . . . .
H39A H 0.468091 0.868344 0.723550 0.350 Uiso 1 1 calc R U . . .
H39B H 0.374430 0.859050 0.721071 0.350 Uiso 1 1 calc R U . . .
H39C H 0.439805 0.823119 0.741753 0.350 Uiso 1 1 calc R U . . .
C40 C 0.6628(17) 0.9379(5) 0.8037(5) 0.081(7) Uani 1 1 d D . . . .
H40A H 0.711310 0.925484 0.818188 0.097 Uiso 1 1 calc R U . . .
H40B H 0.611798 0.933934 0.819850 0.097 Uiso 1 1 calc R U . . .
C41 C 0.6706(15) 0.9839(5) 0.7864(6) 0.089(7) Uani 1 1 d D . . . .
H41A H 0.699623 0.995535 0.801957 0.107 Uiso 1 1 calc R U . . .
H41B H 0.701001 0.988997 0.762601 0.107 Uiso 1 1 calc R U . . .
C42 C 0.5802(16) 1.0019(11) 0.7830(12) 0.21(2) Uani 1 1 d D . . . .
H42A H 0.546051 0.981422 0.779768 0.312 Uiso 1 1 calc R U . . .
H42B H 0.576460 1.026325 0.762169 0.312 Uiso 1 1 calc R U . . .
H42C H 0.560016 1.009410 0.804819 0.312 Uiso 1 1 calc R U . . .
C43 C 0.4567(13) 0.7012(7) 0.8799(5) 0.072(6) Uani 1 1 d D . . . .
H43A H 0.494205 0.675624 0.887183 0.087 Uiso 1 1 calc R U . . .
H43B H 0.487738 0.721964 0.861758 0.087 Uiso 1 1 calc R U . . .
C44 C 0.3850(16) 0.6932(10) 0.8641(7) 0.107(9) Uani 1 1 d . . . . .
H44A H 0.350841 0.674045 0.882354 0.129 Uiso 1 1 calc R U . . .
H44B H 0.402857 0.680987 0.844285 0.129 Uiso 1 1 calc R U . . .
C45 C 0.337(2) 0.7334(12) 0.8502(8) 0.160(15) Uani 1 1 d . . . . .
H45A H 0.293422 0.737368 0.868373 0.240 Uiso 1 1 calc R U . . .
H45B H 0.311065 0.734177 0.828220 0.240 Uiso 1 1 calc R U . . .
H45C H 0.374179 0.755418 0.844982 0.240 Uiso 1 1 calc R U . . .
C46 C 0.4802(12) 0.7503(8) 0.9889(5) 0.082(7) Uani 1 1 d D . . . .
H46A H 0.490562 0.779510 0.977977 0.098 Uiso 1 1 calc R U . . .
H46B H 0.533865 0.734482 0.996271 0.098 Uiso 1 1 calc R U . . .
C47 C 0.4186(13) 0.7461(10) 1.0218(5) 0.129(12) Uani 1 1 d D . . . .
H47A H 0.405596 0.717209 1.031716 0.154 Uiso 1 1 calc R U . . .
H47B H 0.444172 0.753996 1.040719 0.154 Uiso 1 1 calc R U . . .
C48 C 0.3386(17) 0.7737(11) 1.0112(9) 0.167(16) Uani 1 1 d D . . . .
H48A H 0.350521 0.796567 0.989934 0.251 Uiso 1 1 calc R U . . .
H48B H 0.316372 0.784546 1.031131 0.251 Uiso 1 1 calc R U . . .
H48C H 0.297435 0.757746 1.005792 0.251 Uiso 1 1 calc R U . . .
C49 C 0.6250(11) 0.6163(9) 1.0369(6) 0.106(9) Uani 1 1 d D . . . .
H49A H 0.611863 0.594160 1.027269 0.128 Uiso 1 1 calc R U . . .
H49B H 0.619274 0.642401 1.017374 0.128 Uiso 1 1 calc R U . . .
C50 C 0.5614(11) 0.6191(9) 1.0671(6) 0.105(9) Uani 1 1 d D . . . .
H50A H 0.574954 0.640747 1.077245 0.126 Uiso 1 1 calc R U . . .
H50B H 0.565536 0.592691 1.086407 0.126 Uiso 1 1 calc R U . . .
C51 C 0.4724(13) 0.6284(12) 1.0556(7) 0.164(17) Uani 1 1 d D . . . .
H51A H 0.472575 0.640151 1.029475 0.245 Uiso 1 1 calc R U . . .
H51B H 0.442789 0.648126 1.067252 0.245 Uiso 1 1 calc R U . . .
H51C H 0.444369 0.603037 1.062790 0.245 Uiso 1 1 calc R U . . .
C52 C 0.8763(16) 0.5515(7) 1.0054(10) 0.138(12) Uani 1 1 d D . . . .
H52A H 0.929360 0.561617 1.008510 0.166 Uiso 1 1 calc R U . . .
H52B H 0.862365 0.563895 0.979992 0.166 Uiso 1 1 calc R U . . .
C53 C 0.8881(18) 0.5047(7) 1.0133(13) 0.186(17) Uani 1 1 d D . . . .
H53A H 0.925667 0.498275 0.993919 0.223 Uiso 1 1 calc R U . . .
H53B H 0.917381 0.493530 1.035916 0.223 Uiso 1 1 calc R U . . .
C54 C 0.8110(17) 0.4813(8) 1.0171(9) 0.141(13) Uani 1 1 d D . . . .
H54A H 0.769757 0.489671 1.034158 0.212 Uiso 1 1 calc R U . . .
H54B H 0.826707 0.451781 1.026009 0.212 Uiso 1 1 calc R U . . .
H54C H 0.787190 0.487623 0.993665 0.212 Uiso 1 1 calc R U . . .
C55 C 1.1774(13) 0.6209(7) 0.8870(6) 0.078(7) Uani 1 1 d D . . . .
H55A H 1.180864 0.645970 0.866458 0.093 Uiso 1 1 calc R U . . .
H55B H 1.121140 0.611551 0.888407 0.093 Uiso 1 1 calc R U . . .
C56 C 1.2420(11) 0.5878(7) 0.8809(6) 0.088(8) Uani 1 1 d D . . . .
H56A H 1.253867 0.594139 0.854631 0.106 Uiso 1 1 calc R U . . .
H56B H 1.214774 0.561802 0.888528 0.106 Uiso 1 1 calc R U . . .
C57 C 1.3258(11) 0.5785(7) 0.8978(6) 0.079(7) Uani 1 1 d D . . . .
H57A H 1.366218 0.595822 0.881962 0.119 Uiso 1 1 calc R U . . .
H57B H 1.345225 0.549519 0.901110 0.119 Uiso 1 1 calc R U . . .
H57C H 1.320019 0.584098 0.921153 0.119 Uiso 1 1 calc R U . . .
C58 C 1.2401(10) 0.6852(6) 0.9640(4) 0.049(4) Uani 1 1 d . . . . .
H58A H 1.223500 0.712584 0.967463 0.059 Uiso 1 1 calc R U . . .
H58B H 1.267016 0.689192 0.939541 0.059 Uiso 1 1 calc R U . . .
C59 C 1.2994(11) 0.6613(6) 0.9915(5) 0.052(4) Uani 1 1 d . . . . .
H59A H 1.269602 0.654248 1.015451 0.062 Uiso 1 1 calc R U . . .
H59B H 1.344212 0.678543 0.992070 0.062 Uiso 1 1 calc R U . . .
C60 C 1.3378(12) 0.6220(7) 0.9833(6) 0.072(6) Uani 1 1 d . . . . .
H60A H 1.293570 0.606936 0.978998 0.108 Uiso 1 1 calc R U . . .
H60B H 1.368507 0.604851 1.003829 0.108 Uiso 1 1 calc R U . . .
H60C H 1.375911 0.628974 0.961901 0.108 Uiso 1 1 calc R U . . .
C61 C 1.0985(9) 0.8561(6) 0.7318(5) 0.073(6) Uani 1 1 d D . . . .
H61A H 1.102589 0.827221 0.731336 0.087 Uiso 1 1 calc R U . . .
H61B H 1.140330 0.858616 0.747971 0.087 Uiso 1 1 calc R U . . .
C62 C 1.1159(15) 0.8842(6) 0.6941(5) 0.090(8) Uani 1 1 d D . . . .
H62A H 1.069829 0.884243 0.678951 0.108 Uiso 1 1 calc R U . . .
H62B H 1.167720 0.873231 0.683350 0.108 Uiso 1 1 calc R U . . .
C63 C 1.1250(15) 0.9282(6) 0.6940(7) 0.101(9) Uani 1 1 d D . . . .
H63A H 1.074204 0.939040 0.704926 0.152 Uiso 1 1 calc R U . . .
H63B H 1.134029 0.945362 0.669175 0.152 Uiso 1 1 calc R U . . .
H63C H 1.172586 0.928508 0.707771 0.152 Uiso 1 1 calc R U . . .
C64 C 1.0695(12) 0.9057(6) 0.8206(5) 0.063(5) Uani 1 1 d D . . . .
H64A H 1.084648 0.878556 0.837631 0.075 Uiso 1 1 calc R U . . .
H64B H 1.020032 0.918591 0.831349 0.075 Uiso 1 1 calc R U . . .
C65 C 1.1417(18) 0.9326(9) 0.8154(7) 0.142(14) Uani 1 1 d D . . . .
H65A H 1.136931 0.944579 0.835793 0.170 Uiso 1 1 calc R U . . .
H65B H 1.193619 0.914004 0.817997 0.170 Uiso 1 1 calc R U . . .
C66 C 1.154(3) 0.9677(13) 0.7813(9) 0.29(4) Uani 1 1 d D . . . .
H66A H 1.145679 0.958716 0.760307 0.440 Uiso 1 1 calc R U . . .
H66B H 1.211266 0.975722 0.779525 0.440 Uiso 1 1 calc R U . . .
H66C H 1.114598 0.991191 0.782004 0.440 Uiso 1 1 calc R U . . .
C67 C 0.7177(14) 0.7250(6) 1.1361(5) 0.066(5) Uani 1 1 d . . . . .
H67A H 0.725626 0.743857 1.150331 0.079 Uiso 1 1 calc R U . . .
H67B H 0.766546 0.724916 1.118999 0.079 Uiso 1 1 calc R U . . .
C68 C 0.7087(14) 0.6826(7) 1.1605(5) 0.072(6) Uani 1 1 d . . . . .
H68A H 0.655152 0.682246 1.174873 0.086 Uiso 1 1 calc R U . . .
H68B H 0.754197 0.674592 1.177242 0.086 Uiso 1 1 calc R U . . .
C69 C 0.7114(14) 0.6523(7) 1.1390(6) 0.079(6) Uani 1 1 d . . . . .
H69A H 0.660637 0.657124 1.125877 0.119 Uiso 1 1 calc R U . . .
H69B H 0.715362 0.624353 1.155318 0.119 Uiso 1 1 calc R U . . .
H69C H 0.760024 0.655864 1.121926 0.119 Uiso 1 1 calc R U . . .
C70 C 0.5087(14) 0.8104(8) 1.0924(7) 0.091(8) Uani 1 1 d . . . . .
H70A H 0.544323 0.833339 1.088012 0.109 Uiso 1 1 calc R U . . .
H70B H 0.505019 0.796471 1.118557 0.109 Uiso 1 1 calc R U . . .
C71 C 0.4247(14) 0.8266(8) 1.0799(6) 0.095(8) Uani 1 1 d . . . . .
H71A H 0.428766 0.838919 1.053531 0.114 Uiso 1 1 calc R U . . .
H71B H 0.389121 0.803511 1.085252 0.114 Uiso 1 1 calc R U . . .
C72 C 0.3853(18) 0.8574(8) 1.0968(7) 0.129(12) Uani 1 1 d . . . . .
H72A H 0.379189 0.845038 1.122878 0.193 Uiso 1 1 calc R U . . .
H72B H 0.330367 0.867321 1.087359 0.193 Uiso 1 1 calc R U . . .
H72C H 0.420047 0.880380 1.091487 0.193 Uiso 1 1 calc R U . . .
C73 C 0.496(2) 0.9912(5) 0.9342(6) 0.165(14) Uani 1 1 d D . . . .
H73A H 0.444838 0.989180 0.922834 0.198 Uiso 1 1 calc R U . . .
H73B H 0.541208 0.996108 0.915077 0.198 Uiso 1 1 calc R U . . .
C74 C 0.4817(18) 1.0289(8) 0.9482(9) 0.150(13) Uani 1 1 d D . . . .
H74A H 0.445230 1.024110 0.970565 0.181 Uiso 1 1 calc R U . . .
H74B H 0.459688 1.053756 0.929952 0.181 Uiso 1 1 calc R U . . .
C75 C 0.574(2) 1.0303(13) 0.9551(11) 0.22(2) Uani 1 1 d D . . . .
H75A H 0.599698 1.002201 0.964504 0.329 Uiso 1 1 calc R U . . .
H75B H 0.577006 1.045454 0.972596 0.329 Uiso 1 1 calc R U . . .
H75C H 0.603691 1.043967 0.932475 0.329 Uiso 1 1 calc R U . . .
C76 C 0.4327(19) 0.8907(9) 0.9067(7) 0.115(8) Uani 1 1 d D U . . .
H76A H 0.383095 0.877123 0.919315 0.138 Uiso 1 1 calc R U . . .
H76B H 0.480582 0.869560 0.910223 0.138 Uiso 1 1 calc R U . . .
C77 C 0.418(2) 0.9068(10) 0.8665(7) 0.165(10) Uani 1 1 d D U . . .
H77A H 0.471341 0.900658 0.853669 0.198 Uiso 1 1 calc R U . . .
H77B H 0.377534 0.889703 0.861719 0.198 Uiso 1 1 calc R U . . .
C78 C 0.389(2) 0.9513(10) 0.8482(10) 0.183(14) Uani 1 1 d D U . . .
H78A H 0.336957 0.959052 0.860651 0.274 Uiso 1 1 calc R U . . .
H78B H 0.378335 0.954472 0.823076 0.274 Uiso 1 1 calc R U . . .
H78C H 0.431322 0.969109 0.849071 0.274 Uiso 1 1 calc R U . . .
C79 C 0.759(2) 1.0596(8) 0.8567(8) 0.153(12) Uani 1 1 d D . . . .
H79A H 0.807584 1.076312 0.848821 0.183 Uiso 1 1 calc R U . . .
H79B H 0.743999 1.058467 0.882068 0.183 Uiso 1 1 calc R U . . .
C80 C 0.6864(16) 1.0812(8) 0.8339(6) 0.124(11) Uani 1 1 d D . . . .
H80A H 0.698996 1.080091 0.808895 0.149 Uiso 1 1 calc R U . . .
H80B H 0.678821 1.110400 0.833555 0.149 Uiso 1 1 calc R U . . .
C81 C 0.6056(19) 1.0609(11) 0.8489(10) 0.189(16) Uani 1 1 d D . . . .
H81A H 0.606400 1.035263 0.842484 0.283 Uiso 1 1 calc R U . . .
H81B H 0.557854 1.079558 0.838558 0.283 Uiso 1 1 calc R U . . .
H81C H 0.601048 1.055098 0.875084 0.283 Uiso 1 1 calc R U . . .
C82 C 1.008(2) 1.0118(11) 0.8667(13) 0.196(19) Uani 1 1 d . . . . .
H82A H 1.039502 0.985153 0.867144 0.235 Uiso 1 1 calc R U . . .
H82B H 1.004019 1.015109 0.891181 0.235 Uiso 1 1 calc R U . . .
C83 C 1.051(2) 1.0494(10) 0.8381(11) 0.156(14) Uani 1 1 d . . . . .
H83A H 1.112349 1.045767 0.839485 0.188 Uiso 1 1 calc R U . . .
H83B H 1.037602 1.051545 0.813251 0.188 Uiso 1 1 calc R U . . .
C84 C 1.016(3) 1.0858(11) 0.8485(11) 0.199(19) Uani 1 1 d . . . . .
H84A H 0.966870 1.098131 0.834740 0.298 Uiso 1 1 calc R U . . .
H84B H 1.057496 1.105743 0.843461 0.298 Uiso 1 1 calc R U . . .
H84C H 0.999399 1.077844 0.874222 0.298 Uiso 1 1 calc R U . . .
C85 C 1.2455(19) 0.8070(8) 0.9250(7) 0.110(9) Uani 1 1 d D . . . .
H85A H 1.219648 0.786026 0.945081 0.132 Uiso 1 1 calc R U . . .
H85B H 1.306072 0.799090 0.923623 0.132 Uiso 1 1 calc R U . . .
C86 C 1.2086(17) 0.8085(9) 0.8897(6) 0.116(9) Uani 1 1 d D . . . .
H86A H 1.207837 0.780480 0.887515 0.139 Uiso 1 1 calc R U . . .
H86B H 1.151007 0.821759 0.888668 0.139 Uiso 1 1 calc R U . . .
C87 C 1.265(2) 0.8337(10) 0.8596(8) 0.152(14) Uani 1 1 d D . . . .
H87A H 1.249642 0.862992 0.856428 0.228 Uiso 1 1 calc R U . . .
H87B H 1.258159 0.827249 0.837224 0.228 Uiso 1 1 calc R U . . .
H87C H 1.323047 0.826889 0.866025 0.228 Uiso 1 1 calc R U . . .
C88 C 1.2530(18) 0.8811(8) 0.9940(7) 0.140(12) Uani 1 1 d D . . . .
H88A H 1.300646 0.862887 0.988262 0.168 Uiso 1 1 calc R U . . .
H88B H 1.225626 0.866580 1.017281 0.168 Uiso 1 1 calc R U . . .
C89 C 1.283(2) 0.9213(11) 0.9961(11) 0.21(2) Uani 1 1 d D . . . .
H89A H 1.340874 0.917098 1.003899 0.251 Uiso 1 1 calc R U . . .
H89B H 1.280046 0.942877 0.972787 0.251 Uiso 1 1 calc R U . . .
C90 C 1.221(3) 0.9322(15) 1.0247(11) 0.27(3) Uani 1 1 d D . . . .
H90A H 1.165036 0.938318 1.015508 0.402 Uiso 1 1 calc R U . . .
H90B H 1.237193 0.956327 1.030253 0.402 Uiso 1 1 calc R U . . .
H90C H 1.220628 0.908977 1.046579 0.402 Uiso 1 1 calc R U . . .
C91 C 0.960(2) 0.6563(10) 1.1294(5) 0.131(11) Uani 1 1 d D . . . .
H91A H 0.904381 0.670486 1.131856 0.158 Uiso 1 1 calc R U . . .
H91B H 0.999365 0.665397 1.143098 0.158 Uiso 1 1 calc R U . . .
C92 C 0.9578(16) 0.6074(8) 1.1428(6) 0.092(7) Uani 1 1 d . . . . .
H92A H 0.918430 0.597231 1.130036 0.111 Uiso 1 1 calc R U . . .
H92B H 1.013450 0.592160 1.142454 0.111 Uiso 1 1 calc R U . . .
C93 C 0.9253(18) 0.6088(8) 1.1797(6) 0.107(9) Uani 1 1 d . . . . .
H93A H 0.965111 0.621000 1.190119 0.161 Uiso 1 1 calc R U . . .
H93B H 0.917660 0.580924 1.194983 0.161 Uiso 1 1 calc R U . . .
H93C H 0.871760 0.625535 1.178035 0.161 Uiso 1 1 calc R U . . .
C94 C 1.1523(14) 0.7308(10) 1.0793(8) 0.135(9) Uani 1 1 d D U . . .
H94A H 1.154910 0.760765 1.074360 0.162 Uiso 1 1 calc R U . . .
H94B H 1.169237 0.723109 1.057022 0.162 Uiso 1 1 calc R U . . .
C95 C 1.209(2) 0.7070(10) 1.1096(9) 0.160(10) Uani 1 1 d D U . . .
H95A H 1.254959 0.722772 1.111254 0.192 Uiso 1 1 calc R U . . .
H95B H 1.176900 0.699044 1.133126 0.192 Uiso 1 1 calc R U . . .
C96 C 1.239(2) 0.6696(10) 1.0965(10) 0.167(12) Uani 1 1 d D U . . .
H96A H 1.260440 0.678805 1.071387 0.251 Uiso 1 1 calc R U . . .
H96B H 1.193375 0.652568 1.098556 0.251 Uiso 1 1 calc R U . . .
H96C H 1.284227 0.653483 1.111329 0.251 Uiso 1 1 calc R U . . .
C97 C 0.7771(18) 0.9771(11) 1.0540(10) 0.062(5) Uani 0.5 1 d D U P A 1
H97A H 0.735052 0.960917 1.070485 0.074 Uiso 0.5 1 calc R U P A 1
H97B H 0.747836 0.997917 1.034487 0.074 Uiso 0.5 1 calc R U P A 1
C98 C 0.825(2) 0.9985(13) 1.0747(10) 0.070(6) Uani 0.5 1 d D U P A 1
H98A H 0.856465 1.019943 1.057435 0.084 Uiso 0.5 1 calc R U P A 1
H98B H 0.865217 0.978263 1.089796 0.084 Uiso 0.5 1 calc R U P A 1
C99 C 0.763(2) 1.0182(12) 1.0985(11) 0.072(7) Uani 0.5 1 d D U P A 1
H99A H 0.725564 1.039250 1.083297 0.108 Uiso 0.5 1 calc R U P A 1
H99B H 0.794257 1.030795 1.112351 0.108 Uiso 0.5 1 calc R U P A 1
H99C H 0.731180 0.997030 1.114985 0.108 Uiso 0.5 1 calc R U P A 1
C100 C 0.834(3) 0.8717(17) 1.1036(12) 0.112(8) Uani 0.5 1 d D U P A 1
H10C H 0.891095 0.877672 1.094131 0.134 Uiso 0.5 1 calc R U P A 1
H10D H 0.831800 0.842025 1.115935 0.134 Uiso 0.5 1 calc R U P A 1
C101 C 0.795(4) 0.8991(17) 1.1273(16) 0.125(10) Uani 0.5 1 d D U P A 1
H10E H 0.772270 0.877699 1.147811 0.149 Uiso 0.5 1 calc R U P A 1
H10F H 0.847177 0.904681 1.136034 0.149 Uiso 0.5 1 calc R U P A 1
C102 C 0.738(4) 0.9369(17) 1.1314(18) 0.135(12) Uani 0.5 1 d D U P A 1
H10G H 0.772454 0.958656 1.131819 0.202 Uiso 0.5 1 calc R U P A 1
H10H H 0.703964 0.929143 1.153962 0.202 Uiso 0.5 1 calc R U P A 1
H10I H 0.702178 0.946834 1.111169 0.202 Uiso 0.5 1 calc R U P A 1
C97B C 0.9612(16) 0.9674(11) 1.0158(10) 0.062(5) Uani 0.5 1 d D . P A -2
H97C H 0.987287 0.938941 1.020336 0.074 Uiso 0.5 1 calc R U P A -2
H97D H 0.962655 0.975076 1.038298 0.074 Uiso 0.5 1 calc R U P A -2
C98B C 1.017(2) 0.9953(10) 0.9871(9) 0.070(6) Uani 0.5 1 d D . P A -2
H98C H 1.032820 0.983095 0.967127 0.084 Uiso 0.5 1 calc R U P A -2
H98D H 1.067709 0.998914 0.997573 0.084 Uiso 0.5 1 calc R U P A -2
C99B C 0.965(3) 1.0370(10) 0.9733(11) 0.072(7) Uani 0.5 1 d D . P A -2
H99D H 0.915175 1.033082 0.962363 0.108 Uiso 0.5 1 calc R U P A -2
H99E H 0.998438 1.056189 0.955331 0.108 Uiso 0.5 1 calc R U P A -2
H99F H 0.947568 1.048291 0.993466 0.108 Uiso 0.5 1 calc R U P A -2
C1B0 C 0.782(3) 0.9251(17) 1.0937(11) 0.112(8) Uani 0.5 1 d D . P A -2
H1B3 H 0.729789 0.935723 1.081017 0.134 Uiso 0.5 1 calc R U P A -2
H1B4 H 0.804071 0.949712 1.096469 0.134 Uiso 0.5 1 calc R U P A -2
C1B1 C 0.748(4) 0.9041(15) 1.1324(12) 0.125(10) Uani 0.5 1 d D . P A -2
H1B5 H 0.768631 0.916251 1.149782 0.149 Uiso 0.5 1 calc R U P A -2
H1B6 H 0.686288 0.907171 1.134166 0.149 Uiso 0.5 1 calc R U P A -2
C1B2 C 0.780(4) 0.8585(16) 1.1402(18) 0.135(12) Uani 0.5 1 d D . P A -2
H1B7 H 0.761026 0.843371 1.164509 0.202 Uiso 0.5 1 calc R U P A -2
H1B8 H 0.759539 0.846977 1.122705 0.202 Uiso 0.5 1 calc R U P A -2
H1B9 H 0.841413 0.856006 1.138233 0.202 Uiso 0.5 1 calc R U P A -2
C103 C 0.1577(15) 0.5465(9) 0.2292(6) 0.121(8) Uani 1 1 d D U . . .
H10J H 0.109495 0.554046 0.244183 0.145 Uiso 1 1 calc R U . . .
H10K H 0.168331 0.516266 0.236349 0.145 Uiso 1 1 calc R U . . .
C104 C 0.1396(17) 0.5629(9) 0.1890(6) 0.122(8) Uani 1 1 d D U . . .
H10L H 0.091489 0.549484 0.185175 0.146 Uiso 1 1 calc R U . . .
H10M H 0.122233 0.592661 0.183633 0.146 Uiso 1 1 calc R U . . .
C105 C 0.2101(16) 0.5572(9) 0.1615(7) 0.122(9) Uani 1 1 d D U . . .
H10N H 0.254676 0.574211 0.161812 0.182 Uiso 1 1 calc R U . . .
H10O H 0.188605 0.565326 0.137434 0.182 Uiso 1 1 calc R U . . .
H10P H 0.232097 0.528249 0.167648 0.182 Uiso 1 1 calc R U . . .
C106 C 0.385(2) 0.5096(8) 0.2407(6) 0.048(5) Uani 0.5 1 d D . P D 1
H10Q H 0.431792 0.526950 0.232379 0.057 Uiso 0.5 1 calc R U P D 1
H10R H 0.349355 0.511853 0.220607 0.057 Uiso 0.5 1 calc R U P D 1
C107 C 0.412(2) 0.4646(9) 0.2619(11) 0.072(7) Uani 0.5 1 d D . P D 1
H10S H 0.363800 0.453082 0.277677 0.087 Uiso 0.5 1 calc R U P D 1
H10T H 0.425127 0.448485 0.244503 0.087 Uiso 0.5 1 calc R U P D 1
C108 C 0.4871(19) 0.4583(11) 0.2853(9) 0.049(6) Uani 0.5 1 d D U P D 1
H10U H 0.528081 0.437469 0.279712 0.073 Uiso 0.5 1 calc R U P D 1
H10V H 0.468357 0.449282 0.310748 0.073 Uiso 0.5 1 calc R U P D 1
H10W H 0.512483 0.484289 0.280239 0.073 Uiso 0.5 1 calc R U P D 1
C1B6 C 0.3392(18) 0.4725(5) 0.2887(9) 0.048(5) Uani 0.5 1 d D . P D 2
H1BX H 0.292603 0.462771 0.279494 0.057 Uiso 0.5 1 calc R U P D 2
H1BY H 0.326900 0.468082 0.314785 0.057 Uiso 0.5 1 calc R U P D 2
C1B7 C 0.419(2) 0.4451(11) 0.2837(10) 0.072(7) Uani 0.5 1 d D . P D 2
H1BZ H 0.458832 0.442240 0.302235 0.087 Uiso 0.5 1 calc R U P D 2
H1BA H 0.406596 0.417578 0.283067 0.087 Uiso 0.5 1 calc R U P D 2
C1B8 C 0.449(2) 0.4719(10) 0.2465(8) 0.049(6) Uani 0.5 1 d D U P D 2
H1BB H 0.400869 0.483327 0.231898 0.073 Uiso 0.5 1 calc R U P D 2
H1BC H 0.487082 0.455119 0.234529 0.073 Uiso 0.5 1 calc R U P D 2
H1BD H 0.477686 0.494318 0.249447 0.073 Uiso 0.5 1 calc R U P D 2
C109 C 0.0025(13) 0.5827(6) 0.4622(5) 0.062(5) Uani 1 1 d . . . . .
H10$ H -0.038913 0.604208 0.449167 0.075 Uiso 1 1 calc R U . . .
HT10 H 0.053970 0.595593 0.462853 0.075 Uiso 1 1 calc R U . . .
C110 C -0.0313(13) 0.5627(7) 0.5000(5) 0.072(6) Uani 1 1 d . . . . .
H11C H 0.011792 0.541872 0.512530 0.086 Uiso 1 1 calc R U . . .
H11D H -0.041625 0.583853 0.512928 0.086 Uiso 1 1 calc R U . . .
C111 C -0.1093(12) 0.5426(7) 0.5024(5) 0.072(6) Uani 1 1 d . . . . .
H11E H -0.156208 0.563668 0.496687 0.108 Uiso 1 1 calc R U . . .
H11F H -0.118584 0.524645 0.526895 0.108 Uiso 1 1 calc R U . . .
H11G H -0.104410 0.526351 0.485365 0.108 Uiso 1 1 calc R U . . .
C112 C -0.0015(17) 0.5053(6) 0.3908(8) 0.119(11) Uani 1 1 d D . . . .
H11H H -0.018404 0.525116 0.367781 0.142 Uiso 1 1 calc R U . . .
H11I H -0.045224 0.507523 0.409665 0.142 Uiso 1 1 calc R U . . .
C113 C 0.0075(17) 0.4621(7) 0.3872(11) 0.184(18) Uani 1 1 d D . . . .
H11J H 0.032283 0.442208 0.408533 0.220 Uiso 1 1 calc R U . . .
H11K H 0.042387 0.460488 0.365394 0.220 Uiso 1 1 calc R U . . .
C114 C -0.0833(19) 0.4539(10) 0.3843(11) 0.23(3) Uani 1 1 d D . . . .
H11L H -0.121104 0.469787 0.397307 0.342 Uiso 1 1 calc R U . . .
H11M H -0.089949 0.424622 0.394822 0.342 Uiso 1 1 calc R U . . .
H11N H -0.096410 0.462283 0.358962 0.342 Uiso 1 1 calc R U . . .
C115 C -0.1106(11) 0.6246(5) 0.2801(5) 0.047(4) Uani 1 1 d . . . . .
H11O H -0.062629 0.606553 0.274300 0.056 Uiso 1 1 calc R U . . .
H11P H -0.148318 0.632161 0.260097 0.056 Uiso 1 1 calc R U . . .
C116 C -0.1558(10) 0.6026(5) 0.3145(4) 0.043(4) Uani 1 1 d . . . . .
H11Q H -0.117762 0.596032 0.334405 0.051 Uiso 1 1 calc R U . . .
H11R H -0.203380 0.621007 0.319992 0.051 Uiso 1 1 calc R U . . .
C117 C -0.1870(12) 0.5641(6) 0.3128(5) 0.058(5) Uani 1 1 d . . . . .
H11S H -0.226220 0.570448 0.293704 0.088 Uiso 1 1 calc R U . . .
H11T H -0.215169 0.550688 0.335859 0.088 Uiso 1 1 calc R U . . .
H11U H -0.140059 0.545589 0.307542 0.088 Uiso 1 1 calc R U . . .
C118 C -0.0042(14) 0.7213(7) 0.1929(5) 0.080(6) Uani 1 1 d D U . . .
H11V H 0.025687 0.698483 0.184755 0.096 Uiso 1 1 calc R U . . .
H11W H 0.037768 0.737748 0.197565 0.096 Uiso 1 1 calc R U . . .
C119 C -0.0586(14) 0.7484(7) 0.1631(5) 0.085(6) Uani 1 1 d D U . . .
H11$ H -0.023630 0.756010 0.140419 0.102 Uiso 1 1 calc R U . . .
HT11 H -0.102152 0.732001 0.159525 0.102 Uiso 1 1 calc R U . . .
C120 C -0.101(2) 0.7875(9) 0.1702(10) 0.172(13) Uani 1 1 d D U . . .
H12D H -0.134058 0.802841 0.149966 0.258 Uiso 1 1 calc R U . . .
H12E H -0.136939 0.780341 0.192260 0.258 Uiso 1 1 calc R U . . .
H12F H -0.058259 0.804399 0.173116 0.258 Uiso 1 1 calc R U . . .
C121 C 0.1868(15) 0.8007(7) 0.1344(6) 0.086(8) Uani 1 1 d . . . . .
H12G H 0.144545 0.782718 0.148676 0.104 Uiso 1 1 calc R U . . .
H12H H 0.211794 0.788680 0.115293 0.104 Uiso 1 1 calc R U . . .
C122 C 0.148(2) 0.8406(9) 0.1184(9) 0.152(14) Uani 1 1 d . . . . .
H12I H 0.190292 0.858740 0.104833 0.183 Uiso 1 1 calc R U . . .
H12J H 0.121482 0.852250 0.137614 0.183 Uiso 1 1 calc R U . . .
C123 C 0.0807(18) 0.8397(8) 0.0929(7) 0.126(11) Uani 1 1 d . . . . .
H12K H 0.058038 0.812858 0.100672 0.190 Uiso 1 1 calc R U . . .
H12L H 0.105752 0.844385 0.068356 0.190 Uiso 1 1 calc R U . . .
H12M H 0.035805 0.861242 0.093362 0.190 Uiso 1 1 calc R U . . .
C124 C 0.3832(14) 0.7024(5) 0.1650(5) 0.086(7) Uani 1 1 d D . . . .
H12N H 0.340886 0.682424 0.173565 0.104 Uiso 1 1 calc R U . . .
H12O H 0.415609 0.701407 0.185666 0.104 Uiso 1 1 calc R U . . .
C125 C 0.4413(14) 0.6903(6) 0.1363(5) 0.087(7) Uani 1 1 d D . . . .
H12P H 0.486913 0.708659 0.129037 0.104 Uiso 1 1 calc R U . . .
H12Q H 0.410308 0.693034 0.114771 0.104 Uiso 1 1 calc R U . . .
C126 C 0.4772(15) 0.6458(6) 0.1516(5) 0.082(7) Uani 1 1 d D . . . .
H12R H 0.502312 0.642651 0.174286 0.122 Uiso 1 1 calc R U . . .
H12S H 0.519738 0.638656 0.134373 0.122 Uiso 1 1 calc R U . . .
H12T H 0.432557 0.627456 0.155773 0.122 Uiso 1 1 calc R U . . .
C127 C 0.5893(17) 0.5771(7) 0.2403(6) 0.089(7) Uani 1 1 d . . . . .
H12U H 0.580493 0.558530 0.264893 0.107 Uiso 1 1 calc R U . . .
H12V H 0.534084 0.589667 0.231736 0.107 Uiso 1 1 calc R U . . .
C128 C 0.6267(15) 0.5526(8) 0.2168(7) 0.093(8) Uani 1 1 d . . . . .
H12W H 0.634755 0.570671 0.192002 0.111 Uiso 1 1 calc R U . . .
H12$ H 0.588907 0.531892 0.216504 0.111 Uiso 1 1 calc R U . . .
C129 C 0.7078(15) 0.5318(9) 0.2299(6) 0.115(11) Uani 1 1 d . . . . .
HS12 H 0.735015 0.549402 0.240424 0.172 Uiso 1 1 calc R U . . .
HT12 H 0.743168 0.526502 0.209784 0.172 Uiso 1 1 calc R U . . .
HX12 H 0.698867 0.505750 0.248208 0.172 Uiso 1 1 calc R U . . .
C130 C 0.6975(14) 0.6941(6) 0.2737(5) 0.080(6) Uani 1 1 d D . . . .
H13C H 0.743544 0.688177 0.290132 0.096 Uiso 1 1 calc R U . . .
H13D H 0.645469 0.701018 0.286840 0.096 Uiso 1 1 calc R U . . .
C131 C 0.7158(17) 0.7302(6) 0.2404(6) 0.098(8) Uani 1 1 d D . . . .
H13E H 0.763269 0.722273 0.225337 0.118 Uiso 1 1 calc R U . . .
H13F H 0.666500 0.739262 0.225779 0.118 Uiso 1 1 calc R U . . .
C132 C 0.7367(19) 0.7640(8) 0.2556(8) 0.121(10) Uani 1 1 d D . . . .
H13G H 0.696905 0.765743 0.275597 0.181 Uiso 1 1 calc R U . . .
H13H H 0.733558 0.790291 0.236689 0.181 Uiso 1 1 calc R U . . .
H13I H 0.793143 0.757670 0.264126 0.181 Uiso 1 1 calc R U . . .
C133 C 0.5940(9) 0.4613(5) 0.3923(4) 0.034(3) Uani 1 1 d . . . . .
H13J H 0.554231 0.451451 0.379530 0.041 Uiso 1 1 calc R U . . .
H13K H 0.597329 0.442255 0.416957 0.041 Uiso 1 1 calc R U . . .
C134 C 0.6775(10) 0.4619(5) 0.3731(5) 0.047(4) Uani 1 1 d . . . . .
H13L H 0.714450 0.475676 0.383886 0.057 Uiso 1 1 calc R U . . .
H13M H 0.701962 0.433375 0.376138 0.057 Uiso 1 1 calc R U . . .
C135 C 0.6740(13) 0.4836(6) 0.3342(5) 0.066(6) Uani 1 1 d . . . . .
H13N H 0.642866 0.468252 0.322805 0.098 Uiso 1 1 calc R U . . .
H13O H 0.730619 0.485524 0.323104 0.098 Uiso 1 1 calc R U . . .
H13P H 0.646081 0.511191 0.330998 0.098 Uiso 1 1 calc R U . . .
C136 C 0.3578(9) 0.4717(5) 0.4442(4) 0.036(4) Uani 1 1 d . . . . .
H13Q H 0.322314 0.473863 0.424198 0.043 Uiso 1 1 calc R U . . .
H13R H 0.336318 0.492888 0.456157 0.043 Uiso 1 1 calc R U . . .
C137 C 0.3582(11) 0.4293(5) 0.4708(4) 0.041(4) Uani 1 1 d . . . . .
H13S H 0.300853 0.424514 0.481084 0.050 Uiso 1 1 calc R U . . .
H13T H 0.393268 0.427990 0.490739 0.050 Uiso 1 1 calc R U . . .
C138 C 0.3907(12) 0.3956(5) 0.4539(5) 0.052(5) Uani 1 1 d . . . . .
H13U H 0.359420 0.398158 0.432868 0.078 Uiso 1 1 calc R U . . .
H13V H 0.384009 0.368772 0.471480 0.078 Uiso 1 1 calc R U . . .
H13W H 0.449822 0.397989 0.446556 0.078 Uiso 1 1 calc R U . . .
C139 C -0.0530(11) 0.8470(6) 0.2634(7) 0.078(7) Uani 1 1 d D . . . .
H13$ H -0.062409 0.837236 0.289886 0.093 Uiso 1 1 calc R U . . .
HT13 H -0.033048 0.823303 0.254304 0.093 Uiso 1 1 calc R U . . .
C140 C -0.1326(14) 0.8699(10) 0.2454(9) 0.153(14) Uani 1 1 d D . . . .
H14C H -0.159321 0.889142 0.258578 0.184 Uiso 1 1 calc R U . . .
H14D H -0.119269 0.885694 0.220238 0.184 Uiso 1 1 calc R U . . .
C141 C -0.190(3) 0.8369(15) 0.247(2) 0.41(5) Uani 1 1 d D . . . .
H14E H -0.242185 0.849997 0.235631 0.609 Uiso 1 1 calc R U . . .
H14F H -0.163001 0.818138 0.233741 0.609 Uiso 1 1 calc R U . . .
H14G H -0.202848 0.821568 0.271884 0.609 Uiso 1 1 calc R U . . .
C142 C 0.1382(13) 0.9406(5) 0.2590(5) 0.060(5) Uani 1 1 d . . . . .
H14H H 0.192793 0.952282 0.253785 0.072 Uiso 1 1 calc R U . . .
H14I H 0.130350 0.928323 0.285317 0.072 Uiso 1 1 calc R U . . .
C143 C 0.0681(17) 0.9746(6) 0.2457(7) 0.090(8) Uani 1 1 d . . . . .
H14J H 0.077059 0.986737 0.219416 0.108 Uiso 1 1 calc R U . . .
H14K H 0.014219 0.962289 0.250202 0.108 Uiso 1 1 calc R U . . .
C144 C 0.0635(16) 1.0068(6) 0.2629(6) 0.084(7) Uani 1 1 d . . . . .
H14L H 0.017993 1.027477 0.253448 0.127 Uiso 1 1 calc R U . . .
H14M H 0.053315 0.995115 0.288900 0.127 Uiso 1 1 calc R U . . .
H14N H 0.116185 1.019575 0.258100 0.127 Uiso 1 1 calc R U . . .
C145 C -0.0798(12) 0.7025(7) 0.3806(6) 0.064(6) Uani 1 1 d . . . . .
H14O H -0.039424 0.679530 0.392204 0.077 Uiso 1 1 calc R U . . .
H14P H -0.052546 0.718986 0.358034 0.077 Uiso 1 1 calc R U . . .
C146 C -0.1565(13) 0.6853(6) 0.3718(5) 0.063(5) Uani 1 1 d . . . . .
H14Q H -0.139056 0.665153 0.358315 0.076 Uiso 1 1 calc R U . . .
H14R H -0.187547 0.671361 0.394316 0.076 Uiso 1 1 calc R U . . .
C147 C -0.2073(15) 0.7183(7) 0.3510(5) 0.076(6) Uani 1 1 d . . . . .
H14S H -0.230811 0.735987 0.365779 0.114 Uiso 1 1 calc R U . . .
H14T H -0.252453 0.707607 0.342289 0.114 Uiso 1 1 calc R U . . .
H14U H -0.173934 0.734176 0.330498 0.114 Uiso 1 1 calc R U . . .
C148 C -0.0512(10) 0.7868(6) 0.4650(5) 0.051(5) Uani 1 1 d . . . . .
H14V H -0.035387 0.812822 0.447625 0.061 Uiso 1 1 calc R U . . .
H14W H -0.000104 0.771246 0.475868 0.061 Uiso 1 1 calc R U . . .
C149 C -0.1107(11) 0.7961(7) 0.4938(5) 0.062(5) Uani 1 1 d . . . . .
H14$ H -0.129782 0.770077 0.509826 0.074 Uiso 1 1 calc R U . . .
HT14 H -0.081223 0.808848 0.508334 0.074 Uiso 1 1 calc R U . . .
C150 C -0.1825(14) 0.8233(8) 0.4796(7) 0.093(8) Uani 1 1 d . . . . .
H15D H -0.164026 0.848935 0.463135 0.140 Uiso 1 1 calc R U . . .
H15E H -0.217854 0.829413 0.499392 0.140 Uiso 1 1 calc R U . . .
H15F H -0.214234 0.810098 0.466524 0.140 Uiso 1 1 calc R U . . .
C151 C 0.2608(12) 0.5615(5) 0.5150(5) 0.056(5) Uani 1 1 d D . . . .
H15G H 0.266243 0.572245 0.488509 0.067 Uiso 1 1 calc R U . . .
H15H H 0.201133 0.558894 0.522380 0.067 Uiso 1 1 calc R U . . .
C152 C 0.3089(11) 0.5200(5) 0.5270(5) 0.050(4) Uani 1 1 d . . . . .
H15I H 0.303458 0.509661 0.553521 0.060 Uiso 1 1 calc R U . . .
H15J H 0.284059 0.500610 0.517214 0.060 Uiso 1 1 calc R U . . .
C153 C 0.3974(11) 0.5205(5) 0.5154(5) 0.051(4) Uani 1 1 d . . . . .
H15K H 0.403479 0.529079 0.489098 0.076 Uiso 1 1 calc R U . . .
H15L H 0.425544 0.493002 0.524731 0.076 Uiso 1 1 calc R U . . .
H15M H 0.422367 0.539915 0.524697 0.076 Uiso 1 1 calc R U . . .
C154 C 0.1006(10) 0.6624(5) 0.5422(5) 0.044(4) Uani 1 1 d . . . . .
H15N H 0.101785 0.680411 0.517085 0.053 Uiso 1 1 calc R U . . .
H15O H 0.113125 0.678760 0.557893 0.053 Uiso 1 1 calc R U . . .
C155 C 0.0158(11) 0.6479(6) 0.5526(5) 0.055(5) Uani 1 1 d . . . . .
H15P H 0.012661 0.632946 0.578569 0.066 Uiso 1 1 calc R U . . .
H15Q H 0.006510 0.628531 0.539168 0.066 Uiso 1 1 calc R U . . .
C156 C -0.0516(11) 0.6824(6) 0.5453(6) 0.063(5) Uani 1 1 d . . . . .
H15R H -0.044510 0.700982 0.559579 0.094 Uiso 1 1 calc R U . . .
H15S H -0.105939 0.671359 0.551889 0.094 Uiso 1 1 calc R U . . .
H15T H -0.048502 0.697580 0.519710 0.094 Uiso 1 1 calc R U . . .
C157 C 0.6449(10) 0.6223(5) 0.3957(4) 0.035(4) Uani 1 1 d . . . . .
H15U H 0.672785 0.638545 0.373166 0.042 Uiso 1 1 calc R U . . .
H15V H 0.585240 0.622750 0.391656 0.042 Uiso 1 1 calc R U . . .
C158 C 0.6836(10) 0.5795(5) 0.4061(4) 0.042(4) Uani 1 1 d . . . . .
H15W H 0.676584 0.566933 0.386814 0.050 Uiso 1 1 calc R U . . .
H15$ H 0.653746 0.563764 0.428198 0.050 Uiso 1 1 calc R U . . .
C159 C 0.7752(10) 0.5758(5) 0.4127(4) 0.044(4) Uani 1 1 d . . . . .
HT15 H 0.805292 0.591856 0.391114 0.066 Uiso 1 1 calc R U . . .
HY15 H 0.797132 0.546920 0.418204 0.066 Uiso 1 1 calc R U . . .
HZ15 H 0.782579 0.586245 0.432961 0.066 Uiso 1 1 calc R U . . .
C160 C 0.6956(8) 0.7109(4) 0.4566(4) 0.034(3) Uani 1 1 d D . . . .
H16C H 0.672934 0.739451 0.454830 0.041 Uiso 1 1 calc R U . . .
H16D H 0.725372 0.710481 0.433412 0.041 Uiso 1 1 calc R U . . .
C161 C 0.7547(10) 0.6955(5) 0.4868(4) 0.038(4) Uani 1 1 d . . . . .
H16E H 0.794094 0.716362 0.484629 0.046 Uiso 1 1 calc R U . . .
H16F H 0.722405 0.691841 0.510131 0.046 Uiso 1 1 calc R U . . .
C162 C 0.8031(10) 0.6553(6) 0.4863(5) 0.052(5) Uani 1 1 d . . . . .
H16G H 0.765545 0.636740 0.482297 0.078 Uiso 1 1 calc R U . . .
H16H H 0.828329 0.642759 0.509457 0.078 Uiso 1 1 calc R U . . .
H16I H 0.847000 0.660333 0.466989 0.078 Uiso 1 1 calc R U . . .
C163 C 0.5554(16) 0.8340(8) 0.2137(7) 0.093(7) Uani 1 1 d . U . . .
H16J H 0.560175 0.803626 0.222460 0.111 Uiso 1 1 calc R U . . .
H16K H 0.601087 0.843993 0.223172 0.111 Uiso 1 1 calc R U . . .
C164 C 0.5624(16) 0.8483(8) 0.1716(6) 0.092(7) Uani 1 1 d . U . . .
H16L H 0.512559 0.842891 0.161245 0.111 Uiso 1 1 calc R U . . .
H16M H 0.571439 0.877812 0.162010 0.111 Uiso 1 1 calc R U . . .
C165 C 0.640(2) 0.8205(12) 0.1646(10) 0.172(13) Uani 1 1 d . U . . .
H16N H 0.686801 0.824924 0.177036 0.259 Uiso 1 1 calc R U . . .
H16O H 0.654863 0.827411 0.138693 0.259 Uiso 1 1 calc R U . . .
H16P H 0.628219 0.791718 0.173554 0.259 Uiso 1 1 calc R U . . .
C166 C 0.5372(12) 0.9074(6) 0.2860(5) 0.058(5) Uani 1 1 d . . . . .
H16Q H 0.537563 0.885762 0.309348 0.070 Uiso 1 1 calc R U . . .
H16R H 0.495503 0.930135 0.288039 0.070 Uiso 1 1 calc R U . . .
C167 C 0.6232(16) 0.9229(9) 0.2755(7) 0.104(9) Uani 1 1 d . . . . .
H16S H 0.639656 0.932947 0.295044 0.124 Uiso 1 1 calc R U . . .
H16T H 0.663291 0.899306 0.274068 0.124 Uiso 1 1 calc R U . . .
C168 C 0.632(2) 0.9553(10) 0.2418(8) 0.151(15) Uani 1 1 d . . . . .
H16U H 0.616324 0.945827 0.222065 0.226 Uiso 1 1 calc R U . . .
H16V H 0.689224 0.962494 0.237568 0.226 Uiso 1 1 calc R U . . .
H16W H 0.594531 0.979579 0.243226 0.226 Uiso 1 1 calc R U . . .
C169 C 0.2243(10) 1.0419(5) 0.3058(5) 0.042(4) Uani 1 1 d . . . . .
H16$ H 0.203184 1.014409 0.312162 0.051 Uiso 1 1 calc R U . . .
HT16 H 0.210583 1.056503 0.280691 0.051 Uiso 1 1 calc R U . . .
C170 C 0.1823(12) 1.0653(6) 0.3303(6) 0.063(5) Uani 1 1 d . . . . .
H17C H 0.198174 1.051138 0.355192 0.076 Uiso 1 1 calc R U . . .
H17D H 0.202484 1.092997 0.323332 0.076 Uiso 1 1 calc R U . . .
C171 C 0.0924(12) 1.0694(6) 0.3296(6) 0.073(6) Uani 1 1 d . . . . .
H17E H 0.075898 1.087079 0.306089 0.110 Uiso 1 1 calc R U . . .
H17F H 0.068152 1.081668 0.348398 0.110 Uiso 1 1 calc R U . . .
H17G H 0.072461 1.042269 0.333945 0.110 Uiso 1 1 calc R U . . .
C172 C 0.4961(14) 1.0378(7) 0.3162(7) 0.081(7) Uani 1 1 d . . . . .
H17H H 0.480024 1.043965 0.339225 0.097 Uiso 1 1 calc R U . . .
H17I H 0.481505 1.062502 0.296145 0.097 Uiso 1 1 calc R U . . .
C173 C 0.5944(17) 1.0235(10) 0.3135(10) 0.149(14) Uani 1 1 d . . . . .
H17J H 0.605394 0.995091 0.329245 0.179 Uiso 1 1 calc R U . . .
H17K H 0.612106 1.023763 0.288502 0.179 Uiso 1 1 calc R U . . .
C174 C 0.639(3) 1.0498(16) 0.3240(15) 0.28(3) Uani 1 1 d . . . . .
H17L H 0.637741 1.076378 0.305538 0.419 Uiso 1 1 calc R U . . .
H17M H 0.696740 1.038053 0.327263 0.419 Uiso 1 1 calc R U . . .
H17N H 0.613991 1.053598 0.346780 0.419 Uiso 1 1 calc R U . . .
C175 C -0.0668(12) 0.9031(5) 0.3715(5) 0.055(5) Uani 1 1 d . . . . .
H17O H -0.115285 0.887853 0.382908 0.066 Uiso 1 1 calc R U . . .
H17P H -0.015807 0.884118 0.376790 0.066 Uiso 1 1 calc R U . . .
C176 C -0.0745(14) 0.9185(6) 0.3324(6) 0.070(6) Uani 1 1 d . . . . .
H17Q H -0.072723 0.894594 0.322863 0.084 Uiso 1 1 calc R U . . .
H17R H -0.025269 0.933500 0.321581 0.084 Uiso 1 1 calc R U . . .
C177 C -0.1499(14) 0.9457(6) 0.3202(5) 0.073(6) Uani 1 1 d . . . . .
H17S H -0.199205 0.930645 0.329018 0.110 Uiso 1 1 calc R U . . .
H17T H -0.147428 0.955235 0.293910 0.110 Uiso 1 1 calc R U . . .
H17U H -0.153159 0.969424 0.329714 0.110 Uiso 1 1 calc R U . . .
C178 C -0.0751(18) 0.9926(8) 0.4358(8) 0.118(10) Uani 1 1 d . . . . .
H17V H -0.080205 0.969920 0.458363 0.141 Uiso 1 1 calc R U . . .
H17W H -0.127911 0.997183 0.423612 0.141 Uiso 1 1 calc R U . . .
C179 C -0.0564(18) 1.0331(6) 0.4444(8) 0.115(11) Uani 1 1 d . . . . .
H17$ H -0.091054 1.037688 0.465285 0.138 Uiso 1 1 calc R U . . .
HT17 H 0.003152 1.033351 0.448127 0.138 Uiso 1 1 calc R U . . .
C180 C -0.082(2) 1.0632(10) 0.4092(10) 0.176(16) Uani 1 1 d . . . . .
H18D H -0.127249 1.052621 0.400081 0.263 Uiso 1 1 calc R U . . .
H18E H -0.034756 1.066643 0.391642 0.263 Uiso 1 1 calc R U . . .
H18F H -0.102337 1.089700 0.413123 0.263 Uiso 1 1 calc R U . . .
C181 C -0.0255(11) 0.8543(5) 0.5705(5) 0.048(4) Uani 1 1 d . . . . .
H18G H 0.008377 0.878100 0.562992 0.058 Uiso 1 1 calc R U . . .
H18H H -0.024610 0.842689 0.596911 0.058 Uiso 1 1 calc R U . . .
C182 C -0.1130(12) 0.8676(7) 0.5599(5) 0.066(6) Uani 1 1 d . . . . .
H18I H -0.113760 0.878900 0.533397 0.079 Uiso 1 1 calc R U . . .
H18J H -0.146792 0.843781 0.567495 0.079 Uiso 1 1 calc R U . . .
C183 C -0.1490(13) 0.8995(7) 0.5772(6) 0.080(7) Uani 1 1 d . . . . .
H18K H -0.145230 0.888709 0.603265 0.120 Uiso 1 1 calc R U . . .
H18L H -0.207494 0.906916 0.571535 0.120 Uiso 1 1 calc R U . . .
H18M H -0.117983 0.923865 0.568102 0.120 Uiso 1 1 calc R U . . .
C184 C 0.1841(10) 0.7631(6) 0.6129(4) 0.047(4) Uani 1 1 d . . . . .
H18N H 0.230050 0.780957 0.603679 0.056 Uiso 1 1 calc R U . . .
H18O H 0.199569 0.736861 0.606996 0.056 Uiso 1 1 calc R U . . .
C185 C 0.1710(10) 0.7552(5) 0.6520(4) 0.043(4) Uani 1 1 d . . . . .
H18P H 0.222039 0.740188 0.663335 0.052 Uiso 1 1 calc R U . . .
H18Q H 0.125301 0.737099 0.660568 0.052 Uiso 1 1 calc R U . . .
C186 C 0.1506(12) 0.7922(6) 0.6643(5) 0.059(5) Uani 1 1 d . . . . .
H18R H 0.197969 0.808988 0.658423 0.088 Uiso 1 1 calc R U . . .
H18S H 0.138356 0.783983 0.690392 0.088 Uiso 1 1 calc R U . . .
H18T H 0.101778 0.808207 0.652333 0.088 Uiso 1 1 calc R U . . .
C187 C 0.5014(13) 0.6718(5) 0.6006(5) 0.057(5) Uani 1 1 d . . . . .
H18U H 0.545915 0.680753 0.611650 0.068 Uiso 1 1 calc R U . . .
H18V H 0.527330 0.661252 0.580723 0.068 Uiso 1 1 calc R U . . .
C188 C 0.4596(15) 0.6390(6) 0.6277(5) 0.071(6) Uani 1 1 d . . . . .
H18W H 0.499355 0.614257 0.634684 0.086 Uiso 1 1 calc R U . . .
H18$ H 0.412579 0.631783 0.616817 0.086 Uiso 1 1 calc R U . . .
C189 C 0.4275(15) 0.6510(7) 0.6607(6) 0.082(7) Uani 1 1 d . . . . .
HT18 H 0.474095 0.656783 0.672329 0.123 Uiso 1 1 calc R U . . .
HY18 H 0.398900 0.628542 0.677371 0.123 Uiso 1 1 calc R U . . .
HX18 H 0.388378 0.675649 0.653945 0.123 Uiso 1 1 calc R U . . .
C190 C 0.5740(12) 0.7973(6) 0.5576(5) 0.060(5) Uani 1 1 d . . . . .
H19C H 0.581677 0.799807 0.531583 0.072 Uiso 1 1 calc R U . . .
H19D H 0.542319 0.822722 0.560416 0.072 Uiso 1 1 calc R U . . .
C191 C 0.6543(14) 0.7926(8) 0.5725(7) 0.085(7) Uani 1 1 d . . . . .
H19E H 0.647180 0.787138 0.598963 0.102 Uiso 1 1 calc R U . . .
H19F H 0.682510 0.818062 0.562462 0.102 Uiso 1 1 calc R U . . .
C192 C 0.7072(17) 0.7564(10) 0.5632(11) 0.168(16) Uani 1 1 d . . . . .
H19G H 0.691377 0.730447 0.580059 0.253 Uiso 1 1 calc R U . . .
H19H H 0.766278 0.758889 0.565074 0.253 Uiso 1 1 calc R U . . .
H19I H 0.697736 0.756731 0.538662 0.253 Uiso 1 1 calc R U . . .
C193 C 0.748(2) 0.8234(9) 0.3932(6) 0.162(14) Uani 1 1 d D . . . .
H19J H 0.703605 0.804553 0.402179 0.195 Uiso 1 1 calc R U . . .
H19K H 0.795933 0.812579 0.408389 0.195 Uiso 1 1 calc R U . . .
C194 C 0.7750(13) 0.8245(10) 0.3538(7) 0.133(11) Uani 1 1 d D . . . .
H19L H 0.798706 0.850465 0.340088 0.159 Uiso 1 1 calc R U . . .
H19M H 0.814240 0.800760 0.352178 0.159 Uiso 1 1 calc R U . . .
C195 C 0.6881(16) 0.8218(10) 0.3427(9) 0.161(14) Uani 1 1 d D . . . .
H19N H 0.648609 0.818135 0.363678 0.242 Uiso 1 1 calc R U . . .
H19O H 0.689119 0.798358 0.333008 0.242 Uiso 1 1 calc R U . . .
H19P H 0.670886 0.847114 0.324245 0.242 Uiso 1 1 calc R U . . .
C196 C 0.7183(13) 0.9401(6) 0.4111(6) 0.071(5) Uani 1 1 d D U . . .
H19Q H 0.706912 0.945588 0.385501 0.086 Uiso 1 1 calc R U . . .
H19R H 0.778661 0.932267 0.413739 0.086 Uiso 1 1 calc R U . . .
C197 C 0.6920(15) 0.9786(7) 0.4236(8) 0.114(8) Uani 1 1 d D U . . .
H19S H 0.723400 1.001482 0.408621 0.137 Uiso 1 1 calc R U . . .
H19T H 0.706536 0.973019 0.448792 0.137 Uiso 1 1 calc R U . . .
C198 C 0.5976(15) 0.9915(10) 0.4209(9) 0.144(11) Uani 1 1 d D U . . .
H19U H 0.583813 0.999401 0.395632 0.215 Uiso 1 1 calc R U . . .
H19V H 0.583061 1.014861 0.430603 0.215 Uiso 1 1 calc R U . . .
H19W H 0.566283 0.968448 0.434679 0.215 Uiso 1 1 calc R U . . .
C199 C 0.3629(13) 1.0239(5) 0.4669(6) 0.086(6) Uani 1 1 d D U . . .
H19$ H 0.311758 1.023350 0.482871 0.103 Uiso 1 1 calc R U . B 1
HT19 H 0.346592 1.037696 0.442028 0.103 Uiso 1 1 calc R U . B 1
C200 C 0.4216(12) 1.0505(6) 0.4766(6) 0.074(6) Uani 1 1 d D U . . .
H20C H 0.468734 1.056119 0.458461 0.089 Uiso 1 1 calc R U . . .
H20D H 0.443981 1.036385 0.500389 0.089 Uiso 1 1 calc R U . . .
C201 C 0.371(2) 1.0908(8) 0.4776(8) 0.141(11) Uani 1 1 d D U . . .
H20E H 0.358853 1.107228 0.453043 0.212 Uiso 1 1 calc R U . . .
H20F H 0.402255 1.106214 0.488659 0.212 Uiso 1 1 calc R U . . .
H20G H 0.318044 1.084628 0.491728 0.212 Uiso 1 1 calc R U . . .
C202 C 0.3381(17) 0.9120(7) 0.5611(6) 0.114(8) Uani 1 1 d D U . . .
H20H H 0.395835 0.901830 0.567671 0.137 Uiso 1 1 calc R U . B 1
H20I H 0.319722 0.891924 0.550138 0.137 Uiso 1 1 calc R U . B 1
C203 C 0.2882(19) 0.9036(10) 0.5975(7) 0.144(9) Uani 1 1 d D U . . .
H20J H 0.275400 0.929494 0.604160 0.173 Uiso 1 1 calc R U . . .
H20K H 0.235024 0.892739 0.595826 0.173 Uiso 1 1 calc R U . . .
C204 C 0.339(2) 0.8726(11) 0.6259(9) 0.176(13) Uani 1 1 d D U . . .
H20L H 0.358387 0.848621 0.617578 0.264 Uiso 1 1 calc R U . . .
H20M H 0.304785 0.864085 0.648316 0.264 Uiso 1 1 calc R U . . .
H20N H 0.387450 0.885194 0.630157 0.264 Uiso 1 1 calc R U . . .

loop_
_atom_site_aniso_label
_atom_site_aniso_U_11
_atom_site_aniso_U_22
_atom_site_aniso_U_33
_atom_site_aniso_U_23
_atom_site_aniso_U_13
_atom_site_aniso_U_12
Ag1 0.0277(6) 0.0289(6) 0.0296(6) -0.0155(5) -0.0053(5) 0.0031(5)
Ag2 0.0309(7) 0.0280(6) 0.0329(6) -0.0138(5) -0.0090(5) 0.0087(5)
Ag3 0.0342(7) 0.0250(6) 0.0298(6) -0.0075(5) -0.0007(5) -0.0013(5)
Ag4 0.0237(6) 0.0268(6) 0.0280(6) -0.0114(5) -0.0069(5) 0.0013(5)
Ag5 0.0306(6) 0.0296(6) 0.0217(6) -0.0106(5) -0.0043(5) 0.0035(5)
Ag6 0.0253(6) 0.0351(6) 0.0251(6) -0.0134(5) -0.0007(5) 0.0020(5)
Ag7 0.0246(6) 0.0323(6) 0.0265(6) -0.0112(5) -0.0070(5) 0.0030(5)
Ag8 0.0357(7) 0.0311(6) 0.0289(6) -0.0070(5) -0.0033(5) 0.0035(5)
Ag9 0.0266(6) 0.0329(6) 0.0254(6) -0.0120(5) 0.0013(5) -0.0025(5)
Ag10 0.0261(6) 0.0241(6) 0.0226(6) -0.0099(4) -0.0041(5) 0.0035(5)
Ag11 0.0263(6) 0.0268(6) 0.0231(6) -0.0084(5) -0.0024(5) -0.0015(5)
Ag12 0.0247(6) 0.0239(6) 0.0193(5) -0.0083(4) -0.0027(5) 0.0004(5)
Ag13 0.0291(6) 0.0362(7) 0.0273(6) -0.0145(5) -0.0025(5) 0.0019(5)
Ag14 0.0334(7) 0.0322(6) 0.0210(6) -0.0066(5) -0.0021(5) 0.0018(5)
Ag15 0.0295(6) 0.0322(6) 0.0266(6) -0.0094(5) -0.0073(5) 0.0017(5)
Ag16 0.0328(7) 0.0322(7) 0.0310(6) -0.0095(5) -0.0031(5) -0.0048(5)
Ag17 0.0388(7) 0.0285(6) 0.0290(6) -0.0089(5) -0.0091(5) -0.0017(5)
Ag18 0.0470(8) 0.0356(7) 0.0361(7) -0.0179(5) -0.0117(6) 0.0097(6)
Ag19 0.0451(8) 0.0430(7) 0.0208(6) -0.0132(5) -0.0035(5) 0.0086(6)
Ag20 0.0476(8) 0.0415(7) 0.0257(6) -0.0128(5) -0.0125(6) 0.0048(6)
Ag21 0.0431(8) 0.0423(8) 0.0430(8) -0.0177(6) -0.0170(6) -0.0036(6)
Ag22 0.0472(8) 0.0289(6) 0.0353(7) -0.0134(5) -0.0115(6) -0.0045(6)
Ag23 0.0570(9) 0.0414(7) 0.0358(7) -0.0233(6) -0.0180(6) 0.0058(6)
Ag24 0.0331(7) 0.0399(7) 0.0467(8) -0.0191(6) -0.0056(6) 0.0057(6)
Ag25 0.0402(7) 0.0331(7) 0.0400(7) -0.0130(5) -0.0071(6) 0.0073(6)
Ag26 0.0355(7) 0.0296(7) 0.0462(7) -0.0138(5) -0.0127(6) 0.0020(5)
Ag27 0.0299(6) 0.0296(6) 0.0288(6) -0.0100(5) -0.0039(5) 0.0011(5)
Ag28 0.0320(7) 0.0307(6) 0.0303(6) -0.0112(5) -0.0036(5) 0.0007(5)
Ag29 0.0723(11) 0.0596(10) 0.0722(11) -0.0354(8) -0.0266(9) -0.0071(8)
Ag30 0.0707(10) 0.0452(8) 0.0476(8) -0.0252(7) -0.0146(7) 0.0061(7)
Ag31 0.0949(13) 0.0575(10) 0.0364(8) -0.0214(7) -0.0065(8) 0.0312(9)
Ag32 0.0376(7) 0.0397(7) 0.0274(6) -0.0085(5) -0.0042(5) 0.0007(6)
Ag33 0.0486(9) 0.0559(9) 0.0364(7) -0.0085(6) -0.0013(6) 0.0068(7)
Ag34 0.0290(6) 0.0253(6) 0.0255(6) -0.0118(5) -0.0055(5) 0.0011(5)
Ag35 0.0307(6) 0.0218(6) 0.0284(6) -0.0081(5) -0.0017(5) -0.0024(5)
Ag36 0.0263(6) 0.0236(6) 0.0285(6) -0.0113(5) -0.0091(5) 0.0010(5)
Ag37 0.0330(7) 0.0277(6) 0.0217(6) -0.0089(5) -0.0065(5) 0.0019(5)
Ag38 0.0247(6) 0.0290(6) 0.0227(6) -0.0113(5) -0.0007(5) 0.0011(5)
Ag39 0.0281(6) 0.0218(6) 0.0231(6) -0.0092(4) -0.0063(5) 0.0040(5)
Ag40 0.0248(6) 0.0244(6) 0.0281(6) -0.0129(5) -0.0004(5) -0.0026(5)
Ag41 0.0255(6) 0.0211(6) 0.0242(6) -0.0070(4) -0.0078(5) 0.0012(5)
Ag42 0.0234(6) 0.0255(6) 0.0220(6) -0.0068(4) -0.0020(5) -0.0011(5)
Ag43 0.0199(6) 0.0277(6) 0.0244(6) -0.0097(5) -0.0063(5) 0.0012(5)
Ag44 0.0298(6) 0.0256(6) 0.0221(6) -0.0066(4) -0.0045(5) 0.0025(5)
Ag45 0.0184(5) 0.0194(5) 0.0187(5) -0.0062(4) -0.0034(4) -0.0007(4)
Ag46 0.0255(6) 0.0191(5) 0.0204(5) -0.0058(4) -0.0029(5) -0.0009(4)
Ag47 0.0225(6) 0.0251(6) 0.0294(6) -0.0132(5) -0.0061(5) -0.0002(5)
Ag48 0.0343(7) 0.0250(6) 0.0264(6) -0.0048(5) -0.0091(5) -0.0035(5)
Ag49 0.0250(6) 0.0257(6) 0.0239(6) -0.0065(4) 0.0002(5) -0.0035(5)
Ag50 0.0215(6) 0.0228(6) 0.0229(6) -0.0066(4) -0.0050(5) 0.0004(4)
Ag51 0.0296(6) 0.0247(6) 0.0218(6) -0.0067(4) -0.0076(5) -0.0018(5)
Ag52 0.0270(6) 0.0235(6) 0.0212(6) -0.0091(4) -0.0028(5) -0.0013(5)
Ag53 0.0314(6) 0.0199(6) 0.0309(6) -0.0107(5) -0.0111(5) 0.0023(5)
Ag54 0.0309(6) 0.0202(6) 0.0250(6) -0.0044(4) -0.0056(5) -0.0048(5)
Ag55 0.0242(6) 0.0265(6) 0.0309(6) -0.0075(5) -0.0083(5) -0.0048(5)
Ag56 0.0308(6) 0.0234(6) 0.0273(6) -0.0104(5) -0.0086(5) -0.0027(5)
Ag57 0.0351(7) 0.0289(6) 0.0367(7) -0.0133(5) -0.0105(6) 0.0007(5)
Ag58 0.0312(7) 0.0278(6) 0.0354(7) -0.0102(5) -0.0055(5) 0.0024(5)
Ag59 0.0349(7) 0.0343(7) 0.0260(6) -0.0113(5) -0.0022(5) 0.0010(5)
Ag60 0.0362(7) 0.0352(7) 0.0360(7) -0.0108(5) -0.0123(6) 0.0019(5)
Ag61 0.0366(7) 0.0329(7) 0.0325(7) -0.0067(5) -0.0081(6) 0.0006(5)
Ag62 0.0456(8) 0.0353(7) 0.0330(7) -0.0151(5) -0.0046(6) -0.0084(6)
Ag63 0.0355(7) 0.0268(6) 0.0350(7) -0.0111(5) -0.0058(5) -0.0027(5)
Ag64 0.0411(8) 0.0315(7) 0.0445(8) -0.0065(6) -0.0143(6) -0.0088(6)
Ag65 0.0300(6) 0.0287(6) 0.0251(6) -0.0064(5) -0.0033(5) -0.0021(5)
Ag66 0.0306(6) 0.0314(6) 0.0266(6) -0.0093(5) -0.0019(5) -0.0046(5)
Rh1 0.0206(6) 0.0233(6) 0.0214(6) -0.0095(5) -0.0034(5) 0.0016(5)
Rh2 0.0301(7) 0.0283(6) 0.0215(6) -0.0115(5) -0.0056(5) 0.0005(5)
Rh3 0.0196(6) 0.0192(6) 0.0200(6) -0.0083(4) -0.0048(5) 0.0021(4)
Rh4 0.0197(6) 0.0175(5) 0.0181(5) -0.0060(4) -0.0026(4) -0.0015(4)
S1 0.047(3) 0.028(2) 0.051(3) -0.0155(19) -0.014(2) -0.0027(19)
S2 0.036(2) 0.038(2) 0.035(2) -0.0206(18) -0.0049(18) 0.0006(18)
S3 0.037(2) 0.038(2) 0.042(2) -0.0112(19) -0.003(2) -0.0010(19)
S4 0.029(2) 0.038(2) 0.031(2) -0.0088(17) -0.0081(17) 0.0002(18)
S5 0.041(3) 0.063(3) 0.053(3) -0.016(2) -0.005(2) 0.006(2)
S6 0.041(3) 0.025(2) 0.044(2) 0.0005(18) -0.004(2) 0.0024(18)
S7 0.043(3) 0.038(2) 0.044(3) -0.020(2) -0.010(2) 0.009(2)
S8 0.060(3) 0.037(2) 0.045(3) -0.019(2) -0.023(2) 0.020(2)
S9 0.031(2) 0.065(3) 0.037(2) -0.003(2) -0.007(2) 0.008(2)
S10 0.027(2) 0.058(3) 0.027(2) -0.0097(19) 0.0021(17) 0.005(2)
S11 0.026(2) 0.047(2) 0.030(2) -0.0139(18) -0.0039(17) 0.0017(18)
S12 0.033(2) 0.030(2) 0.024(2) -0.0091(16) 0.0002(17) 0.0002(17)
S13 0.031(2) 0.030(2) 0.030(2) -0.0088(16) -0.0030(17) -0.0002(17)
S14 0.035(2) 0.027(2) 0.024(2) -0.0056(15) -0.0009(17) 0.0067(17)
S15 0.032(3) 0.076(4) 0.051(3) 0.014(3) -0.007(2) -0.007(2)
S16 0.039(3) 0.082(4) 0.036(3) 0.001(2) 0.009(2) 0.004(3)
S17 0.033(2) 0.045(3) 0.041(2) 0.003(2) -0.003(2) -0.004(2)
S18 0.049(3) 0.056(3) 0.035(2) -0.002(2) 0.004(2) 0.001(2)
S19 0.029(2) 0.036(2) 0.030(2) -0.0062(17) -0.0051(17) -0.0034(17)
S20 0.029(2) 0.037(2) 0.028(2) -0.0069(17) -0.0071(17) -0.0017(17)
S21 0.032(2) 0.038(2) 0.038(2) -0.0103(18) 0.0015(19) -0.0061(18)
S22 0.042(2) 0.028(2) 0.030(2) -0.0071(16) -0.0014(18) -0.0042(18)
S23 0.051(3) 0.069(3) 0.026(2) -0.018(2) 0.004(2) 0.010(2)
S24 0.100(5) 0.059(3) 0.037(3) -0.018(2) -0.008(3) 0.016(3)
S25 0.079(4) 0.065(4) 0.060(3) -0.006(3) -0.004(3) -0.007(3)
S26 0.058(3) 0.038(3) 0.042(3) -0.013(2) -0.008(2) 0.013(2)
S27 0.087(4) 0.035(3) 0.052(3) -0.009(2) -0.032(3) -0.002(2)
S28 0.100(5) 0.049(3) 0.076(4) -0.033(3) -0.027(3) -0.013(3)
S29 0.072(4) 0.098(5) 0.077(4) -0.013(4) -0.014(3) -0.025(4)
S30 0.052(3) 0.119(5) 0.072(4) -0.021(4) -0.023(3) -0.027(3)
S31 0.038(3) 0.164(7) 0.088(4) -0.089(5) -0.021(3) 0.011(4)
S32 0.052(3) 0.064(3) 0.030(2) -0.014(2) -0.013(2) 0.015(2)
S33 0.130(5) 0.061(3) 0.050(3) -0.037(3) -0.025(3) 0.050(4)
S34 0.088(4) 0.055(3) 0.059(3) -0.036(3) -0.037(3) 0.011(3)
S35 0.032(2) 0.029(2) 0.062(3) -0.020(2) -0.017(2) 0.0036(18)
S36 0.048(3) 0.033(2) 0.027(2) -0.0146(17) -0.0069(19) 0.0037(19)
S37 0.030(2) 0.036(2) 0.047(3) -0.0070(19) -0.0022(19) 0.0046(18)
S38 0.031(2) 0.029(2) 0.034(2) -0.0025(17) -0.0062(18) -0.0012(17)
S39 0.042(3) 0.037(2) 0.037(2) -0.0132(18) -0.009(2) 0.0033(19)
S40 0.028(2) 0.038(2) 0.041(2) -0.0148(18) -0.0139(18) 0.0019(18)
S41 0.054(3) 0.044(3) 0.033(2) -0.0174(19) -0.011(2) 0.006(2)
S42 0.038(2) 0.059(3) 0.032(2) -0.017(2) -0.0069(19) 0.008(2)
S43 0.035(2) 0.063(3) 0.023(2) -0.0123(19) 0.0017(18) 0.010(2)
S44 0.035(2) 0.045(2) 0.032(2) -0.0159(18) -0.0090(18) 0.0049(19)
S45 0.036(2) 0.026(2) 0.029(2) -0.0094(16) -0.0103(17) 0.0042(17)
S46 0.035(2) 0.024(2) 0.028(2) -0.0092(15) -0.0104(17) 0.0088(16)
S47 0.038(2) 0.044(3) 0.035(2) -0.0045(19) -0.0145(19) -0.001(2)
S48 0.028(2) 0.031(2) 0.038(2) -0.0039(17) -0.0045(18) 0.0025(17)
S49 0.032(2) 0.046(3) 0.034(2) -0.0023(19) -0.0080(19) -0.0084(19)
S50 0.027(2) 0.054(3) 0.035(2) -0.003(2) 0.0035(18) 0.006(2)
S51 0.025(2) 0.0261(19) 0.0253(19) -0.0039(15) -0.0061(16) -0.0023(16)
S52 0.034(2) 0.029(2) 0.026(2) -0.0064(16) -0.0066(17) -0.0031(17)
S53 0.024(2) 0.029(2) 0.0239(19) -0.0075(15) -0.0071(16) 0.0002(16)
S54 0.0227(19) 0.028(2) 0.027(2) -0.0065(15) -0.0118(16) -0.0018(16)
S55 0.051(3) 0.037(2) 0.024(2) -0.0035(17) -0.0046(19) -0.005(2)
S56 0.034(2) 0.049(3) 0.028(2) -0.0151(18) 0.0076(18) -0.0076(19)
S57 0.049(3) 0.022(2) 0.028(2) -0.0043(16) -0.0053(19) -0.0065(18)
S58 0.043(2) 0.027(2) 0.036(2) -0.0094(17) -0.0077(19) -0.0100(18)
S59 0.032(2) 0.024(2) 0.035(2) -0.0096(16) -0.0051(18) 0.0050(16)
S60 0.033(2) 0.048(3) 0.050(3) -0.006(2) -0.005(2) -0.006(2)
S61 0.033(2) 0.040(2) 0.032(2) -0.0171(18) -0.0022(18) -0.0077(18)
S62 0.030(2) 0.037(2) 0.029(2) -0.0129(17) -0.0003(17) -0.0076(17)
S63 0.028(2) 0.034(2) 0.030(2) -0.0152(17) -0.0044(17) -0.0016(17)
S64 0.031(2) 0.044(2) 0.032(2) -0.0160(18) -0.0036(18) -0.0040(18)
S65 0.031(2) 0.052(3) 0.055(3) 0.003(2) -0.005(2) -0.008(2)
S66 0.052(3) 0.053(3) 0.063(3) 0.014(2) -0.036(3) -0.024(2)
S67 0.067(3) 0.040(3) 0.042(3) -0.024(2) 0.011(2) -0.018(2)
S68 0.064(3) 0.044(3) 0.038(2) -0.010(2) -0.023(2) -0.021(2)
P1 0.052(3) 0.032(2) 0.044(3) -0.021(2) -0.006(2) 0.000(2)
P2 0.026(2) 0.030(2) 0.030(2) -0.0024(17) -0.0053(18) -0.0038(17)
P3 0.041(3) 0.037(3) 0.055(3) -0.014(2) 0.005(2) -0.007(2)
P4 0.128(6) 0.051(3) 0.070(4) -0.034(3) -0.062(4) 0.056(4)
P5 0.025(2) 0.053(3) 0.037(2) -0.015(2) -0.0049(19) 0.002(2)
P6 0.029(2) 0.031(2) 0.023(2) -0.0062(16) 0.0006(17) -0.0006(17)
P7 0.039(2) 0.027(2) 0.027(2) -0.0099(17) -0.0054(19) 0.0071(18)
P8 0.030(2) 0.068(3) 0.027(2) -0.006(2) 0.0004(19) -0.002(2)
P9 0.048(3) 0.063(4) 0.055(3) 0.025(3) -0.007(3) -0.015(3)
P10 0.022(2) 0.039(2) 0.029(2) -0.0097(18) -0.0064(17) 0.0009(18)
P11 0.039(3) 0.033(2) 0.039(3) -0.0043(19) -0.002(2) -0.010(2)
P12 0.061(3) 0.075(4) 0.031(3) -0.017(2) -0.001(2) 0.025(3)
P13 0.064(4) 0.044(3) 0.057(3) -0.016(2) 0.005(3) 0.013(3)
P14 0.082(4) 0.049(3) 0.072(4) -0.025(3) -0.001(3) -0.028(3)
P15 0.051(3) 0.080(4) 0.093(5) -0.041(4) -0.011(3) -0.019(3)
P16 0.063(4) 0.093(4) 0.048(3) -0.040(3) -0.037(3) 0.027(3)
P17 0.043(5) 0.044(5) 0.044(5) -0.031(4) -0.009(4) -0.002(3)
P17B 0.043(5) 0.044(5) 0.044(5) -0.031(4) -0.009(4) -0.002(3)
P18 0.056(3) 0.029(2) 0.049(3) -0.023(2) -0.015(2) 0.005(2)
P19 0.030(2) 0.028(2) 0.037(2) -0.0081(18) -0.0017(19) -0.0045(18)
P20 0.037(3) 0.036(2) 0.041(3) -0.0128(19) -0.018(2) 0.001(2)
P21 0.050(3) 0.057(3) 0.024(2) -0.014(2) -0.012(2) 0.011(2)
P22 0.027(2) 0.044(3) 0.037(2) -0.012(2) 0.0003(19) 0.0000(19)
P23 0.029(2) 0.021(2) 0.025(2) -0.0048(15) -0.0053(17) 0.0033(16)
P24 0.044(3) 0.023(2) 0.047(3) -0.0060(19) -0.022(2) 0.0058(19)
P25 0.020(2) 0.039(2) 0.029(2) -0.0111(18) -0.0046(17) -0.0039(17)
P26 0.034(2) 0.025(2) 0.023(2) -0.0054(16) -0.0024(17) -0.0046(17)
P27 0.0181(19) 0.027(2) 0.025(2) -0.0106(16) -0.0071(16) 0.0021(16)
P28 0.048(3) 0.056(3) 0.030(2) -0.009(2) 0.005(2) -0.024(2)
P29 0.039(2) 0.023(2) 0.034(2) -0.0012(17) -0.0072(19) -0.0056(18)
P30 0.022(2) 0.032(2) 0.049(3) -0.0195(19) -0.0043(19) 0.0045(17)
P31 0.027(2) 0.037(2) 0.026(2) -0.0121(17) 0.0020(17) -0.0047(18)
P32 0.031(2) 0.038(2) 0.023(2) -0.0101(17) -0.0051(17) -0.0046(18)
P33 0.029(2) 0.040(3) 0.051(3) -0.013(2) -0.010(2) -0.007(2)
P34 0.141(6) 0.031(3) 0.085(4) -0.033(3) -0.075(4) 0.017(3)
O1 0.102(12) 0.091(11) 0.067(9) -0.028(7) -0.037(8) -0.026(9)
O2 0.129(14) 0.078(11) 0.096(12) -0.047(9) 0.036(10) -0.022(10)
O3 0.032(6) 0.045(6) 0.029(5) -0.010(4) -0.007(4) -0.005(5)
O4 0.033(6) 0.030(6) 0.041(6) -0.006(5) -0.014(5) -0.002(5)
O5 0.086(10) 0.077(11) 0.113(13) -0.056(10) 0.017(10) -0.008(8)
O6 0.052(8) 0.054(8) 0.052(7) -0.012(6) 0.007(6) -0.009(6)
O7 0.151(14) 0.079(12) 0.079(11) -0.032(9) -0.013(11) -0.003(11)
O8 0.084(13) 0.161(18) 0.138(16) -0.093(14) -0.025(12) 0.048(12)
O9 0.023(6) 0.065(8) 0.067(8) -0.023(6) -0.012(6) 0.015(6)
O10 0.042(7) 0.054(8) 0.043(7) -0.016(5) 0.007(6) 0.008(6)
O11 0.031(6) 0.051(6) 0.024(5) -0.013(5) -0.001(5) 0.009(5)
O12 0.037(6) 0.030(6) 0.026(5) -0.009(4) -0.002(4) 0.002(5)
O13 0.044(7) 0.069(8) 0.038(7) -0.018(6) -0.015(6) 0.023(6)
O14 0.092(10) 0.024(6) 0.034(6) -0.007(5) -0.005(6) 0.000(6)
O15 0.052(8) 0.083(9) 0.028(6) -0.018(6) 0.009(6) -0.015(7)
O16 0.028(6) 0.071(8) 0.031(6) -0.011(5) -0.002(5) 0.000(6)
O17 0.085(8) 0.130(10) 0.086(8) 0.026(7) -0.002(7) -0.014(7)
O18 0.110(13) 0.073(11) 0.094(13) 0.031(9) -0.062(10) -0.038(10)
O19 0.030(6) 0.040(6) 0.031(6) -0.002(5) -0.012(5) 0.012(5)
O20 0.031(6) 0.052(7) 0.037(6) -0.015(5) -0.009(5) -0.003(5)
O21 0.040(7) 0.068(9) 0.046(7) -0.014(6) 0.009(5) -0.015(6)
O22 0.051(8) 0.047(8) 0.075(8) -0.011(6) -0.016(7) -0.022(6)
O23 0.073(9) 0.092(10) 0.024(6) -0.014(6) -0.002(6) 0.018(8)
O24 0.082(10) 0.077(10) 0.042(7) -0.019(6) -0.008(7) 0.033(8)
O25 0.104(12) 0.065(9) 0.079(10) -0.031(7) 0.038(9) -0.002(9)
O26 0.038(8) 0.059(8) 0.088(10) -0.005(7) 0.000(7) 0.014(6)
O27 0.28(3) 0.028(7) 0.067(11) -0.001(7) -0.033(13) 0.014(11)
O28 0.18(2) 0.24(3) 0.134(18) -0.119(18) 0.042(17) -0.14(2)
O29 0.113(15) 0.073(11) 0.154(17) -0.042(11) 0.038(13) -0.020(11)
O30 0.109(15) 0.110(15) 0.173(19) -0.016(13) -0.080(13) -0.042(12)
O31 0.153(16) 0.082(11) 0.068(9) -0.028(8) -0.075(10) 0.027(10)
O32 0.105(8) 0.117(9) 0.077(8) -0.058(7) -0.018(7) 0.009(7)
O33 0.054(9) 0.044(10) 0.074(13) -0.029(9) 0.000(8) -0.005(7)
O34 0.070(13) 0.060(13) 0.107(12) -0.030(10) -0.005(8) -0.007(9)
O33B 0.054(9) 0.044(10) 0.074(13) -0.029(9) 0.000(8) -0.005(7)
O34B 0.070(13) 0.060(13) 0.107(12) -0.030(10) -0.005(8) -0.007(9)
O35 0.102(12) 0.132(15) 0.102(13) -0.081(12) -0.020(10) -0.022(10)
O36 0.117(13) 0.040(7) 0.073(9) -0.005(6) 0.045(9) 0.012(7)
O37 0.036(7) 0.048(7) 0.041(6) -0.012(5) 0.010(5) -0.012(5)
O38 0.049(7) 0.030(6) 0.060(8) -0.015(5) -0.018(6) 0.003(5)
O39 0.043(7) 0.044(6) 0.051(7) -0.019(5) 0.002(6) -0.006(5)
O40 0.056(8) 0.060(8) 0.049(6) -0.014(6) -0.028(6) -0.013(6)
O41 0.050(7) 0.070(9) 0.031(6) -0.008(6) -0.018(5) 0.014(6)
O42 0.060(8) 0.088(9) 0.030(6) -0.028(6) -0.019(6) 0.021(7)
O43 0.072(9) 0.064(8) 0.043(7) -0.011(6) 0.027(7) 0.016(7)
O44 0.042(8) 0.067(8) 0.073(9) 0.001(7) -0.014(7) -0.013(7)
O45 0.029(6) 0.031(5) 0.037(6) -0.017(5) -0.007(5) 0.003(4)
O46 0.034(5) 0.022(5) 0.034(6) -0.005(4) 0.000(4) -0.002(4)
O47 0.046(7) 0.041(7) 0.066(8) -0.027(6) -0.034(6) 0.016(5)
O48 0.106(11) 0.029(6) 0.046(7) 0.004(5) -0.032(7) -0.012(6)
O49 0.023(6) 0.051(7) 0.036(6) -0.025(5) 0.006(5) -0.003(5)
O50 0.014(5) 0.049(7) 0.037(6) -0.025(5) -0.003(4) -0.008(5)
O51 0.038(6) 0.028(6) 0.042(6) -0.005(5) -0.015(5) -0.001(5)
O52 0.044(6) 0.028(5) 0.027(6) -0.004(4) 0.008(5) -0.008(4)
O53 0.019(5) 0.029(5) 0.027(5) -0.012(4) -0.008(4) 0.006(4)
O54 0.020(5) 0.029(5) 0.033(6) -0.013(4) -0.011(4) 0.000(4)
O55 0.083(9) 0.092(11) 0.048(8) -0.027(7) 0.014(7) -0.037(8)
O56 0.073(10) 0.078(10) 0.052(8) -0.008(7) 0.005(7) -0.041(8)
O57 0.048(6) 0.026(6) 0.044(7) -0.004(5) -0.006(5) -0.003(5)
O58 0.040(7) 0.039(6) 0.050(7) -0.011(5) -0.007(6) -0.008(5)
O59 0.033(6) 0.035(6) 0.061(7) -0.017(5) -0.009(6) 0.003(5)
O60 0.062(8) 0.042(7) 0.061(8) -0.026(6) 0.004(6) 0.013(6)
O61 0.036(6) 0.043(7) 0.046(7) -0.018(5) -0.004(5) 0.001(5)
O62 0.027(5) 0.053(7) 0.022(5) -0.011(5) 0.001(4) -0.008(5)
O63 0.047(7) 0.045(6) 0.024(6) -0.007(5) -0.009(5) -0.002(5)
O64 0.035(6) 0.051(7) 0.033(6) -0.017(5) -0.012(5) -0.001(5)
O65 0.034(7) 0.061(8) 0.079(9) -0.032(7) -0.012(6) 0.018(6)
O66 0.037(7) 0.063(7) 0.058(8) -0.026(6) 0.004(6) -0.016(6)
O67 0.065(12) 0.087(9) 0.050(10) -0.038(8) -0.013(9) -0.022(8)
O68 0.053(11) 0.062(11) 0.107(11) -0.060(8) 0.021(8) -0.016(8)
O67B 0.065(12) 0.087(9) 0.050(10) -0.038(8) -0.013(9) -0.022(8)
O68B 0.053(11) 0.062(11) 0.107(11) -0.060(8) 0.021(8) -0.016(8)
C1 0.09(2) 0.105(16) 0.080(14) -0.012(11) -0.050(13) -0.031(15)
C2 0.09(2) 0.21(4) 0.069(14) -0.029(17) -0.050(14) -0.02(2)
C3 0.11(3) 0.28(7) 0.08(2) -0.05(3) -0.054(18) 0.02(3)
C1B 0.09(2) 0.105(16) 0.080(14) -0.012(11) -0.050(13) -0.031(15)
C2B 0.09(2) 0.21(4) 0.069(14) -0.029(17) -0.050(14) -0.02(2)
C3B 0.11(3) 0.28(7) 0.08(2) -0.05(3) -0.054(18) 0.02(3)
C4 0.115(11) 0.123(10) 0.108(10) -0.037(8) 0.013(7) 0.006(8)
C5 0.129(12) 0.135(11) 0.127(11) -0.049(9) -0.015(8) 0.020(8)
C6 0.119(15) 0.129(16) 0.085(12) -0.062(12) 0.012(10) 0.030(13)
C7 0.055(8) 0.067(8) 0.055(8) 0.004(6) 0.002(6) -0.013(7)
C8 0.089(10) 0.098(10) 0.081(9) 0.007(7) -0.021(8) -0.015(7)
C9 0.086(13) 0.122(16) 0.089(14) -0.011(12) -0.025(11) -0.011(11)
C10 0.046(10) 0.041(9) 0.043(9) -0.010(6) -0.005(7) -0.015(7)
C11 0.045(10) 0.045(9) 0.044(9) -0.005(7) -0.004(7) -0.008(7)
C12 0.061(13) 0.040(10) 0.075(14) -0.019(9) 0.014(10) -0.013(9)
C13 0.144(12) 0.144(12) 0.171(13) -0.052(9) -0.004(9) -0.043(9)
C14 0.173(15) 0.147(12) 0.169(13) -0.065(9) -0.004(9) -0.038(9)
C15 0.26(3) 0.25(2) 0.189(14) -0.067(14) -0.025(17) -0.011(18)
C16 0.085(16) 0.060(12) 0.061(9) -0.019(8) 0.019(10) 0.006(11)
C17 0.074(14) 0.098(17) 0.054(9) -0.018(9) 0.003(10) 0.012(12)
C18 0.092(16) 0.070(15) 0.098(17) -0.024(12) -0.036(14) -0.004(12)
C19 0.103(14) 0.062(13) 0.072(14) -0.032(9) -0.030(12) 0.025(11)
C20 0.070(15) 0.21(3) 0.13(3) 0.08(2) -0.034(17) 0.031(16)
C21 0.105(17) 0.17(3) 0.10(2) 0.000(19) 0.009(18) -0.009(19)
C22 0.12(2) 0.11(2) 0.110(19) -0.036(14) 0.001(15) 0.054(16)
C23 0.086(16) 0.084(16) 0.087(18) 0.002(12) 0.009(13) 0.001(10)
C24 0.14(2) 0.09(2) 0.11(2) -0.009(17) -0.024(18) -0.008(16)
C25 0.048(12) 0.084(10) 0.077(12) -0.033(9) -0.033(10) 0.012(9)
C26 0.045(11) 0.082(10) 0.083(15) -0.035(10) -0.021(9) 0.012(9)
C27 0.057(13) 0.112(19) 0.11(2) -0.030(14) -0.005(12) -0.003(13)
C28 0.067(14) 0.100(16) 0.088(14) -0.062(13) 0.010(11) -0.008(11)
C29 0.081(18) 0.16(2) 0.105(16) -0.095(15) 0.016(15) -0.015(17)
C30 0.18(4) 0.23(4) 0.099(18) -0.065(18) 0.04(2) 0.07(3)
C31 0.028(8) 0.055(9) 0.031(9) -0.015(7) -0.005(7) 0.010(6)
C32 0.080(13) 0.047(10) 0.056(12) -0.022(8) -0.024(10) 0.013(9)
C33 0.087(15) 0.061(12) 0.077(15) -0.028(11) -0.012(13) 0.015(10)
C34 0.050(9) 0.044(8) 0.063(12) -0.021(8) -0.021(8) 0.000(7)
C35 0.051(10) 0.046(9) 0.053(11) -0.015(8) -0.027(9) 0.004(7)
C36 0.086(14) 0.056(13) 0.13(2) -0.022(13) -0.081(15) 0.010(11)
C37 0.030(10) 0.096(14) 0.102(16) -0.045(13) -0.006(9) 0.013(8)
C38 0.058(15) 0.30(4) 0.076(17) 0.02(2) -0.020(13) -0.049(19)
C39 0.36(7) 0.23(5) 0.12(2) -0.04(3) -0.08(3) -0.11(4)
C40 0.13(2) 0.057(10) 0.073(13) -0.044(9) 0.001(13) -0.018(12)
C41 0.14(2) 0.054(10) 0.079(16) -0.029(10) -0.009(15) 0.001(12)
C42 0.14(2) 0.14(3) 0.27(5) 0.06(3) -0.01(3) 0.01(2)
C43 0.072(13) 0.103(17) 0.049(10) -0.038(11) 0.001(10) 0.004(11)
C44 0.085(17) 0.18(3) 0.086(18) -0.089(19) 0.005(12) -0.024(14)
C45 0.12(2) 0.28(4) 0.11(2) -0.12(2) -0.053(19) 0.07(2)
C46 0.049(12) 0.15(2) 0.064(12) -0.053(13) 0.002(9) -0.023(13)
C47 0.071(15) 0.27(4) 0.075(14) -0.105(19) 0.006(11) -0.019(18)
C48 0.087(18) 0.30(4) 0.17(3) -0.17(3) -0.003(19) 0.02(2)
C49 0.086(11) 0.13(2) 0.086(17) -0.011(16) 0.002(10) 0.011(14)
C50 0.063(11) 0.14(2) 0.094(17) -0.008(16) 0.000(10) -0.017(14)
C51 0.077(13) 0.32(5) 0.08(2) -0.05(3) -0.017(14) 0.04(2)
C52 0.059(17) 0.070(13) 0.23(3) 0.047(17) -0.021(16) -0.007(12)
C53 0.16(3) 0.080(15) 0.31(5) -0.04(2) -0.06(3) -0.028(16)
C54 0.15(3) 0.067(17) 0.18(3) 0.022(19) -0.04(3) -0.025(16)
C55 0.075(14) 0.101(16) 0.069(12) -0.054(12) -0.029(11) 0.041(12)
C56 0.082(13) 0.101(17) 0.082(15) -0.044(13) -0.030(12) 0.057(12)
C57 0.068(12) 0.092(17) 0.071(15) -0.020(13) -0.017(11) 0.031(12)
C58 0.036(8) 0.079(11) 0.035(9) -0.017(8) -0.012(7) -0.009(7)
C59 0.033(9) 0.079(12) 0.042(10) -0.007(8) -0.010(7) -0.020(8)
C60 0.041(12) 0.101(14) 0.073(15) -0.025(11) -0.016(11) 0.005(10)
C61 0.049(10) 0.090(14) 0.065(12) -0.009(10) 0.023(9) -0.005(10)
C62 0.073(16) 0.086(13) 0.081(14) 0.004(11) 0.041(12) 0.004(12)
C63 0.073(17) 0.098(13) 0.11(2) -0.005(14) 0.049(15) -0.021(14)
C64 0.073(14) 0.049(12) 0.066(11) -0.007(9) -0.014(10) -0.022(10)
C65 0.17(3) 0.16(3) 0.12(2) -0.036(18) -0.02(2) -0.12(2)
C66 0.35(6) 0.30(5) 0.22(4) 0.07(3) -0.11(4) -0.29(5)
C67 0.086(13) 0.075(11) 0.032(10) -0.007(8) -0.018(9) 0.005(10)
C68 0.079(15) 0.082(12) 0.042(11) 0.000(7) 0.001(10) -0.007(10)
C69 0.080(16) 0.077(13) 0.069(14) -0.006(10) 0.003(13) -0.005(12)
C70 0.070(13) 0.112(18) 0.100(18) -0.060(15) 0.008(12) 0.026(12)
C71 0.068(13) 0.13(2) 0.078(16) -0.042(14) 0.019(12) 0.035(13)
C72 0.13(2) 0.11(2) 0.10(2) -0.017(16) 0.074(19) 0.047(17)
C73 0.26(4) 0.055(14) 0.14(3) -0.010(10) 0.08(2) 0.022(17)
C74 0.20(3) 0.108(16) 0.14(3) -0.049(18) 0.05(3) 0.02(2)
C75 0.20(3) 0.28(5) 0.18(4) -0.08(4) 0.07(3) -0.02(3)
C76 0.110(12) 0.110(11) 0.132(10) -0.044(8) -0.010(9) -0.013(8)
C77 0.183(14) 0.170(13) 0.150(11) -0.054(9) -0.023(9) -0.021(9)
C78 0.19(2) 0.178(16) 0.170(19) -0.033(14) -0.033(17) -0.012(15)
C79 0.28(3) 0.058(13) 0.13(3) -0.040(16) -0.05(2) 0.019(17)
C80 0.20(3) 0.091(19) 0.051(14) -0.001(13) 0.044(15) 0.030(15)
C81 0.22(3) 0.17(3) 0.14(3) -0.02(3) 0.09(2) 0.01(3)
C82 0.11(2) 0.11(2) 0.33(5) -0.01(3) 0.02(2) -0.04(2)
C83 0.14(3) 0.12(2) 0.22(4) -0.03(2) -0.05(2) -0.07(2)
C84 0.26(5) 0.10(2) 0.21(4) 0.01(2) -0.08(3) 0.01(3)
C85 0.14(3) 0.075(14) 0.113(16) -0.035(14) -0.019(16) 0.007(16)
C86 0.11(2) 0.13(2) 0.108(17) -0.025(15) 0.004(14) -0.048(19)
C87 0.18(3) 0.16(3) 0.120(19) -0.05(2) 0.06(2) -0.06(3)
C88 0.11(2) 0.20(3) 0.15(2) -0.09(2) -0.056(18) -0.03(2)
C89 0.11(3) 0.29(4) 0.33(5) -0.24(4) -0.03(3) -0.04(3)
C90 0.40(8) 0.24(5) 0.18(4) -0.13(4) -0.02(4) 0.07(5)
C91 0.17(3) 0.128(16) 0.092(12) -0.016(14) -0.030(16) -0.012(19)
C92 0.102(19) 0.120(15) 0.068(11) -0.045(11) -0.038(12) 0.006(15)
C93 0.17(3) 0.087(17) 0.061(11) -0.023(11) -0.034(14) 0.050(17)
C94 0.139(10) 0.143(12) 0.135(12) -0.050(8) -0.010(8) -0.032(8)
C95 0.147(12) 0.165(13) 0.169(13) -0.052(9) -0.019(9) -0.002(9)
C96 0.20(2) 0.159(16) 0.16(2) -0.067(14) -0.040(16) -0.017(14)
C97 0.061(8) 0.059(8) 0.074(9) -0.032(7) -0.006(6) -0.004(6)
C98 0.070(9) 0.077(9) 0.072(9) -0.032(7) -0.007(7) -0.015(7)
C99 0.078(14) 0.065(10) 0.086(13) -0.039(8) -0.001(10) -0.022(10)
C100 0.102(11) 0.127(12) 0.108(10) -0.039(7) -0.010(7) 0.001(8)
C101 0.130(14) 0.128(12) 0.120(11) -0.045(8) -0.001(8) -0.010(9)
C102 0.14(2) 0.124(13) 0.14(2) -0.036(12) -0.004(16) -0.005(13)
C97B 0.061(8) 0.059(8) 0.074(9) -0.032(7) -0.006(6) -0.004(6)
C98B 0.070(9) 0.077(9) 0.072(9) -0.032(7) -0.007(7) -0.015(7)
C99B 0.078(14) 0.065(10) 0.086(13) -0.039(8) -0.001(10) -0.022(10)
C1B0 0.102(11) 0.127(12) 0.108(10) -0.039(7) -0.010(7) 0.001(8)
C1B1 0.130(14) 0.128(12) 0.120(11) -0.045(8) -0.001(8) -0.010(9)
C1B2 0.14(2) 0.124(13) 0.14(2) -0.036(12) -0.004(16) -0.005(13)
C103 0.119(11) 0.128(12) 0.125(10) -0.040(9) -0.024(8) -0.027(8)
C104 0.130(12) 0.128(12) 0.116(9) -0.042(9) -0.024(7) -0.017(9)
C105 0.112(16) 0.119(17) 0.127(13) -0.024(13) -0.022(11) -0.001(13)
C106 0.040(12) 0.033(8) 0.071(12) -0.021(8) 0.012(9) -0.001(8)
C107 0.062(13) 0.057(12) 0.079(15) -0.004(9) 0.011(10) 0.020(11)
C108 0.043(10) 0.043(11) 0.061(10) -0.028(8) 0.021(8) 0.011(8)
C1B6 0.040(12) 0.033(8) 0.071(12) -0.021(8) 0.012(9) -0.001(8)
C1B7 0.062(13) 0.057(12) 0.079(15) -0.004(9) 0.011(10) 0.020(11)
C1B8 0.043(10) 0.043(11) 0.061(10) -0.028(8) 0.021(8) 0.011(8)
C109 0.060(13) 0.066(12) 0.068(11) -0.034(9) 0.012(9) -0.007(10)
C110 0.057(11) 0.109(17) 0.048(9) -0.032(10) -0.001(9) 0.018(10)
C111 0.053(11) 0.086(15) 0.052(12) 0.005(10) 0.012(10) 0.019(9)
C112 0.126(19) 0.073(14) 0.17(3) -0.029(17) -0.11(2) -0.016(13)
C113 0.21(3) 0.085(18) 0.29(5) -0.06(2) -0.17(3) -0.028(18)
C114 0.24(4) 0.11(3) 0.30(5) 0.06(3) -0.20(4) -0.10(3)
C115 0.045(10) 0.057(9) 0.051(9) -0.033(7) -0.002(7) -0.006(7)
C116 0.030(9) 0.055(9) 0.049(9) -0.023(7) -0.010(7) 0.004(7)
C117 0.058(12) 0.059(10) 0.065(13) -0.029(9) -0.001(10) -0.003(8)
C118 0.079(9) 0.090(10) 0.070(8) -0.014(7) -0.012(6) -0.017(7)
C119 0.086(10) 0.096(10) 0.065(8) -0.013(7) -0.014(7) 0.000(8)
C120 0.19(2) 0.141(15) 0.16(2) -0.037(14) 0.013(16) 0.044(14)
C121 0.092(16) 0.094(15) 0.075(15) -0.020(12) -0.059(13) 0.013(12)
C122 0.15(3) 0.12(2) 0.15(3) 0.031(18) -0.11(2) 0.017(16)
C123 0.14(2) 0.12(2) 0.10(2) 0.012(17) -0.079(18) 0.033(18)
C124 0.104(18) 0.105(13) 0.055(12) -0.041(10) -0.041(11) 0.047(12)
C125 0.072(16) 0.094(14) 0.090(16) -0.030(12) 0.003(12) 0.015(12)
C126 0.100(18) 0.091(14) 0.061(14) -0.045(11) 0.000(13) 0.026(12)
C127 0.134(18) 0.073(14) 0.065(14) -0.035(12) 0.017(14) 0.002(11)
C128 0.083(15) 0.112(18) 0.096(17) -0.063(15) 0.000(13) 0.025(13)
C129 0.072(15) 0.18(3) 0.056(15) 0.006(16) 0.020(12) 0.025(15)
C130 0.074(15) 0.088(12) 0.076(14) -0.009(9) -0.044(12) -0.004(11)
C131 0.10(2) 0.057(12) 0.126(19) -0.011(10) -0.015(15) -0.012(12)
C132 0.14(3) 0.097(17) 0.14(3) -0.039(16) -0.03(2) -0.015(17)
C133 0.034(8) 0.031(7) 0.039(8) -0.014(6) -0.004(6) 0.005(6)
C134 0.036(8) 0.048(11) 0.051(9) -0.012(8) 0.001(7) 0.012(7)
C135 0.071(14) 0.067(14) 0.048(9) -0.013(9) 0.019(9) 0.013(11)
C136 0.030(7) 0.031(7) 0.042(9) -0.004(6) 0.006(7) -0.004(6)
C137 0.042(10) 0.036(7) 0.037(9) 0.001(6) 0.008(7) -0.005(7)
C138 0.060(12) 0.039(8) 0.052(11) -0.006(8) -0.005(9) 0.004(8)
C139 0.046(10) 0.070(12) 0.14(2) -0.060(13) -0.002(11) -0.001(8)
C140 0.040(13) 0.26(4) 0.18(3) -0.08(3) -0.038(17) -0.009(16)
C141 0.16(4) 0.43(7) 0.74(15) -0.30(9) -0.13(6) -0.08(5)
C142 0.085(14) 0.035(9) 0.060(12) -0.005(7) -0.027(10) -0.010(8)
C143 0.130(19) 0.046(11) 0.089(16) -0.013(10) -0.024(14) 0.017(11)
C144 0.12(2) 0.050(12) 0.083(16) -0.014(10) -0.017(15) -0.001(12)
C145 0.057(11) 0.087(14) 0.068(12) -0.056(11) -0.003(9) 0.004(9)
C146 0.081(13) 0.074(13) 0.052(12) -0.043(9) -0.005(9) -0.011(9)
C147 0.099(15) 0.091(15) 0.055(13) -0.042(11) -0.021(11) -0.007(12)
C148 0.023(8) 0.087(13) 0.067(11) -0.055(10) 0.004(7) -0.019(8)
C149 0.041(10) 0.103(16) 0.069(12) -0.067(11) -0.003(8) -0.004(9)
C150 0.065(13) 0.12(2) 0.12(2) -0.086(16) -0.021(13) 0.025(12)
C151 0.057(11) 0.041(8) 0.077(13) -0.024(8) -0.020(10) -0.003(7)
C152 0.063(9) 0.042(8) 0.047(11) -0.019(8) -0.002(8) 0.005(7)
C153 0.065(9) 0.041(10) 0.046(11) -0.015(8) 0.000(9) -0.005(8)
C154 0.043(7) 0.044(9) 0.044(10) -0.016(8) 0.004(8) -0.002(6)
C155 0.047(8) 0.060(11) 0.068(13) -0.032(10) 0.007(9) -0.012(7)
C156 0.037(9) 0.075(13) 0.085(15) -0.036(11) -0.003(10) -0.007(8)
C157 0.039(9) 0.037(7) 0.034(8) -0.019(6) -0.012(7) 0.008(6)
C158 0.050(8) 0.036(7) 0.041(10) -0.018(7) -0.010(8) 0.010(7)
C159 0.047(8) 0.043(10) 0.040(10) -0.011(8) -0.010(8) 0.010(7)
C160 0.029(7) 0.039(8) 0.042(9) -0.018(7) -0.011(6) -0.006(6)
C161 0.029(8) 0.053(9) 0.033(8) -0.010(7) -0.005(6) -0.013(6)
C162 0.029(9) 0.064(10) 0.062(12) -0.013(9) -0.018(9) -0.001(7)
C163 0.093(10) 0.101(11) 0.088(8) -0.033(8) -0.003(7) -0.011(8)
C164 0.089(10) 0.106(11) 0.081(8) -0.031(8) 0.008(7) -0.005(8)
C165 0.161(19) 0.20(2) 0.152(18) -0.073(16) 0.013(14) 0.043(14)
C166 0.055(11) 0.062(12) 0.057(11) -0.019(9) 0.010(9) -0.005(9)
C167 0.084(14) 0.13(2) 0.101(18) -0.017(14) 0.000(13) -0.059(14)
C168 0.15(3) 0.14(3) 0.14(3) 0.020(18) 0.00(2) -0.10(2)
C169 0.044(7) 0.027(8) 0.052(10) -0.002(7) -0.009(7) -0.010(7)
C170 0.053(9) 0.051(11) 0.094(14) -0.033(10) 0.005(10) -0.018(8)
C171 0.053(9) 0.049(12) 0.111(19) -0.014(12) 0.010(11) -0.004(9)
C172 0.084(12) 0.062(12) 0.106(18) -0.032(12) 0.017(13) -0.045(11)
C173 0.070(12) 0.15(3) 0.21(4) -0.01(2) -0.005(18) -0.073(14)
C174 0.17(3) 0.31(6) 0.39(8) -0.11(5) -0.05(4) -0.14(4)
C175 0.062(12) 0.034(9) 0.074(10) -0.020(8) -0.028(9) 0.001(8)
C176 0.086(14) 0.064(13) 0.070(10) -0.029(9) -0.023(10) -0.011(10)
C177 0.096(15) 0.071(14) 0.050(12) -0.009(10) -0.021(11) -0.007(11)
C178 0.12(2) 0.098(16) 0.15(2) -0.082(16) 0.054(17) -0.010(14)
C179 0.15(2) 0.044(13) 0.14(2) -0.051(12) 0.115(19) -0.027(14)
C180 0.20(4) 0.11(2) 0.19(3) -0.030(19) 0.09(3) 0.01(2)
C181 0.044(9) 0.046(10) 0.055(11) -0.021(8) 0.003(8) 0.007(7)
C182 0.046(9) 0.096(15) 0.058(12) -0.035(11) 0.000(9) 0.019(9)
C183 0.061(14) 0.094(16) 0.080(16) -0.033(12) 0.012(12) 0.024(12)
C184 0.039(8) 0.071(12) 0.028(7) -0.017(7) -0.004(6) 0.009(8)
C185 0.032(9) 0.068(11) 0.024(6) -0.004(7) -0.002(6) -0.005(8)
C186 0.057(13) 0.086(13) 0.039(10) -0.024(9) 0.011(9) -0.022(10)
C187 0.077(12) 0.049(9) 0.042(9) -0.008(7) -0.024(8) 0.010(7)
C188 0.097(16) 0.050(10) 0.062(11) 0.003(7) -0.039(10) -0.008(10)
C189 0.090(17) 0.066(14) 0.073(12) 0.011(10) 0.008(12) -0.023(13)
C190 0.061(10) 0.072(11) 0.056(12) -0.026(9) 0.002(9) -0.024(8)
C191 0.073(12) 0.101(17) 0.097(18) -0.039(14) -0.016(12) -0.041(11)
C192 0.064(18) 0.13(3) 0.30(5) -0.06(3) 0.00(2) 0.007(16)
C193 0.24(4) 0.085(15) 0.15(2) -0.051(18) -0.01(2) 0.09(2)
C194 0.109(19) 0.15(3) 0.19(2) -0.12(2) -0.008(19) 0.008(19)
C195 0.10(2) 0.14(3) 0.27(4) -0.09(3) -0.04(2) 0.03(2)
C196 0.071(9) 0.075(8) 0.074(9) -0.023(7) 0.008(7) -0.032(7)
C197 0.129(11) 0.097(9) 0.128(12) -0.049(8) 0.005(9) -0.020(8)
C198 0.135(13) 0.134(18) 0.17(2) -0.064(15) 0.004(14) -0.005(12)
C199 0.091(10) 0.090(8) 0.080(9) -0.024(7) -0.002(7) -0.026(7)
C200 0.082(9) 0.066(8) 0.079(10) -0.026(7) -0.010(8) -0.013(6)
C201 0.18(2) 0.116(13) 0.140(18) -0.067(14) -0.042(15) 0.043(12)
C202 0.107(10) 0.112(11) 0.123(10) -0.030(7) 0.003(7) -0.021(9)
C203 0.149(13) 0.149(13) 0.129(10) -0.034(8) 0.000(8) -0.013(9)
C204 0.160(19) 0.18(2) 0.157(15) 0.001(14) -0.008(15) -0.031(16)

_geom_special_details            
; 
 All esds (except the esd in the dihedral angle between two l.s. planes) 
 are estimated using the full covariance matrix.  The cell esds are taken 
 into account individually in the estimation of esds in distances, angles 
 and torsion angles; correlations between esds in cell parameters are only 
 used when they are defined by crystal symmetry.  An approximate (isotropic) 
 treatment of cell esds is used for estimating esds involving l.s. planes. 
;

loop_
_geom_bond_atom_site_label_1
_geom_bond_atom_site_label_2
_geom_bond_distance
_geom_bond_site_symmetry_2
_geom_bond_publ_flag
Ag1 S2 2.611(4) . ?
Ag1 Rh1 2.7635(15) . ?
Ag1 Ag6 2.8253(16) . ?
Ag1 Ag5 2.8383(16) . ?
Ag1 Ag26 2.8568(17) . ?
Ag1 Ag3 2.8951(16) . ?
Ag1 Ag24 2.9081(16) . ?
Ag1 Ag25 2.9328(17) . ?
Ag1 Ag4 2.9519(15) . ?
Ag1 Ag2 2.9758(16) . ?
Ag2 S8 2.476(4) . ?
Ag2 Rh1 2.6971(15) . ?
Ag2 Ag6 2.9109(17) . ?
Ag2 Ag7 2.9164(16) . ?
Ag2 Ag24 2.9582(17) . ?
Ag2 Ag8 2.9696(16) . ?
Ag2 Ag3 2.9700(17) . ?
Ag2 Ag25 3.1469(17) . ?
Ag3 S6 2.555(4) . ?
Ag3 Rh1 2.7447(16) . ?
Ag3 Ag4 2.7958(15) . ?
Ag3 Ag25 2.8330(17) . ?
Ag3 Ag9 2.9378(16) . ?
Ag3 Ag26 2.9807(17) . ?
Ag4 S4 2.560(4) . ?
Ag4 Rh1 2.7525(15) . ?
Ag4 Ag10 2.8153(15) . ?
Ag4 Ag9 2.9364(15) . ?
Ag4 Ag5 2.9365(16) . ?
Ag4 Ag27 2.9401(16) . ?
Ag4 Ag26 2.9744(16) . ?
Ag5 S12 2.612(4) . ?
Ag5 Rh1 2.7680(15) . ?
Ag5 Ag11 2.8205(15) . ?
Ag5 Ag6 2.8544(16) . ?
Ag5 Ag27 2.8835(16) . ?
Ag5 Ag10 2.9068(15) . ?
Ag5 Ag28 2.9453(16) . ?
Ag6 S10 2.496(4) . ?
Ag6 Ag7 2.7801(15) . ?
Ag6 Rh1 2.7957(16) . ?
Ag6 Ag11 2.9227(16) . ?
Ag6 Ag24 3.1584(17) . ?
Ag7 S20 2.510(4) . ?
Ag7 Ag8 2.7209(16) . ?
Ag7 Ag11 2.7728(15) . ?
Ag7 Rh1 2.7803(16) . ?
Ag7 Ag12 2.9735(15) . ?
Ag7 Ag15 3.2053(16) . ?
Ag8 S19 2.610(4) . ?
Ag8 S17 2.622(4) . ?
Ag8 Ag14 2.8977(16) . ?
Ag8 Ag12 2.9286(15) . ?
Ag8 Rh1 3.1112(16) . ?
Ag8 Ag15 3.2937(17) . ?
Ag8 Ag32 3.3542(17) . ?
Ag9 S16 2.498(5) . ?
Ag9 Rh1 2.7847(16) . ?
Ag9 Ag12 2.9132(16) . ?
Ag9 Ag10 2.9262(16) . ?
Ag9 Ag13 2.9475(16) . ?
Ag10 S14 2.561(4) . ?
Ag10 Rh1 2.7682(15) . ?
Ag10 Ag12 2.8451(15) . ?
Ag10 Ag17 2.9141(16) . ?
Ag10 Ag11 2.9398(16) . ?
Ag10 Ag28 3.0576(16) . ?
Ag10 Ag27 3.0803(15) . ?
Ag11 S21 2.585(4) . ?
Ag11 Rh1 2.7961(16) . ?
Ag11 Ag12 2.8617(15) . ?
Ag11 Ag28 2.9283(16) . ?
Ag11 Ag16 3.1918(16) . ?
Ag11 Ag17 3.3212(16) . ?
Ag12 Rh2 2.7116(15) . ?
Ag12 Rh1 2.7253(15) . ?
Ag12 Ag14 2.8504(15) . ?
Ag12 Ag15 2.8597(15) . ?
Ag12 Ag17 2.9425(16) . ?
Ag12 Ag13 2.9717(16) . ?
Ag12 Ag16 2.9721(16) . ?
Ag13 S15 2.525(5) . ?
Ag13 Rh2 2.8257(17) . ?
Ag13 Ag14 2.9021(16) . ?
Ag13 Ag19 2.9156(16) . ?
Ag13 Ag18 2.9188(17) . ?
Ag14 S17 2.617(5) . ?
Ag14 Rh2 2.7796(17) . ?
Ag14 Ag19 2.8218(16) . ?
Ag14 Ag32 2.9310(17) . ?
Ag14 Ag20 2.9535(17) . ?
Ag14 Ag15 2.9818(17) . ?
Ag14 Ag33 3.1156(18) . ?
Ag15 S20 2.587(4) . ?
Ag15 Ag16 2.7644(16) . ?
Ag15 Rh2 2.7842(16) . ?
Ag15 Ag20 2.8189(17) . ?
Ag15 Ag32 2.8937(16) . ?
Ag15 Ag21 2.9505(17) . ?
Ag16 S21 2.535(4) . ?
Ag16 Ag17 2.7305(17) . ?
Ag16 Rh2 2.7839(17) . ?
Ag16 Ag21 2.8190(17) . ?
Ag16 Ag22 2.9017(17) . ?
Ag17 S22 2.629(4) . ?
Ag17 S14 2.630(4) . ?
Ag17 Ag22 2.9325(16) . ?
Ag17 Rh2 3.0859(16) . ?
Ag18 S26 2.556(4) . ?
Ag18 Rh2 2.7476(17) . ?
Ag18 Ag19 2.8294(17) . ?
Ag18 Ag30 2.8411(19) . ?
Ag18 Ag23 2.9044(18) . ?
Ag18 Ag31 2.9345(18) . ?
Ag18 Ag22 2.9692(19) . ?
Ag19 S23 2.554(5) . ?
Ag19 Rh2 2.7405(17) . ?
Ag19 Ag23 2.9215(19) . ?
Ag19 Ag20 2.9233(19) . ?
Ag19 Ag31 2.9699(19) . ?
Ag19 Ag33 3.0016(18) . ?
Ag20 S32 2.594(4) . ?
Ag20 Rh2 2.7540(16) . ?
Ag20 Ag21 2.8308(19) . ?
Ag20 Ag33 2.852(2) . ?
Ag20 Ag23 2.8656(18) . ?
Ag20 Ag32 2.9603(18) . ?
Ag21 S30 2.583(5) . ?
Ag21 Rh2 2.8175(17) . ?
Ag21 Ag23 2.841(2) . ?
Ag21 Ag22 2.8889(18) . ?
Ag21 Ag29 3.154(2) . ?
Ag22 S27 2.473(5) . ?
Ag22 Rh2 2.6983(17) . ?
Ag22 Ag23 2.9530(18) . ?
Ag22 Ag29 2.9904(18) . ?
Ag22 Ag30 3.0853(19) . ?
Ag23 S34 2.602(5) . ?
Ag23 Rh2 2.7778(16) . ?
Ag23 Ag31 2.882(2) . ?
Ag23 Ag29 2.931(2) . ?
Ag23 Ag30 2.9827(19) . ?
Ag24 S9 2.469(5) . ?
Ag24 S7 2.555(5) . ?
Ag24 S2 2.588(4) . ?
Ag24 Ag25 3.1061(19) . ?
Ag25 S7 2.529(4) . ?
Ag25 S6 2.574(4) . ?
Ag25 S1 2.610(4) . ?
Ag25 Ag26 3.0953(17) . ?
Ag26 S5 2.501(5) . ?
Ag26 S3 2.511(4) . ?
Ag26 S1 2.605(4) . ?
Ag27 S13 2.504(4) . ?
Ag27 S4 2.511(4) . ?
Ag27 S12 2.593(4) . ?
Ag27 Ag28 3.3636(17) . ?
Ag28 S11 2.527(4) . ?
Ag28 S22 2.546(4) . ?
Ag28 S13 2.564(4) . ?
Ag29 S29 2.505(7) . ?
Ag29 S28 2.559(6) . ?
Ag29 S34 2.593(6) . ?
Ag29 Ag30 3.159(2) . ?
Ag30 S28 2.535(6) . ?
Ag30 S26 2.567(5) . ?
Ag30 S33 2.582(5) . ?
Ag30 Ag31 3.168(2) . ?
Ag31 S25 2.502(6) . ?
Ag31 S24 2.522(5) . ?
Ag31 S33 2.599(6) . ?
Ag32 S31 2.515(5) . ?
Ag32 S18 2.560(5) . ?
Ag32 S19 2.571(4) . ?
Ag32 Ag33 3.2467(19) . ?
Ag33 S23 2.513(5) . ?
Ag33 S18 2.519(5) . ?
Ag33 S32 2.612(5) . ?
Ag34 S36 2.586(4) . ?
Ag34 Rh3 2.7566(15) . ?
Ag34 Ag37 2.8305(16) . ?
Ag34 Ag38 2.8382(16) . ?
Ag34 Ag57 2.8648(17) . ?
Ag34 Ag35 2.9024(16) . ?
Ag34 Ag59 2.9339(16) . ?
Ag34 Ag39 2.9501(15) . ?
Ag34 Ag58 2.9538(16) . ?
Ag34 Ag36 2.9543(15) . ?
Ag35 S38 2.583(4) . ?
Ag35 Rh3 2.7377(16) . ?
Ag35 Ag36 2.8169(15) . ?
Ag35 Ag58 2.8289(16) . ?
Ag35 Ag40 2.9295(15) . ?
Ag35 Ag57 2.9599(16) . ?
Ag35 Ag39 2.9834(16) . ?
Ag36 S40 2.572(4) . ?
Ag36 Rh3 2.7526(15) . ?
Ag36 Ag41 2.8186(15) . ?
Ag36 Ag40 2.9288(15) . ?
Ag36 Ag37 2.9324(16) . ?
Ag36 Ag60 2.9489(16) . ?
Ag36 Ag57 2.9601(16) . ?
Ag37 S41 2.640(4) . ?
Ag37 Rh3 2.7591(15) . ?
Ag37 Ag42 2.8175(15) . ?
Ag37 Ag38 2.8344(15) . ?
Ag37 Ag60 2.8819(16) . ?
Ag37 Ag41 2.9272(15) . ?
Ag37 Ag61 2.9405(17) . ?
Ag38 S43 2.520(4) . ?
Ag38 Ag43 2.7951(15) . ?
Ag38 Rh3 2.8191(15) . ?
Ag38 Ag39 2.9045(15) . ?
Ag38 Ag42 2.9271(15) . ?
Ag38 Ag59 3.1574(17) . ?
Ag39 S46 2.476(4) . ?
Ag39 Rh3 2.6912(15) . ?
Ag39 Ag43 2.9076(15) . ?
Ag39 Ag44 2.9391(15) . ?
Ag39 Ag59 2.9555(16) . ?
Ag39 Ag58 3.0589(16) . ?
Ag40 S50 2.520(4) . ?
Ag40 Rh3 2.8041(15) . ?
Ag40 Ag45 2.9194(15) . ?
Ag40 Ag41 2.9302(15) . ?
Ag40 Ag47 2.9508(15) . ?
Ag41 S48 2.583(4) . ?
Ag41 Rh3 2.7833(15) . ?
Ag41 Ag45 2.8522(14) . ?
Ag41 Ag48 2.9060(15) . ?
Ag41 Ag42 2.9374(16) . ?
Ag41 Ag61 3.0303(16) . ?
Ag41 Ag60 3.0789(16) . ?
Ag42 S56 2.587(4) . ?
Ag42 Ag43 2.7659(15) . ?
Ag42 Rh3 2.7868(15) . ?
Ag42 Ag45 2.8585(15) . ?
Ag42 Ag61 2.9212(16) . ?
Ag42 Ag49 3.1714(15) . ?
Ag42 Ag48 3.3451(16) . ?
Ag43 S53 2.514(4) . ?
Ag43 Ag44 2.7181(15) . ?
Ag43 Rh3 2.7886(15) . ?
Ag43 Ag45 2.9765(15) . ?
Ag43 Ag50 3.1751(15) . ?
Ag44 S51 2.612(4) . ?
Ag44 S54 2.618(4) . ?
Ag44 Ag46 2.9083(15) . ?
Ag44 Ag45 2.9580(15) . ?
Ag44 Rh3 3.1163(15) . ?
Ag44 Ag50 3.2395(16) . ?
Ag45 Rh3 2.7126(14) . ?
Ag45 Rh4 2.7164(14) . ?
Ag45 Ag46 2.8398(14) . ?
Ag45 Ag50 2.8495(14) . ?
Ag45 Ag48 2.9247(15) . ?
Ag45 Ag47 2.9279(15) . ?
Ag45 Ag49 2.9438(15) . ?
Ag46 S51 2.594(4) . ?
Ag46 Rh4 2.7785(15) . ?
Ag46 Ag52 2.8203(15) . ?
Ag46 Ag47 2.9432(15) . ?
Ag46 Ag51 2.9506(15) . ?
Ag46 Ag50 2.9611(15) . ?
Ag46 Ag65 2.9865(15) . ?
Ag46 Ag66 3.0709(15) . ?
Ag47 S49 2.532(4) . ?
Ag47 Rh4 2.7892(15) . ?
Ag47 Ag52 2.9484(15) . ?
Ag47 Ag53 2.9651(15) . ?
Ag48 S55 2.625(4) . ?
Ag48 S48 2.650(4) . ?
Ag48 Ag49 2.7434(16) . ?
Ag48 Ag54 2.9676(15) . ?
Ag48 Rh4 3.0816(15) . ?
Ag49 S56 2.520(4) . ?
Ag49 Ag50 2.7808(15) . ?
Ag49 Rh4 2.7900(15) . ?
Ag49 Ag55 2.8081(15) . ?
Ag49 Ag54 2.8868(15) . ?
Ag50 S53 2.565(4) . ?
Ag50 Rh4 2.7821(15) . ?
Ag50 Ag51 2.8097(15) . ?
Ag50 Ag55 2.8963(15) . ?
Ag50 Ag65 2.9343(15) . ?
Ag51 S63 2.639(4) . ?
Ag51 Rh4 2.7692(15) . ?
Ag51 Ag56 2.8282(15) . ?
Ag51 Ag55 2.8585(16) . ?
Ag51 Ag66 2.8741(16) . ?
Ag51 Ag65 2.9199(16) . ?
Ag51 Ag52 2.9371(16) . ?
Ag52 S62 2.546(4) . ?
Ag52 Rh4 2.7282(15) . ?
Ag52 Ag53 2.8066(15) . ?
Ag52 Ag56 2.9595(15) . ?
Ag52 Ag66 2.9661(15) . ?
Ag52 Ag62 2.9809(16) . ?
Ag53 S59 2.583(4) . ?
Ag53 Rh4 2.7569(15) . ?
Ag53 Ag63 2.8611(16) . ?
Ag53 Ag56 2.9035(15) . ?
Ag53 Ag62 2.9138(16) . ?
Ag53 Ag54 2.9752(16) . ?
Ag54 S57 2.466(4) . ?
Ag54 Rh4 2.6876(15) . ?
Ag54 Ag55 2.8951(15) . ?
Ag54 Ag56 2.9628(16) . ?
Ag54 Ag64 2.9821(16) . ?
Ag54 Ag63 3.1227(16) . ?
Ag55 S66 2.548(4) . ?
Ag55 Rh4 2.8266(15) . ?
Ag55 Ag56 2.8411(16) . ?
Ag55 Ag64 3.0862(17) . ?
Ag56 S68 2.603(4) . ?
Ag56 Rh4 2.7700(15) . ?
Ag56 Ag62 2.8734(18) . ?
Ag56 Ag64 2.9315(17) . ?
Ag56 Ag63 2.9491(16) . ?
Ag57 S39 2.506(4) . ?
Ag57 S37 2.515(4) . ?
Ag57 S35 2.596(4) . ?
Ag57 Ag58 3.1889(16) . ?
Ag58 S45 2.537(4) . ?
Ag58 S38 2.590(4) . ?
Ag58 S35 2.607(4) . ?
Ag58 Ag59 3.1212(17) . ?
Ag59 S44 2.493(4) . ?
Ag59 S45 2.546(4) . ?
Ag59 S36 2.590(4) . ?
Ag60 S47 2.504(4) . ?
Ag60 S40 2.514(4) . ?
Ag60 S41 2.594(4) . ?
Ag60 Ag61 3.3127(18) . ?
Ag61 S42 2.528(4) . ?
Ag61 S55 2.543(4) . ?
Ag61 S47 2.562(4) . ?
Ag62 S61 2.506(4) . ?
Ag62 S60 2.519(5) . ?
Ag62 S67 2.622(4) . ?
Ag62 Ag63 3.1365(17) . ?
Ag63 S58 2.544(4) . ?
Ag63 S59 2.574(4) . ?
Ag63 S67 2.593(4) . ?
Ag63 Ag64 3.1684(18) . ?
Ag64 S65 2.485(5) . ?
Ag64 S58 2.532(4) . ?
Ag64 S68 2.590(5) . ?
Ag65 S64 2.539(4) . ?
Ag65 S54 2.557(4) . ?
Ag65 S52 2.595(4) . ?
Ag65 Ag66 3.2372(16) . ?
Ag66 S52 2.529(4) . ?
Ag66 S62 2.534(4) . ?
Ag66 S63 2.600(4) . ?
S1 P1 1.988(7) . ?
S2 P1 1.989(6) . ?
S3 P2 1.978(6) . ?
S4 P2 2.028(6) . ?
S5 P3 1.981(7) . ?
S6 P3 1.999(7) . ?
S7 P4 1.993(7) . ?
S8 P4 1.955(7) . ?
S9 P5 1.997(6) . ?
S10 P5 1.967(6) . ?
S11 P6 1.982(6) . ?
S12 P6 2.018(5) . ?
S13 P7 2.009(5) . ?
S14 P7 1.984(5) . ?
S15 P8 1.981(7) . ?
S16 P8 1.995(7) . ?
S17 P9 1.991(6) . ?
S18 P9 1.996(8) . ?
S19 P10 1.996(6) . ?
S20 P10 2.007(5) . ?
S21 P11 2.015(6) . ?
S22 P11 2.006(6) . ?
S23 P12 2.010(7) . ?
S24 P12 1.967(9) . ?
S25 P13 1.969(7) . ?
S26 P13 2.016(7) . ?
S27 P14 1.949(7) . ?
S28 P14 2.008(8) . ?
S29 P15 1.946(9) . ?
S30 P15 1.968(9) . ?
S31 P16 1.979(8) . ?
S32 P16 1.987(7) . ?
S33 P17 1.779(11) . ?
S33 P17B 2.235(12) . ?
S34 P17B 1.873(11) . ?
S34 P17 2.189(11) . ?
S35 P18 2.001(7) . ?
S36 P18 1.980(6) . ?
S37 P19 1.993(6) . ?
S38 P19 1.991(6) . ?
S39 P20 1.972(6) . ?
S40 P20 2.026(6) . ?
S41 P21 1.998(7) . ?
S42 P21 1.981(6) . ?
S43 P22 1.960(6) . ?
S44 P22 2.004(6) . ?
S45 P23 2.023(5) . ?
S46 P23 1.964(5) . ?
S47 P24 2.000(6) . ?
S48 P24 2.002(6) . ?
S49 P25 1.995(6) . ?
S50 P25 1.990(6) . ?
S51 P26 1.990(5) . ?
S52 P26 2.016(5) . ?
S53 P27 2.001(5) . ?
S54 P27 2.007(5) . ?
S55 P28 1.999(7) . ?
S56 P28 2.010(6) . ?
S57 P29 1.975(6) . ?
S58 P29 2.020(6) . ?
S59 P30 2.009(6) . ?
S60 P30 1.986(6) . ?
S61 P31 1.966(6) . ?
S62 P31 2.011(5) . ?
S63 P32 2.000(6) . ?
S64 P32 1.987(6) . ?
S65 P33 1.999(6) . ?
S66 P33 1.962(6) . ?
S67 P34 1.981(8) . ?
S68 P34 1.979(8) . ?
P1 O1 1.573(14) . ?
P1 O2 1.587(16) . ?
P2 O4 1.558(11) . ?
P2 O3 1.582(10) . ?
P3 O5 1.568(15) . ?
P3 O6 1.575(13) . ?
P4 O7 1.452(17) . ?
P4 O8 1.737(19) . ?
P5 O9 1.571(12) . ?
P5 O10 1.601(12) . ?
P6 O12 1.573(10) . ?
P6 O11 1.578(10) . ?
P7 O13 1.564(12) . ?
P7 O14 1.570(12) . ?
P8 O16 1.557(11) . ?
P8 O15 1.569(12) . ?
P9 O18 1.542(18) . ?
P9 O17 1.562(18) . ?
P10 O20 1.566(11) . ?
P10 O19 1.576(11) . ?
P11 O21 1.566(12) . ?
P11 O22 1.570(12) . ?
P12 O23 1.573(12) . ?
P12 O24 1.579(14) . ?
P13 O25 1.577(14) . ?
P13 O26 1.602(14) . ?
P14 O28 1.54(2) . ?
P14 O27 1.62(2) . ?
P15 O29 1.546(18) . ?
P15 O30 1.566(17) . ?
P16 O31 1.548(18) . ?
P16 O32 1.576(16) . ?
P17 O33 1.612(10) . ?
P17 O34 1.621(10) . ?
P17B O33B 1.56(3) . ?
P17B O34B 1.57(3) . ?
P18 O36 1.556(13) . ?
P18 O35 1.606(16) . ?
P19 O38 1.582(11) . ?
P19 O37 1.582(11) . ?
P20 O39 1.575(12) . ?
P20 O40 1.581(12) . ?
P21 O41 1.571(12) . ?
P21 O42 1.577(12) . ?
P22 O44 1.549(13) . ?
P22 O43 1.605(13) . ?
P23 O45 1.576(10) . ?
P23 O46 1.581(10) . ?
P24 O48 1.569(12) . ?
P24 O47 1.575(12) . ?
P25 O50 1.566(10) . ?
P25 O49 1.572(10) . ?
P26 O51 1.574(10) . ?
P26 O52 1.587(11) . ?
P27 O54 1.571(9) . ?
P27 O53 1.584(9) . ?
P28 O55 1.553(13) . ?
P28 O56 1.570(13) . ?
P29 O57 1.557(11) . ?
P29 O58 1.596(12) . ?
P30 O60 1.568(11) . ?
P30 O59 1.589(11) . ?
P31 O61 1.567(11) . ?
P31 O62 1.583(10) . ?
P32 O63 1.567(11) . ?
P32 O64 1.570(11) . ?
P33 O66 1.565(12) . ?
P33 O65 1.577(12) . ?
P34 O67B 1.53(2) . ?
P34 O68 1.610(10) . ?
P34 O67 1.644(10) . ?
P34 O68B 1.84(3) . ?
O1 C1B 1.425(10) . ?
O1 C1 1.428(7) . ?
O2 C4 1.436(10) . ?
O3 C7 1.43(2) . ?
O4 C10 1.458(18) . ?
O5 C13 1.40(3) . ?
O6 C16 1.45(2) . ?
O7 C19 1.456(9) . ?
O8 C22 1.38(3) . ?
O9 C25 1.44(2) . ?
O10 C28 1.41(2) . ?
O11 C31 1.448(17) . ?
O12 C34 1.453(19) . ?
O13 C37 1.45(2) . ?
O14 C40 1.43(2) . ?
O15 C43 1.439(9) . ?
O16 C46 1.47(2) . ?
O17 C49 1.400(10) . ?
O18 C52 1.42(3) . ?
O19 C55 1.43(2) . ?
O20 C58 1.456(19) . ?
O21 C61 1.438(9) . ?
O22 C64 1.38(2) . ?
O23 C67 1.47(2) . ?
O24 C70 1.47(2) . ?
O25 C73 1.437(10) . ?
O26 C76 1.39(3) . ?
O27 C79 1.36(3) . ?
O28 C82 1.32(4) . ?
O29 C85 1.44(3) . ?
O30 C88 1.416(10) . ?
O31 C91 1.412(10) . ?
O32 C94 1.418(10) . ?
O33 C97 1.434(10) . ?
O34 C100 1.424(10) . ?
O33B C97B 1.428(10) . ?
O34B C1B0 1.433(10) . ?
O35 C103 1.426(10) . ?
O36 C1B6 1.427(10) . ?
O36 C106 1.430(10) . ?
O37 C109 1.47(2) . ?
O38 C112 1.45(2) . ?
O39 C115 1.462(19) . ?
O40 C118 1.38(2) . ?
O41 C121 1.42(2) . ?
O42 C124 1.436(9) . ?
O43 C127 1.47(3) . ?
O44 C130 1.43(2) . ?
O45 C133 1.463(17) . ?
O46 C136 1.463(17) . ?
O47 C139 1.45(2) . ?
O48 C142 1.36(2) . ?
O49 C145 1.456(19) . ?
O50 C148 1.453(17) . ?
O51 C151 1.439(9) . ?
O52 C154 1.462(18) . ?
O53 C157 1.466(16) . ?
O54 C160 1.452(9) . ?
O55 C163 1.35(3) . ?
O56 C166 1.37(2) . ?
O57 C169 1.465(19) . ?
O58 C172 1.45(2) . ?
O59 C175 1.443(19) . ?
O60 C178 1.38(2) . ?
O61 C181 1.461(19) . ?
O62 C184 1.449(18) . ?
O63 C187 1.470(19) . ?
O64 C190 1.45(2) . ?
O65 C193 1.41(3) . ?
O66 C196 1.45(2) . ?
O67 C199 1.402(10) . ?
O68 C202 1.452(10) . ?
O67B C199 1.445(10) . ?
O68B C202 1.409(10) . ?
C1 C2 1.539(7) . ?
C2 C3 1.540(7) . ?
C1B C2B 1.539(10) . ?
C2B C3B 1.536(10) . ?
C4 C5 1.52(4) . ?
C5 C6 1.47(3) . ?
C7 C8 1.515(10) . ?
C8 C9 1.534(10) . ?
C10 C11 1.49(2) . ?
C11 C12 1.51(2) . ?
C13 C14 1.540(10) . ?
C14 C15 1.537(10) . ?
C16 C17 1.43(3) . ?
C17 C18 1.49(3) . ?
C19 C20 1.40(3) . ?
C20 C21 1.50(4) . ?
C22 C23 1.537(10) . ?
C23 C24 1.523(10) . ?
C25 C26 1.527(10) . ?
C26 C27 1.528(10) . ?
C28 C29 1.529(10) . ?
C29 C30 1.528(10) . ?
C31 C32 1.47(2) . ?
C32 C33 1.51(2) . ?
C34 C35 1.50(2) . ?
C35 C36 1.49(2) . ?
C37 C38 1.533(10) . ?
C38 C39 1.548(10) . ?
C40 C41 1.531(10) . ?
C41 C42 1.526(10) . ?
C43 C44 1.45(3) . ?
C44 C45 1.48(4) . ?
C46 C47 1.537(10) . ?
C47 C48 1.529(10) . ?
C49 C50 1.511(10) . ?
C50 C51 1.519(10) . ?
C52 C53 1.534(10) . ?
C53 C54 1.528(10) . ?
C55 C56 1.513(10) . ?
C56 C57 1.520(10) . ?
C58 C59 1.49(2) . ?
C59 C60 1.53(3) . ?
C61 C62 1.524(10) . ?
C62 C63 1.530(10) . ?
C64 C65 1.530(10) . ?
C65 C66 1.523(10) . ?
C67 C68 1.50(3) . ?
C68 C69 1.51(3) . ?
C70 C71 1.48(3) . ?
C71 C72 1.46(3) . ?
C73 C74 1.532(10) . ?
C74 C75 1.550(10) . ?
C76 C77 1.530(10) . ?
C77 C78 1.524(10) . ?
C79 C80 1.529(10) . ?
C80 C81 1.536(10) . ?
C82 C83 1.61(4) . ?
C83 C84 1.46(5) . ?
C85 C86 1.531(10) . ?
C86 C87 1.529(10) . ?
C88 C89 1.538(10) . ?
C89 C90 1.537(10) . ?
C91 C92 1.61(4) . ?
C92 C93 1.50(3) . ?
C94 C95 1.531(10) . ?
C95 C96 1.531(10) . ?
C97 C98 1.538(10) . ?
C98 C99 1.539(10) . ?
C100 C101 1.548(10) . ?
C101 C102 1.547(10) . ?
C97B C98B 1.533(10) . ?
C98B C99B 1.550(10) . ?
C1B0 C1B1 1.549(10) . ?
C1B1 C1B2 1.541(10) . ?
C103 C104 1.544(10) . ?
C104 C105 1.535(10) . ?
C106 C107 1.552(10) . ?
C107 C108 1.543(10) . ?
C1B6 C1B7 1.544(10) . ?
C1B7 C1B8 1.539(10) . ?
C109 C110 1.51(3) . ?
C110 C111 1.48(3) . ?
C112 C113 1.518(10) . ?
C113 C114 1.546(10) . ?
C115 C116 1.50(2) . ?
C116 C117 1.48(2) . ?
C118 C119 1.532(10) . ?
C119 C120 1.523(10) . ?
C121 C122 1.43(3) . ?
C122 C123 1.54(3) . ?
C124 C125 1.521(10) . ?
C125 C126 1.533(10) . ?
C127 C128 1.47(3) . ?
C128 C129 1.48(3) . ?
C130 C131 1.537(10) . ?
C131 C132 1.526(10) . ?
C133 C134 1.49(2) . ?
C134 C135 1.48(2) . ?
C136 C137 1.51(2) . ?
C137 C138 1.51(2) . ?
C139 C140 1.543(10) . ?
C140 C141 1.529(10) . ?
C142 C143 1.54(3) . ?
C143 C144 1.44(3) . ?
C145 C146 1.53(3) . ?
C146 C147 1.41(3) . ?
C148 C149 1.50(2) . ?
C149 C150 1.45(3) . ?
C151 C152 1.51(2) . ?
C152 C153 1.46(2) . ?
C154 C155 1.49(2) . ?
C155 C156 1.50(2) . ?
C157 C158 1.48(2) . ?
C158 C159 1.51(2) . ?
C160 C161 1.52(2) . ?
C161 C162 1.51(2) . ?
C163 C164 1.57(3) . ?
C164 C165 1.55(4) . ?
C166 C167 1.52(3) . ?
C167 C168 1.46(3) . ?
C169 C170 1.50(2) . ?
C170 C171 1.45(3) . ?
C172 C173 1.62(3) . ?
C173 C174 1.38(4) . ?
C175 C176 1.47(3) . ?
C176 C177 1.47(3) . ?
C178 C179 1.58(3) . ?
C179 C180 1.51(4) . ?
C181 C182 1.50(2) . ?
C182 C183 1.49(3) . ?
C184 C185 1.47(2) . ?
C185 C186 1.48(2) . ?
C187 C188 1.48(3) . ?
C188 C189 1.50(3) . ?
C190 C191 1.44(3) . ?
C191 C192 1.54(4) . ?
C193 C194 1.551(10) . ?
C194 C195 1.529(10) . ?
C196 C197 1.539(7) . ?
C197 C198 1.547(7) . ?
C199 C200 1.528(10) . ?
C200 C201 1.535(10) . ?
C202 C203 1.536(10) . ?
C203 C204 1.520(10) . ?

loop_
_geom_angle_atom_site_label_1
_geom_angle_atom_site_label_2
_geom_angle_atom_site_label_3
_geom_angle
_geom_angle_site_symmetry_1
_geom_angle_site_symmetry_3
_geom_angle_publ_flag
S2 Ag1 Rh1 150.71(10) . . ?
S2 Ag1 Ag6 91.07(10) . . ?
Rh1 Ag1 Ag6 60.02(4) . . ?
S2 Ag1 Ag5 104.16(10) . . ?
Rh1 Ag1 Ag5 59.21(4) . . ?
Ag6 Ag1 Ag5 60.53(4) . . ?
S2 Ag1 Ag26 98.45(10) . . ?
Rh1 Ag1 Ag26 110.22(5) . . ?
Ag6 Ag1 Ag26 170.04(5) . . ?
Ag5 Ag1 Ag26 113.76(5) . . ?
S2 Ag1 Ag3 147.53(10) . . ?
Rh1 Ag1 Ag3 57.97(4) . . ?
Ag6 Ag1 Ag3 110.35(5) . . ?
Ag5 Ag1 Ag3 107.58(5) . . ?
Ag26 Ag1 Ag3 62.42(4) . . ?
S2 Ag1 Ag24 55.62(9) . . ?
Rh1 Ag1 Ag24 110.56(5) . . ?
Ag6 Ag1 Ag24 66.84(4) . . ?
Ag5 Ag1 Ag24 122.98(5) . . ?
Ag26 Ag1 Ag24 121.25(5) . . ?
Ag3 Ag1 Ag24 109.82(5) . . ?
S2 Ag1 Ag25 90.46(10) . . ?
Rh1 Ag1 Ag25 106.86(5) . . ?
Ag6 Ag1 Ag25 118.54(5) . . ?
Ag5 Ag1 Ag25 165.30(5) . . ?
Ag26 Ag1 Ag25 64.62(4) . . ?
Ag3 Ag1 Ag25 58.17(4) . . ?
Ag24 Ag1 Ag25 64.25(4) . . ?
S2 Ag1 Ag4 139.25(10) . . ?
Rh1 Ag1 Ag4 57.46(4) . . ?
Ag6 Ag1 Ag4 109.04(5) . . ?
Ag5 Ag1 Ag4 60.91(4) . . ?
Ag26 Ag1 Ag4 61.58(4) . . ?
Ag3 Ag1 Ag4 57.12(4) . . ?
Ag24 Ag1 Ag4 165.06(5) . . ?
Ag25 Ag1 Ag4 108.69(5) . . ?
S2 Ag1 Ag2 115.87(10) . . ?
Rh1 Ag1 Ag2 55.91(4) . . ?
Ag6 Ag1 Ag2 60.17(4) . . ?
Ag5 Ag1 Ag2 106.71(5) . . ?
Ag26 Ag1 Ag2 117.25(5) . . ?
Ag3 Ag1 Ag2 60.76(4) . . ?
Ag24 Ag1 Ag2 60.35(4) . . ?
Ag25 Ag1 Ag2 64.36(4) . . ?
Ag4 Ag1 Ag2 104.87(4) . . ?
S8 Ag2 Rh1 153.77(12) . . ?
S8 Ag2 Ag6 142.42(13) . . ?
Rh1 Ag2 Ag6 59.66(4) . . ?
S8 Ag2 Ag7 115.44(12) . . ?
Rh1 Ag2 Ag7 59.22(4) . . ?
Ag6 Ag2 Ag7 56.99(4) . . ?
S8 Ag2 Ag24 94.49(11) . . ?
Rh1 Ag2 Ag24 110.98(5) . . ?
Ag6 Ag2 Ag24 65.11(4) . . ?
Ag7 Ag2 Ag24 116.36(5) . . ?
S8 Ag2 Ag8 89.28(11) . . ?
Rh1 Ag2 Ag8 66.40(4) . . ?
Ag6 Ag2 Ag8 107.46(5) . . ?
Ag7 Ag2 Ag8 55.06(4) . . ?
Ag24 Ag2 Ag8 171.37(6) . . ?
S8 Ag2 Ag3 110.14(13) . . ?
Rh1 Ag2 Ag3 57.69(4) . . ?
Ag6 Ag2 Ag3 105.98(5) . . ?
Ag7 Ag2 Ag3 112.40(5) . . ?
Ag24 Ag2 Ag3 106.45(5) . . ?
Ag8 Ag2 Ag3 79.39(4) . . ?
S8 Ag2 Ag1 139.25(11) . . ?
Rh1 Ag2 Ag1 58.06(4) . . ?
Ag6 Ag2 Ag1 57.35(4) . . ?
Ag7 Ag2 Ag1 104.42(5) . . ?
Ag24 Ag2 Ag1 58.69(4) . . ?
Ag8 Ag2 Ag1 121.96(5) . . ?
Ag3 Ag2 Ag1 58.28(4) . . ?
S8 Ag2 Ag25 83.66(12) . . ?
Rh1 Ag2 Ag25 102.81(5) . . ?
Ag6 Ag2 Ag25 109.53(5) . . ?
Ag7 Ag2 Ag25 160.78(5) . . ?
Ag24 Ag2 Ag25 61.07(4) . . ?
Ag8 Ag2 Ag25 127.19(5) . . ?
Ag3 Ag2 Ag25 55.09(4) . . ?
Ag1 Ag2 Ag25 57.16(4) . . ?
S6 Ag3 Rh1 148.13(11) . . ?
S6 Ag3 Ag4 151.20(11) . . ?
Rh1 Ag3 Ag4 59.57(4) . . ?
S6 Ag3 Ag25 56.79(10) . . ?
Rh1 Ag3 Ag25 110.25(5) . . ?
Ag4 Ag3 Ag25 116.31(5) . . ?
S6 Ag3 Ag1 118.37(11) . . ?
Rh1 Ag3 Ag1 58.61(4) . . ?
Ag4 Ag3 Ag1 62.46(4) . . ?
Ag25 Ag3 Ag1 61.58(4) . . ?
S6 Ag3 Ag9 131.00(11) . . ?
Rh1 Ag3 Ag9 58.57(4) . . ?
Ag4 Ag3 Ag9 61.55(4) . . ?
Ag25 Ag3 Ag9 168.58(6) . . ?
Ag1 Ag3 Ag9 110.08(5) . . ?
S6 Ag3 Ag2 93.51(11) . . ?
Rh1 Ag3 Ag2 56.16(4) . . ?
Ag4 Ag3 Ag2 109.12(5) . . ?
Ag25 Ag3 Ag2 65.63(4) . . ?
Ag1 Ag3 Ag2 60.96(4) . . ?
Ag9 Ag3 Ag2 103.86(5) . . ?
S6 Ag3 Ag26 93.19(11) . . ?
Rh1 Ag3 Ag26 107.20(5) . . ?
Ag4 Ag3 Ag26 61.88(4) . . ?
Ag25 Ag3 Ag26 64.28(4) . . ?
Ag1 Ag3 Ag26 58.16(4) . . ?
Ag9 Ag3 Ag26 119.31(5) . . ?
Ag2 Ag3 Ag26 113.62(5) . . ?
S4 Ag4 Rh1 158.11(10) . . ?
S4 Ag4 Ag3 139.09(10) . . ?
Rh1 Ag4 Ag3 59.29(4) . . ?
S4 Ag4 Ag10 98.58(10) . . ?
Rh1 Ag4 Ag10 59.62(4) . . ?
Ag3 Ag4 Ag10 110.96(5) . . ?
S4 Ag4 Ag9 114.79(10) . . ?
Rh1 Ag4 Ag9 58.51(4) . . ?
Ag3 Ag4 Ag9 61.60(4) . . ?
Ag10 Ag4 Ag9 61.12(4) . . ?
S4 Ag4 Ag5 111.45(10) . . ?
Rh1 Ag4 Ag5 58.12(4) . . ?
Ag3 Ag4 Ag5 107.58(5) . . ?
Ag10 Ag4 Ag5 60.67(4) . . ?
Ag9 Ag4 Ag5 108.49(5) . . ?
S4 Ag4 Ag27 53.79(9) . . ?
Rh1 Ag4 Ag27 109.59(5) . . ?
Ag3 Ag4 Ag27 166.32(5) . . ?
Ag10 Ag4 Ag27 64.67(4) . . ?
Ag9 Ag4 Ag27 121.30(5) . . ?
Ag5 Ag4 Ag27 58.77(4) . . ?
S4 Ag4 Ag1 136.19(10) . . ?
Rh1 Ag4 Ag1 57.83(4) . . ?
Ag3 Ag4 Ag1 60.42(4) . . ?
Ag10 Ag4 Ag1 107.63(5) . . ?
Ag9 Ag4 Ag1 108.55(4) . . ?
Ag5 Ag4 Ag1 57.63(4) . . ?
Ag27 Ag4 Ag1 107.57(5) . . ?
S4 Ag4 Ag26 94.21(10) . . ?
Rh1 Ag4 Ag26 107.17(5) . . ?
Ag3 Ag4 Ag26 62.11(4) . . ?
Ag10 Ag4 Ag26 165.20(5) . . ?
Ag9 Ag4 Ag26 119.57(5) . . ?
Ag5 Ag4 Ag26 107.60(5) . . ?
Ag27 Ag4 Ag26 118.66(5) . . ?
Ag1 Ag4 Ag26 57.64(4) . . ?
S12 Ag5 Rh1 147.01(10) . . ?
S12 Ag5 Ag11 152.28(10) . . ?
Rh1 Ag5 Ag11 60.03(4) . . ?
S12 Ag5 Ag1 95.83(9) . . ?
Rh1 Ag5 Ag1 59.05(4) . . ?
Ag11 Ag5 Ag1 109.95(5) . . ?
S12 Ag5 Ag6 128.82(9) . . ?
Rh1 Ag5 Ag6 59.61(4) . . ?
Ag11 Ag5 Ag6 61.99(4) . . ?
Ag1 Ag5 Ag6 59.51(4) . . ?
S12 Ag5 Ag27 56.05(9) . . ?
Rh1 Ag5 Ag27 110.81(5) . . ?
Ag11 Ag5 Ag27 118.83(5) . . ?
Ag1 Ag5 Ag27 112.37(5) . . ?
Ag6 Ag5 Ag27 169.32(5) . . ?
S12 Ag5 Ag10 120.30(9) . . ?
Rh1 Ag5 Ag10 58.33(4) . . ?
Ag11 Ag5 Ag10 61.75(4) . . ?
Ag1 Ag5 Ag10 108.25(5) . . ?
Ag6 Ag5 Ag10 110.28(5) . . ?
Ag27 Ag5 Ag10 64.28(4) . . ?
S12 Ag5 Ag4 92.65(9) . . ?
Rh1 Ag5 Ag4 57.61(4) . . ?
Ag11 Ag5 Ag4 108.28(5) . . ?
Ag1 Ag5 Ag4 61.46(4) . . ?
Ag6 Ag5 Ag4 108.67(5) . . ?
Ag27 Ag5 Ag4 60.68(4) . . ?
Ag10 Ag5 Ag4 57.60(4) . . ?
S12 Ag5 Ag28 94.20(9) . . ?
Rh1 Ag5 Ag28 110.20(5) . . ?
Ag11 Ag5 Ag28 61.00(4) . . ?
Ag1 Ag5 Ag28 169.25(5) . . ?
Ag6 Ag5 Ag28 116.15(5) . . ?
Ag27 Ag5 Ag28 70.48(4) . . ?
Ag10 Ag5 Ag28 62.99(4) . . ?
Ag4 Ag5 Ag28 114.26(5) . . ?
S10 Ag6 Ag7 140.59(11) . . ?
S10 Ag6 Rh1 153.93(10) . . ?
Ag7 Ag6 Rh1 59.82(4) . . ?
S10 Ag6 Ag1 106.88(11) . . ?
Ag7 Ag6 Ag1 112.34(5) . . ?
Rh1 Ag6 Ag1 58.89(4) . . ?
S10 Ag6 Ag5 95.54(10) . . ?
Ag7 Ag6 Ag5 107.03(5) . . ?
Rh1 Ag6 Ag5 58.66(4) . . ?
Ag1 Ag6 Ag5 59.96(4) . . ?
S10 Ag6 Ag2 140.39(11) . . ?
Ag7 Ag6 Ag2 61.60(4) . . ?
Rh1 Ag6 Ag2 56.37(4) . . ?
Ag1 Ag6 Ag2 62.48(4) . . ?
Ag5 Ag6 Ag2 108.05(5) . . ?
S10 Ag6 Ag11 113.36(11) . . ?
Ag7 Ag6 Ag11 58.12(4) . . ?
Rh1 Ag6 Ag11 58.49(4) . . ?
Ag1 Ag6 Ag11 107.44(5) . . ?
Ag5 Ag6 Ag11 58.43(4) . . ?
Ag2 Ag6 Ag11 106.11(5) . . ?
S10 Ag6 Ag24 83.41(11) . . ?
Ag7 Ag6 Ag24 114.25(5) . . ?
Rh1 Ag6 Ag24 102.92(5) . . ?
Ag1 Ag6 Ag24 57.84(4) . . ?
Ag5 Ag6 Ag24 114.15(5) . . ?
Ag2 Ag6 Ag24 58.17(4) . . ?
Ag11 Ag6 Ag24 161.41(5) . . ?
S20 Ag7 Ag8 100.22(10) . . ?
S20 Ag7 Ag11 116.24(10) . . ?
Ag8 Ag7 Ag11 116.67(5) . . ?
S20 Ag7 Ag6 136.48(10) . . ?
Ag8 Ag7 Ag6 119.05(5) . . ?
Ag11 Ag7 Ag6 63.52(4) . . ?
S20 Ag7 Rh1 161.63(10) . . ?
Ag8 Ag7 Rh1 68.87(4) . . ?
Ag11 Ag7 Rh1 60.47(4) . . ?
Ag6 Ag7 Rh1 60.37(4) . . ?
S20 Ag7 Ag2 133.14(10) . . ?
Ag8 Ag7 Ag2 63.46(4) . . ?
Ag11 Ag7 Ag2 110.04(5) . . ?
Ag6 Ag7 Ag2 61.41(4) . . ?
Rh1 Ag7 Ag2 56.46(4) . . ?
S20 Ag7 Ag12 105.63(10) . . ?
Ag8 Ag7 Ag12 61.71(4) . . ?
Ag11 Ag7 Ag12 59.61(4) . . ?
Ag6 Ag7 Ag12 108.96(5) . . ?
Rh1 Ag7 Ag12 56.42(4) . . ?
Ag2 Ag7 Ag12 103.42(5) . . ?
S20 Ag7 Ag15 52.11(10) . . ?
Ag8 Ag7 Ag15 66.95(4) . . ?
Ag11 Ag7 Ag15 96.31(4) . . ?
Ag6 Ag7 Ag15 159.76(5) . . ?
Rh1 Ag7 Ag15 109.53(5) . . ?
Ag2 Ag7 Ag15 130.12(5) . . ?
Ag12 Ag7 Ag15 54.99(3) . . ?
S19 Ag8 S17 102.09(13) . . ?
S19 Ag8 Ag7 88.04(10) . . ?
S17 Ag8 Ag7 166.77(11) . . ?
S19 Ag8 Ag14 104.47(10) . . ?
S17 Ag8 Ag14 56.35(11) . . ?
Ag7 Ag8 Ag14 113.15(5) . . ?
S19 Ag8 Ag12 129.56(10) . . ?
S17 Ag8 Ag12 103.40(10) . . ?
Ag7 Ag8 Ag12 63.39(4) . . ?
Ag14 Ag8 Ag12 58.58(4) . . ?
S19 Ag8 Ag2 96.80(10) . . ?
S17 Ag8 Ag2 124.61(12) . . ?
Ag7 Ag8 Ag2 61.48(4) . . ?
Ag14 Ag8 Ag2 158.01(5) . . ?
Ag12 Ag8 Ag2 103.22(5) . . ?
S19 Ag8 Rh1 140.18(10) . . ?
S17 Ag8 Rh1 116.04(10) . . ?
Ag7 Ag8 Rh1 56.47(4) . . ?
Ag14 Ag8 Rh1 105.89(5) . . ?
Ag12 Ag8 Rh1 53.54(3) . . ?
Ag2 Ag8 Rh1 52.60(4) . . ?
S19 Ag8 Ag15 76.16(9) . . ?
S17 Ag8 Ag15 110.25(11) . . ?
Ag7 Ag8 Ag15 63.57(4) . . ?
Ag14 Ag8 Ag15 57.15(4) . . ?
Ag12 Ag8 Ag15 54.34(4) . . ?
Ag2 Ag8 Ag15 124.78(5) . . ?
Rh1 Ag8 Ag15 99.65(4) . . ?
S19 Ag8 Ag32 49.14(9) . . ?
S17 Ag8 Ag32 74.86(11) . . ?
Ag7 Ag8 Ag32 106.54(5) . . ?
Ag14 Ag8 Ag32 55.33(4) . . ?
Ag12 Ag8 Ag32 97.98(4) . . ?
Ag2 Ag8 Ag32 145.65(5) . . ?
Rh1 Ag8 Ag32 150.39(5) . . ?
Ag15 Ag8 Ag32 51.60(3) . . ?
S16 Ag9 Rh1 159.84(12) . . ?
S16 Ag9 Ag12 121.37(14) . . ?
Rh1 Ag9 Ag12 57.10(4) . . ?
S16 Ag9 Ag10 141.01(13) . . ?
Rh1 Ag9 Ag10 57.93(4) . . ?
Ag12 Ag9 Ag10 58.32(4) . . ?
S16 Ag9 Ag4 133.19(14) . . ?
Rh1 Ag9 Ag4 57.44(4) . . ?
Ag12 Ag9 Ag4 104.37(4) . . ?
Ag10 Ag9 Ag4 57.40(4) . . ?
S16 Ag9 Ag3 111.08(14) . . ?
Rh1 Ag9 Ag3 57.25(4) . . ?
Ag12 Ag9 Ag3 109.01(5) . . ?
Ag10 Ag9 Ag3 104.07(5) . . ?
Ag4 Ag9 Ag3 56.84(4) . . ?
S16 Ag9 Ag13 70.93(14) . . ?
Rh1 Ag9 Ag13 116.36(5) . . ?
Ag12 Ag9 Ag13 60.93(4) . . ?
Ag10 Ag9 Ag13 78.92(4) . . ?
Ag4 Ag9 Ag13 132.18(5) . . ?
Ag3 Ag9 Ag13 166.43(5) . . ?
S14 Ag10 Rh1 162.31(9) . . ?
S14 Ag10 Ag4 128.15(10) . . ?
Rh1 Ag10 Ag4 59.06(4) . . ?
S14 Ag10 Ag12 105.88(9) . . ?
Rh1 Ag10 Ag12 58.07(4) . . ?
Ag4 Ag10 Ag12 109.46(5) . . ?
S14 Ag10 Ag5 138.76(9) . . ?
Rh1 Ag10 Ag5 58.33(4) . . ?
Ag4 Ag10 Ag5 61.73(4) . . ?
Ag12 Ag10 Ag5 106.00(5) . . ?
S14 Ag10 Ag17 56.97(10) . . ?
Rh1 Ag10 Ag17 113.65(5) . . ?
Ag4 Ag10 Ag17 170.76(5) . . ?
Ag12 Ag10 Ag17 61.44(4) . . ?
Ag5 Ag10 Ag17 120.69(5) . . ?
S14 Ag10 Ag9 108.56(9) . . ?
Rh1 Ag10 Ag9 58.47(4) . . ?
Ag4 Ag10 Ag9 61.48(4) . . ?
Ag12 Ag10 Ag9 60.61(4) . . ?
Ag5 Ag10 Ag9 109.59(5) . . ?
Ag17 Ag10 Ag9 110.34(5) . . ?
S14 Ag10 Ag11 122.15(10) . . ?
Rh1 Ag10 Ag11 58.57(4) . . ?
Ag4 Ag10 Ag11 108.33(5) . . ?
Ag12 Ag10 Ag11 59.27(4) . . ?
Ag5 Ag10 Ag11 57.68(4) . . ?
Ag17 Ag10 Ag11 69.13(4) . . ?
Ag9 Ag10 Ag11 108.33(4) . . ?
S14 Ag10 Ag28 85.12(9) . . ?
Rh1 Ag10 Ag28 107.02(5) . . ?
Ag4 Ag10 Ag28 114.47(5) . . ?
Ag12 Ag10 Ag28 111.43(5) . . ?
Ag5 Ag10 Ag28 59.12(4) . . ?
Ag17 Ag10 Ag28 72.26(4) . . ?
Ag9 Ag10 Ag28 165.36(5) . . ?
Ag11 Ag10 Ag28 58.41(4) . . ?
S14 Ag10 Ag27 91.24(9) . . ?
Rh1 Ag10 Ag27 105.29(4) . . ?
Ag4 Ag10 Ag27 59.63(4) . . ?
Ag12 Ag10 Ag27 162.64(5) . . ?
Ag5 Ag10 Ag27 57.50(4) . . ?
Ag17 Ag10 Ag27 129.57(5) . . ?
Ag9 Ag10 Ag27 117.01(5) . . ?
Ag11 Ag10 Ag27 109.29(4) . . ?
Ag28 Ag10 Ag27 66.46(4) . . ?
S21 Ag11 Ag7 90.56(10) . . ?
S21 Ag11 Rh1 150.15(10) . . ?
Ag7 Ag11 Rh1 59.90(4) . . ?
S21 Ag11 Ag5 144.40(10) . . ?
Ag7 Ag11 Ag5 108.19(5) . . ?
Rh1 Ag11 Ag5 59.05(4) . . ?
S21 Ag11 Ag12 107.54(10) . . ?
Ag7 Ag11 Ag12 63.68(4) . . ?
Rh1 Ag11 Ag12 57.58(4) . . ?
Ag5 Ag11 Ag12 107.89(5) . . ?
S21 Ag11 Ag6 111.54(10) . . ?
Ag7 Ag11 Ag6 58.36(4) . . ?
Rh1 Ag11 Ag6 58.48(4) . . ?
Ag5 Ag11 Ag6 59.57(4) . . ?
Ag12 Ag11 Ag6 108.16(5) . . ?
S21 Ag11 Ag28 99.82(10) . . ?
Ag7 Ag11 Ag28 169.30(5) . . ?
Rh1 Ag11 Ag28 109.90(5) . . ?
Ag5 Ag11 Ag28 61.61(4) . . ?
Ag12 Ag11 Ag28 114.83(5) . . ?
Ag6 Ag11 Ag28 114.56(5) . . ?
S21 Ag11 Ag10 140.98(10) . . ?
Ag7 Ag11 Ag10 110.22(5) . . ?
Rh1 Ag11 Ag10 57.65(4) . . ?
Ag5 Ag11 Ag10 60.57(4) . . ?
Ag12 Ag11 Ag10 58.72(4) . . ?
Ag6 Ag11 Ag10 107.49(5) . . ?
Ag28 Ag11 Ag10 62.81(4) . . ?
S21 Ag11 Ag16 50.73(9) . . ?
Ag7 Ag11 Ag16 80.68(4) . . ?
Rh1 Ag11 Ag16 114.49(5) . . ?
Ag5 Ag11 Ag16 159.38(5) . . ?
Ag12 Ag11 Ag16 58.51(4) . . ?
Ag6 Ag11 Ag16 136.64(5) . . ?
Ag28 Ag11 Ag16 107.90(5) . . ?
Ag10 Ag11 Ag16 99.05(4) . . ?
S21 Ag11 Ag17 86.42(10) . . ?
Ag7 Ag11 Ag17 115.35(5) . . ?
Rh1 Ag11 Ag17 101.74(5) . . ?
Ag5 Ag11 Ag17 110.63(5) . . ?
Ag12 Ag11 Ag17 56.25(3) . . ?
Ag6 Ag11 Ag17 160.15(5) . . ?
Ag28 Ag11 Ag17 68.29(4) . . ?
Ag10 Ag11 Ag17 55.07(3) . . ?
Ag16 Ag11 Ag17 49.52(3) . . ?
Rh2 Ag12 Rh1 176.88(6) . . ?
Rh2 Ag12 Ag10 119.02(5) . . ?
Rh1 Ag12 Ag10 59.55(4) . . ?
Rh2 Ag12 Ag14 59.91(4) . . ?
Rh1 Ag12 Ag14 118.70(5) . . ?
Ag10 Ag12 Ag14 133.68(5) . . ?
Rh2 Ag12 Ag15 59.90(4) . . ?
Rh1 Ag12 Ag15 122.42(5) . . ?
Ag10 Ag12 Ag15 162.15(5) . . ?
Ag14 Ag12 Ag15 62.96(4) . . ?
Rh2 Ag12 Ag11 122.25(5) . . ?
Rh1 Ag12 Ag11 60.00(4) . . ?
Ag10 Ag12 Ag11 62.01(4) . . ?
Ag14 Ag12 Ag11 163.01(5) . . ?
Ag15 Ag12 Ag11 102.53(5) . . ?
Rh2 Ag12 Ag9 117.84(5) . . ?
Rh1 Ag12 Ag9 59.08(4) . . ?
Ag10 Ag12 Ag9 61.07(4) . . ?
Ag14 Ag12 Ag9 78.63(4) . . ?
Ag15 Ag12 Ag9 136.49(5) . . ?
Ag11 Ag12 Ag9 110.87(5) . . ?
Rh2 Ag12 Ag8 113.53(5) . . ?
Rh1 Ag12 Ag8 66.66(4) . . ?
Ag10 Ag12 Ag8 122.08(5) . . ?
Ag14 Ag12 Ag8 60.17(4) . . ?
Ag15 Ag12 Ag8 69.35(4) . . ?
Ag11 Ag12 Ag8 107.71(5) . . ?
Ag9 Ag12 Ag8 74.37(4) . . ?
Rh2 Ag12 Ag17 66.01(4) . . ?
Rh1 Ag12 Ag17 114.07(5) . . ?
Ag10 Ag12 Ag17 60.44(4) . . ?
Ag14 Ag12 Ag17 121.37(5) . . ?
Ag15 Ag12 Ag17 107.27(5) . . ?
Ag11 Ag12 Ag17 69.79(4) . . ?
Ag9 Ag12 Ag17 109.91(5) . . ?
Ag8 Ag12 Ag17 175.52(5) . . ?
Rh2 Ag12 Ag13 59.42(4) . . ?
Rh1 Ag12 Ag13 117.48(5) . . ?
Ag10 Ag12 Ag13 79.81(4) . . ?
Ag14 Ag12 Ag13 59.75(4) . . ?
Ag15 Ag12 Ag13 110.68(5) . . ?
Ag11 Ag12 Ag13 137.04(5) . . ?
Ag9 Ag12 Ag13 60.10(4) . . ?
Ag8 Ag12 Ag13 109.01(5) . . ?
Ag17 Ag12 Ag13 74.77(4) . . ?
Rh2 Ag12 Ag16 58.44(4) . . ?
Rh1 Ag12 Ag16 124.37(5) . . ?
Ag10 Ag12 Ag16 106.68(5) . . ?
Ag14 Ag12 Ag16 108.19(5) . . ?
Ag15 Ag12 Ag16 56.55(4) . . ?
Ag11 Ag12 Ag16 66.31(4) . . ?
Ag9 Ag12 Ag16 164.89(5) . . ?
Ag8 Ag12 Ag16 120.74(5) . . ?
Ag17 Ag12 Ag16 54.98(4) . . ?
Ag13 Ag12 Ag16 110.97(5) . . ?
Rh2 Ag12 Ag7 124.64(5) . . ?
Rh1 Ag12 Ag7 58.21(4) . . ?
Ag10 Ag12 Ag7 107.30(4) . . ?
Ag14 Ag12 Ag7 107.27(4) . . ?
Ag15 Ag12 Ag7 66.63(4) . . ?
Ag11 Ag12 Ag7 56.70(4) . . ?
Ag9 Ag12 Ag7 110.01(5) . . ?
Ag8 Ag12 Ag7 54.90(4) . . ?
Ag17 Ag12 Ag7 121.35(5) . . ?
Ag13 Ag12 Ag7 163.88(5) . . ?
Ag16 Ag12 Ag7 81.32(4) . . ?
S15 Ag13 Rh2 154.16(13) . . ?
S15 Ag13 Ag14 147.80(13) . . ?
Rh2 Ag13 Ag14 58.04(4) . . ?
S15 Ag13 Ag19 127.99(14) . . ?
Rh2 Ag13 Ag19 57.00(4) . . ?
Ag14 Ag13 Ag19 58.03(4) . . ?
S15 Ag13 Ag18 101.88(14) . . ?
Rh2 Ag13 Ag18 57.12(4) . . ?
Ag14 Ag13 Ag18 105.35(5) . . ?
Ag19 Ag13 Ag18 58.02(4) . . ?
S15 Ag13 Ag9 82.25(15) . . ?
Rh2 Ag13 Ag9 113.13(5) . . ?
Ag14 Ag13 Ag9 77.26(4) . . ?
Ag19 Ag13 Ag9 132.59(5) . . ?
Ag18 Ag13 Ag9 161.79(6) . . ?
S15 Ag13 Ag12 128.64(14) . . ?
Rh2 Ag13 Ag12 55.70(4) . . ?
Ag14 Ag13 Ag12 58.05(4) . . ?
Ag19 Ag13 Ag12 103.36(5) . . ?
Ag18 Ag13 Ag12 106.58(5) . . ?
Ag9 Ag13 Ag12 58.96(4) . . ?
S17 Ag14 Rh2 162.42(11) . . ?
S17 Ag14 Ag19 131.02(11) . . ?
Rh2 Ag14 Ag19 58.58(4) . . ?
S17 Ag14 Ag12 105.69(11) . . ?
Rh2 Ag14 Ag12 57.57(4) . . ?
Ag19 Ag14 Ag12 109.04(5) . . ?
S17 Ag14 Ag8 56.50(10) . . ?
Rh2 Ag14 Ag8 112.43(5) . . ?
Ag19 Ag14 Ag8 170.25(5) . . ?
Ag12 Ag14 Ag8 61.25(4) . . ?
S17 Ag14 Ag13 109.53(10) . . ?
Rh2 Ag14 Ag13 59.60(4) . . ?
Ag19 Ag14 Ag13 61.23(4) . . ?
Ag12 Ag14 Ag13 62.20(4) . . ?
Ag8 Ag14 Ag13 111.84(5) . . ?
S17 Ag14 Ag32 82.85(10) . . ?
Rh2 Ag14 Ag32 107.13(5) . . ?
Ag19 Ag14 Ag32 114.77(5) . . ?
Ag12 Ag14 Ag32 110.45(5) . . ?
Ag8 Ag14 Ag32 70.26(4) . . ?
Ag13 Ag14 Ag32 166.63(6) . . ?
S17 Ag14 Ag20 138.71(10) . . ?
Rh2 Ag14 Ag20 57.32(4) . . ?
Ag19 Ag14 Ag20 60.77(4) . . ?
Ag12 Ag14 Ag20 104.50(5) . . ?
Ag8 Ag14 Ag20 118.96(5) . . ?
Ag13 Ag14 Ag20 109.22(5) . . ?
Ag32 Ag14 Ag20 60.41(4) . . ?
S17 Ag14 Ag15 120.66(11) . . ?
Rh2 Ag14 Ag15 57.67(4) . . ?
Ag19 Ag14 Ag15 106.73(5) . . ?
Ag12 Ag14 Ag15 58.67(4) . . ?
Ag8 Ag14 Ag15 68.12(4) . . ?
Ag13 Ag14 Ag15 109.22(5) . . ?
Ag32 Ag14 Ag15 58.59(4) . . ?
Ag20 Ag14 Ag15 56.71(4) . . ?
S17 Ag14 Ag33 93.04(11) . . ?
Rh2 Ag14 Ag33 104.26(5) . . ?
Ag19 Ag14 Ag33 60.49(4) . . ?
Ag12 Ag14 Ag33 160.20(6) . . ?
Ag8 Ag14 Ag33 128.34(5) . . ?
Ag13 Ag14 Ag33 117.82(5) . . ?
Ag32 Ag14 Ag33 64.87(4) . . ?
Ag20 Ag14 Ag33 55.98(4) . . ?
Ag15 Ag14 Ag33 106.29(5) . . ?
S20 Ag15 Ag16 90.92(9) . . ?
S20 Ag15 Rh2 150.62(10) . . ?
Ag16 Ag15 Rh2 60.23(4) . . ?
S20 Ag15 Ag20 145.04(10) . . ?
Ag16 Ag15 Ag20 108.02(5) . . ?
Rh2 Ag15 Ag20 58.88(4) . . ?
S20 Ag15 Ag12 106.87(9) . . ?
Ag16 Ag15 Ag12 63.78(4) . . ?
Rh2 Ag15 Ag12 57.41(4) . . ?
Ag20 Ag15 Ag12 107.84(5) . . ?
S20 Ag15 Ag32 100.78(9) . . ?
Ag16 Ag15 Ag32 168.27(6) . . ?
Rh2 Ag15 Ag32 108.05(5) . . ?
Ag20 Ag15 Ag32 62.41(4) . . ?
Ag12 Ag15 Ag32 111.27(5) . . ?
S20 Ag15 Ag21 112.98(10) . . ?
Ag16 Ag15 Ag21 59.01(4) . . ?
Rh2 Ag15 Ag21 58.77(4) . . ?
Ag20 Ag15 Ag21 58.72(4) . . ?
Ag12 Ag15 Ag21 108.50(5) . . ?
Ag32 Ag15 Ag21 115.98(5) . . ?
S20 Ag15 Ag14 139.51(10) . . ?
Ag16 Ag15 Ag14 110.28(5) . . ?
Rh2 Ag15 Ag14 57.52(4) . . ?
Ag20 Ag15 Ag14 61.14(4) . . ?
Ag12 Ag15 Ag14 58.37(4) . . ?
Ag32 Ag15 Ag14 59.82(4) . . ?
Ag21 Ag15 Ag14 107.51(5) . . ?
S20 Ag15 Ag7 49.97(9) . . ?
Ag16 Ag15 Ag7 80.56(4) . . ?
Rh2 Ag15 Ag7 114.26(5) . . ?
Ag20 Ag15 Ag7 159.47(6) . . ?
Ag12 Ag15 Ag7 58.39(4) . . ?
Ag32 Ag15 Ag7 106.29(5) . . ?
Ag21 Ag15 Ag7 137.27(5) . . ?
Ag14 Ag15 Ag7 98.52(4) . . ?
S20 Ag15 Ag8 85.24(10) . . ?
Ag16 Ag15 Ag8 115.43(5) . . ?
Rh2 Ag15 Ag8 101.54(5) . . ?
Ag20 Ag15 Ag8 110.87(5) . . ?
Ag12 Ag15 Ag8 56.31(4) . . ?
Ag32 Ag15 Ag8 65.28(4) . . ?
Ag21 Ag15 Ag8 160.17(5) . . ?
Ag14 Ag15 Ag8 54.73(4) . . ?
Ag7 Ag15 Ag8 49.48(3) . . ?
S21 Ag16 Ag17 101.51(10) . . ?
S21 Ag16 Ag15 116.01(10) . . ?
Ag17 Ag16 Ag15 116.50(5) . . ?
S21 Ag16 Rh2 161.45(11) . . ?
Ag17 Ag16 Rh2 68.05(4) . . ?
Ag15 Ag16 Rh2 60.24(4) . . ?
S21 Ag16 Ag21 136.51(11) . . ?
Ag17 Ag16 Ag21 117.54(6) . . ?
Ag15 Ag16 Ag21 63.79(4) . . ?
Rh2 Ag16 Ag21 60.37(4) . . ?
S21 Ag16 Ag22 133.60(10) . . ?
Ag17 Ag16 Ag22 62.67(4) . . ?
Ag15 Ag16 Ag22 109.74(5) . . ?
Rh2 Ag16 Ag22 56.62(4) . . ?
Ag21 Ag16 Ag22 60.64(4) . . ?
S21 Ag16 Ag12 105.69(10) . . ?
Ag17 Ag16 Ag12 61.96(4) . . ?
Ag15 Ag16 Ag12 59.67(4) . . ?
Rh2 Ag16 Ag12 56.09(4) . . ?
Ag21 Ag16 Ag12 109.01(5) . . ?
Ag22 Ag16 Ag12 103.41(5) . . ?
S21 Ag16 Ag11 52.15(10) . . ?
Ag17 Ag16 Ag11 67.70(4) . . ?
Ag15 Ag16 Ag11 96.80(5) . . ?
Rh2 Ag16 Ag11 109.34(5) . . ?
Ag21 Ag16 Ag11 160.47(5) . . ?
Ag22 Ag16 Ag11 130.02(5) . . ?
Ag12 Ag16 Ag11 55.19(3) . . ?
S22 Ag17 S14 102.16(13) . . ?
S22 Ag17 Ag16 87.32(10) . . ?
S14 Ag17 Ag16 164.40(10) . . ?
S22 Ag17 Ag10 101.86(10) . . ?
S14 Ag17 Ag10 54.74(9) . . ?
Ag16 Ag17 Ag10 111.51(5) . . ?
S22 Ag17 Ag22 97.74(10) . . ?
S14 Ag17 Ag22 128.04(10) . . ?
Ag16 Ag17 Ag22 61.52(4) . . ?
Ag10 Ag17 Ag22 158.92(5) . . ?
S22 Ag17 Ag12 127.38(10) . . ?
S14 Ag17 Ag12 101.44(9) . . ?
Ag16 Ag17 Ag12 63.06(4) . . ?
Ag10 Ag17 Ag12 58.13(4) . . ?
Ag22 Ag17 Ag12 103.38(5) . . ?
S22 Ag17 Rh2 140.67(10) . . ?
S14 Ag17 Rh2 116.53(9) . . ?
Ag16 Ag17 Rh2 56.80(4) . . ?
Ag10 Ag17 Rh2 105.87(5) . . ?
Ag22 Ag17 Rh2 53.20(4) . . ?
Ag12 Ag17 Rh2 53.40(3) . . ?
S22 Ag17 Ag11 74.21(9) . . ?
S14 Ag17 Ag11 107.56(9) . . ?
Ag16 Ag17 Ag11 62.77(4) . . ?
Ag10 Ag17 Ag11 55.80(4) . . ?
Ag22 Ag17 Ag11 123.99(5) . . ?
Ag12 Ag17 Ag11 53.96(3) . . ?
Rh2 Ag17 Ag11 99.18(4) . . ?
S26 Ag18 Rh2 146.09(13) . . ?
S26 Ag18 Ag19 154.05(12) . . ?
Rh2 Ag18 Ag19 58.84(4) . . ?
S26 Ag18 Ag30 56.49(12) . . ?
Rh2 Ag18 Ag30 110.27(6) . . ?
Ag19 Ag18 Ag30 117.08(6) . . ?
S26 Ag18 Ag23 119.03(12) . . ?
Rh2 Ag18 Ag23 58.80(4) . . ?
Ag19 Ag18 Ag23 61.25(5) . . ?
Ag30 Ag18 Ag23 62.54(5) . . ?
S26 Ag18 Ag13 130.12(12) . . ?
Rh2 Ag18 Ag13 59.73(4) . . ?
Ag19 Ag18 Ag13 60.93(4) . . ?
Ag30 Ag18 Ag13 169.77(6) . . ?
Ag23 Ag18 Ag13 110.29(5) . . ?
S26 Ag18 Ag31 94.96(11) . . ?
Rh2 Ag18 Ag31 108.15(5) . . ?
Ag19 Ag18 Ag31 62.00(5) . . ?
Ag30 Ag18 Ag31 66.51(5) . . ?
Ag23 Ag18 Ag31 59.14(5) . . ?
Ag13 Ag18 Ag31 117.17(6) . . ?
S26 Ag18 Ag22 92.13(12) . . ?
Rh2 Ag18 Ag22 56.17(4) . . ?
Ag19 Ag18 Ag22 107.62(5) . . ?
Ag30 Ag18 Ag22 64.10(5) . . ?
Ag23 Ag18 Ag22 60.35(5) . . ?
Ag13 Ag18 Ag22 106.32(5) . . ?
Ag31 Ag18 Ag22 113.90(6) . . ?
S23 Ag19 Rh2 154.64(12) . . ?
S23 Ag19 Ag14 94.79(11) . . ?
Rh2 Ag19 Ag14 59.94(4) . . ?
S23 Ag19 Ag18 141.30(12) . . ?
Rh2 Ag19 Ag18 59.09(4) . . ?
Ag14 Ag19 Ag18 109.99(5) . . ?
S23 Ag19 Ag13 111.79(12) . . ?
Rh2 Ag19 Ag13 59.85(4) . . ?
Ag14 Ag19 Ag13 60.74(4) . . ?
Ag18 Ag19 Ag13 61.05(4) . . ?
S23 Ag19 Ag23 138.03(12) . . ?
Rh2 Ag19 Ag23 58.66(4) . . ?
Ag14 Ag19 Ag23 109.70(6) . . ?
Ag18 Ag19 Ag23 60.64(5) . . ?
Ag13 Ag19 Ag23 109.89(5) . . ?
S23 Ag19 Ag20 109.99(12) . . ?
Rh2 Ag19 Ag20 58.08(4) . . ?
Ag14 Ag19 Ag20 61.84(4) . . ?
Ag18 Ag19 Ag20 107.87(6) . . ?
Ag13 Ag19 Ag20 109.68(5) . . ?
Ag23 Ag19 Ag20 58.72(4) . . ?
S23 Ag19 Ag31 97.80(11) . . ?
Rh2 Ag19 Ag31 107.35(6) . . ?
Ag14 Ag19 Ag31 167.14(7) . . ?
Ag18 Ag19 Ag31 60.74(4) . . ?
Ag13 Ag19 Ag31 116.15(5) . . ?
Ag23 Ag19 Ag31 58.56(5) . . ?
Ag20 Ag19 Ag31 110.88(6) . . ?
S23 Ag19 Ag33 53.06(11) . . ?
Rh2 Ag19 Ag33 108.35(5) . . ?
Ag14 Ag19 Ag33 64.60(4) . . ?
Ag18 Ag19 Ag33 165.40(6) . . ?
Ag13 Ag19 Ag33 121.16(5) . . ?
Ag23 Ag19 Ag33 107.31(6) . . ?
Ag20 Ag19 Ag33 57.53(4) . . ?
Ag31 Ag19 Ag33 121.91(5) . . ?
S32 Ag20 Rh2 149.81(12) . . ?
S32 Ag20 Ag15 149.96(12) . . ?
Rh2 Ag20 Ag15 59.93(4) . . ?
S32 Ag20 Ag21 126.20(13) . . ?
Rh2 Ag20 Ag21 60.58(4) . . ?
Ag15 Ag20 Ag21 62.96(4) . . ?
S32 Ag20 Ag33 57.08(12) . . ?
Rh2 Ag20 Ag33 112.38(6) . . ?
Ag15 Ag20 Ag33 118.73(6) . . ?
Ag21 Ag20 Ag33 171.55(6) . . ?
S32 Ag20 Ag23 96.94(11) . . ?
Rh2 Ag20 Ag23 59.21(4) . . ?
Ag15 Ag20 Ag23 110.34(5) . . ?
Ag21 Ag20 Ag23 59.83(5) . . ?
Ag33 Ag20 Ag23 113.12(6) . . ?
S32 Ag20 Ag19 95.61(12) . . ?
Rh2 Ag20 Ag19 57.63(4) . . ?
Ag15 Ag20 Ag19 108.41(5) . . ?
Ag21 Ag20 Ag19 108.94(5) . . ?
Ag33 Ag20 Ag19 62.62(5) . . ?
Ag23 Ag20 Ag19 60.61(5) . . ?
S32 Ag20 Ag14 121.92(13) . . ?
Rh2 Ag20 Ag14 58.16(4) . . ?
Ag15 Ag20 Ag14 62.15(4) . . ?
Ag21 Ag20 Ag14 111.59(5) . . ?
Ag33 Ag20 Ag14 64.89(5) . . ?
Ag23 Ag20 Ag14 107.61(5) . . ?
Ag19 Ag20 Ag14 57.39(4) . . ?
S32 Ag20 Ag32 95.04(11) . . ?
Rh2 Ag20 Ag32 107.01(5) . . ?
Ag15 Ag20 Ag32 60.03(4) . . ?
Ag21 Ag20 Ag32 117.66(6) . . ?
Ag33 Ag20 Ag32 67.89(5) . . ?
Ag23 Ag20 Ag32 165.94(6) . . ?
Ag19 Ag20 Ag32 110.91(5) . . ?
Ag14 Ag20 Ag32 59.42(4) . . ?
S30 Ag21 Rh2 146.84(15) . . ?
S30 Ag21 Ag16 146.35(16) . . ?
Rh2 Ag21 Ag16 59.20(4) . . ?
S30 Ag21 Ag20 88.95(15) . . ?
Rh2 Ag21 Ag20 58.36(4) . . ?
Ag16 Ag21 Ag20 106.19(5) . . ?
S30 Ag21 Ag23 102.28(16) . . ?
Rh2 Ag21 Ag23 58.80(4) . . ?
Ag16 Ag21 Ag23 111.35(5) . . ?
Ag20 Ag21 Ag23 60.69(5) . . ?
S30 Ag21 Ag22 142.77(17) . . ?
Rh2 Ag21 Ag22 56.42(4) . . ?
Ag16 Ag21 Ag22 61.10(4) . . ?
Ag20 Ag21 Ag22 108.06(6) . . ?
Ag23 Ag21 Ag22 62.04(5) . . ?
S30 Ag21 Ag15 112.00(17) . . ?
Rh2 Ag21 Ag15 57.67(4) . . ?
Ag16 Ag21 Ag15 57.20(4) . . ?
Ag20 Ag21 Ag15 58.32(4) . . ?
Ag23 Ag21 Ag15 107.34(5) . . ?
Ag22 Ag21 Ag15 105.06(5) . . ?
S30 Ag21 Ag29 83.74(17) . . ?
Rh2 Ag21 Ag29 103.99(6) . . ?
Ag16 Ag21 Ag29 114.67(6) . . ?
Ag20 Ag21 Ag29 114.94(6) . . ?
Ag23 Ag21 Ag29 58.26(5) . . ?
Ag22 Ag21 Ag29 59.13(4) . . ?
Ag15 Ag21 Ag29 161.63(6) . . ?
S27 Ag22 Rh2 156.11(12) . . ?
S27 Ag22 Ag21 136.40(14) . . ?
Rh2 Ag22 Ag21 60.45(4) . . ?
S27 Ag22 Ag16 111.04(14) . . ?
Rh2 Ag22 Ag16 59.49(4) . . ?
Ag21 Ag22 Ag16 58.26(4) . . ?
S27 Ag22 Ag17 90.09(12) . . ?
Rh2 Ag22 Ag17 66.31(4) . . ?
Ag21 Ag22 Ag17 109.21(5) . . ?
Ag16 Ag22 Ag17 55.81(4) . . ?
S27 Ag22 Ag23 140.93(13) . . ?
Rh2 Ag22 Ag23 58.68(4) . . ?
Ag21 Ag22 Ag23 58.18(4) . . ?
Ag16 Ag22 Ag23 105.95(5) . . ?
Ag17 Ag22 Ag23 121.73(5) . . ?
S27 Ag22 Ag18 115.38(15) . . ?
Rh2 Ag22 Ag18 57.76(4) . . ?
Ag21 Ag22 Ag18 107.04(5) . . ?
Ag16 Ag22 Ag18 112.05(5) . . ?
Ag17 Ag22 Ag18 77.21(4) . . ?
Ag23 Ag22 Ag18 58.74(4) . . ?
S27 Ag22 Ag29 92.20(12) . . ?
Rh2 Ag22 Ag29 111.67(6) . . ?
Ag21 Ag22 Ag29 64.86(5) . . ?
Ag16 Ag22 Ag29 117.28(6) . . ?
Ag17 Ag22 Ag29 173.04(6) . . ?
Ag23 Ag22 Ag29 59.09(5) . . ?
Ag18 Ag22 Ag29 107.62(6) . . ?
S27 Ag22 Ag30 85.02(14) . . ?
Rh2 Ag22 Ag30 104.71(6) . . ?
Ag21 Ag22 Ag30 112.08(5) . . ?
Ag16 Ag22 Ag30 163.73(6) . . ?
Ag17 Ag22 Ag30 124.14(6) . . ?
Ag23 Ag22 Ag30 59.15(4) . . ?
Ag18 Ag22 Ag30 55.93(4) . . ?
Ag29 Ag22 Ag30 62.64(5) . . ?
S34 Ag23 Rh2 154.56(14) . . ?
S34 Ag23 Ag21 94.65(14) . . ?
Rh2 Ag23 Ag21 60.18(4) . . ?
S34 Ag23 Ag20 107.30(12) . . ?
Rh2 Ag23 Ag20 58.39(4) . . ?
Ag21 Ag23 Ag20 59.48(5) . . ?
S34 Ag23 Ag31 96.26(14) . . ?
Rh2 Ag23 Ag31 108.82(6) . . ?
Ag21 Ag23 Ag31 168.96(6) . . ?
Ag20 Ag23 Ag31 115.23(6) . . ?
S34 Ag23 Ag18 144.26(13) . . ?
Rh2 Ag23 Ag18 57.78(4) . . ?
Ag21 Ag23 Ag18 110.14(5) . . ?
Ag20 Ag23 Ag18 107.41(5) . . ?
Ag31 Ag23 Ag18 60.95(5) . . ?
S34 Ag23 Ag19 137.73(14) . . ?
Rh2 Ag23 Ag19 57.41(4) . . ?
Ag21 Ag23 Ag19 108.71(5) . . ?
Ag20 Ag23 Ag19 60.67(5) . . ?
Ag31 Ag23 Ag19 61.56(5) . . ?
Ag18 Ag23 Ag19 58.11(4) . . ?
S34 Ag23 Ag29 55.51(14) . . ?
Rh2 Ag23 Ag29 111.15(6) . . ?
Ag21 Ag23 Ag29 66.23(5) . . ?
Ag20 Ag23 Ag29 121.15(7) . . ?
Ag31 Ag23 Ag29 121.95(6) . . ?
Ag18 Ag23 Ag29 111.03(6) . . ?
Ag19 Ag23 Ag29 166.72(6) . . ?
S34 Ag23 Ag22 116.58(14) . . ?
Rh2 Ag23 Ag22 56.08(4) . . ?
Ag21 Ag23 Ag22 59.78(4) . . ?
Ag20 Ag23 Ag22 105.41(5) . . ?
Ag31 Ag23 Ag22 116.01(6) . . ?
Ag18 Ag23 Ag22 60.91(4) . . ?
Ag19 Ag23 Ag22 105.64(5) . . ?
Ag29 Ag23 Ag22 61.09(5) . . ?
S34 Ag23 Ag30 88.56(12) . . ?
Rh2 Ag23 Ag30 105.46(5) . . ?
Ag21 Ag23 Ag30 116.64(6) . . ?
Ag20 Ag23 Ag30 163.67(6) . . ?
Ag31 Ag23 Ag30 65.37(5) . . ?
Ag18 Ag23 Ag30 57.69(4) . . ?
Ag19 Ag23 Ag30 110.01(6) . . ?
Ag29 Ag23 Ag30 64.58(5) . . ?
Ag22 Ag23 Ag30 62.64(4) . . ?
S9 Ag24 S7 113.49(15) . . ?
S9 Ag24 S2 124.37(15) . . ?
S7 Ag24 S2 114.40(14) . . ?
S9 Ag24 Ag1 126.36(13) . . ?
S7 Ag24 Ag1 110.12(11) . . ?
S2 Ag24 Ag1 56.36(9) . . ?
S9 Ag24 Ag2 89.83(12) . . ?
S7 Ag24 Ag2 89.17(10) . . ?
S2 Ag24 Ag2 117.22(10) . . ?
Ag1 Ag24 Ag2 60.96(4) . . ?
S9 Ag24 Ag25 146.33(12) . . ?
S7 Ag24 Ag25 51.96(10) . . ?
S2 Ag24 Ag25 87.13(10) . . ?
Ag1 Ag24 Ag25 58.26(4) . . ?
Ag2 Ag24 Ag25 62.46(4) . . ?
S9 Ag24 Ag6 71.06(12) . . ?
S7 Ag24 Ag6 145.88(11) . . ?
S2 Ag24 Ag6 84.39(9) . . ?
Ag1 Ag24 Ag6 55.33(4) . . ?
Ag2 Ag24 Ag6 56.72(4) . . ?
Ag25 Ag24 Ag6 104.40(5) . . ?
S7 Ag25 S6 120.83(14) . . ?
S7 Ag25 S1 98.66(14) . . ?
S6 Ag25 S1 119.83(15) . . ?
S7 Ag25 Ag3 143.86(11) . . ?
S6 Ag25 Ag3 56.16(9) . . ?
S1 Ag25 Ag3 113.67(11) . . ?
S7 Ag25 Ag1 110.12(12) . . ?
S6 Ag25 Ag1 116.40(10) . . ?
S1 Ag25 Ag1 84.27(10) . . ?
Ag3 Ag25 Ag1 60.25(4) . . ?
S7 Ag25 Ag26 147.52(11) . . ?
S6 Ag25 Ag26 90.20(10) . . ?
S1 Ag25 Ag26 53.53(10) . . ?
Ag3 Ag25 Ag26 60.18(4) . . ?
Ag1 Ag25 Ag26 56.50(4) . . ?
S7 Ag25 Ag24 52.73(11) . . ?
S6 Ag25 Ag24 143.90(11) . . ?
S1 Ag25 Ag24 95.75(11) . . ?
Ag3 Ag25 Ag24 106.08(5) . . ?
Ag1 Ag25 Ag24 57.49(4) . . ?
Ag26 Ag25 Ag24 108.21(5) . . ?
S7 Ag25 Ag2 85.54(11) . . ?
S6 Ag25 Ag2 89.12(11) . . ?
S1 Ag25 Ag2 141.14(11) . . ?
Ag3 Ag25 Ag2 59.28(4) . . ?
Ag1 Ag25 Ag2 58.48(4) . . ?
Ag26 Ag25 Ag2 105.84(5) . . ?
Ag24 Ag25 Ag2 56.47(4) . . ?
S5 Ag26 S3 121.61(15) . . ?
S5 Ag26 S1 117.55(16) . . ?
S3 Ag26 S1 100.55(14) . . ?
S5 Ag26 Ag1 127.62(13) . . ?
S3 Ag26 Ag1 95.59(11) . . ?
S1 Ag26 Ag1 85.90(10) . . ?
S5 Ag26 Ag4 86.49(13) . . ?
S3 Ag26 Ag4 83.27(10) . . ?
S1 Ag26 Ag4 146.68(11) . . ?
Ag1 Ag26 Ag4 60.79(4) . . ?
S5 Ag26 Ag3 68.50(12) . . ?
S3 Ag26 Ag3 138.44(11) . . ?
S1 Ag26 Ag3 109.18(10) . . ?
Ag1 Ag26 Ag3 59.42(4) . . ?
Ag4 Ag26 Ag3 56.00(4) . . ?
S5 Ag26 Ag25 96.48(12) . . ?
S3 Ag26 Ag25 141.76(11) . . ?
S1 Ag26 Ag25 53.66(10) . . ?
Ag1 Ag26 Ag25 58.88(4) . . ?
Ag4 Ag26 Ag25 103.94(5) . . ?
Ag3 Ag26 Ag25 55.54(4) . . ?
S13 Ag27 S4 132.71(14) . . ?
S13 Ag27 S12 108.49(13) . . ?
S4 Ag27 S12 114.69(13) . . ?
S13 Ag27 Ag5 104.42(10) . . ?
S4 Ag27 Ag5 114.71(10) . . ?
S12 Ag27 Ag5 56.67(9) . . ?
S13 Ag27 Ag4 140.98(10) . . ?
S4 Ag27 Ag4 55.35(9) . . ?
S12 Ag27 Ag4 92.95(9) . . ?
Ag5 Ag27 Ag4 60.55(4) . . ?
S13 Ag27 Ag10 85.45(9) . . ?
S4 Ag27 Ag10 93.10(9) . . ?
S12 Ag27 Ag10 114.87(9) . . ?
Ag5 Ag27 Ag10 58.23(4) . . ?
Ag4 Ag27 Ag10 55.70(3) . . ?
S13 Ag27 Ag28 49.19(9) . . ?
S4 Ag27 Ag28 149.25(10) . . ?
S12 Ag27 Ag28 85.35(9) . . ?
Ag5 Ag27 Ag28 55.62(4) . . ?
Ag4 Ag27 Ag28 103.00(4) . . ?
Ag10 Ag27 Ag28 56.45(3) . . ?
S11 Ag28 S22 119.71(14) . . ?
S11 Ag28 S13 110.30(13) . . ?
S22 Ag28 S13 110.11(13) . . ?
S11 Ag28 Ag11 90.08(10) . . ?
S22 Ag28 Ag11 82.82(10) . . ?
S13 Ag28 Ag11 143.41(10) . . ?
S11 Ag28 Ag5 68.48(10) . . ?
S22 Ag28 Ag5 140.03(10) . . ?
S13 Ag28 Ag5 101.17(9) . . ?
Ag11 Ag28 Ag5 57.40(4) . . ?
S11 Ag28 Ag10 126.21(11) . . ?
S22 Ag28 Ag10 100.08(10) . . ?
S13 Ag28 Ag10 84.91(9) . . ?
Ag11 Ag28 Ag10 58.78(4) . . ?
Ag5 Ag28 Ag10 57.89(4) . . ?
S11 Ag28 Ag27 95.07(10) . . ?
S22 Ag28 Ag27 144.99(10) . . ?
S13 Ag28 Ag27 47.65(9) . . ?
Ag11 Ag28 Ag27 102.38(4) . . ?
Ag5 Ag28 Ag27 53.90(4) . . ?
Ag10 Ag28 Ag27 57.09(3) . . ?
S29 Ag29 S28 119.9(2) . . ?
S29 Ag29 S34 125.1(2) . . ?
S28 Ag29 S34 110.89(19) . . ?
S29 Ag29 Ag23 118.20(17) . . ?
S28 Ag29 Ag23 109.65(15) . . ?
S34 Ag29 Ag23 55.81(12) . . ?
S29 Ag29 Ag22 86.16(15) . . ?
S28 Ag29 Ag22 88.41(12) . . ?
S34 Ag29 Ag22 115.61(13) . . ?
Ag23 Ag29 Ag22 59.82(4) . . ?
S29 Ag29 Ag21 62.69(16) . . ?
S28 Ag29 Ag21 144.42(12) . . ?
S34 Ag29 Ag21 87.79(12) . . ?
Ag23 Ag29 Ag21 55.52(5) . . ?
Ag22 Ag29 Ag21 56.01(4) . . ?
S29 Ag29 Ag30 143.51(16) . . ?
S28 Ag29 Ag30 51.34(14) . . ?
S34 Ag29 Ag30 85.01(14) . . ?
Ag23 Ag29 Ag30 58.51(5) . . ?
Ag22 Ag29 Ag30 60.15(4) . . ?
Ag21 Ag29 Ag30 103.46(5) . . ?
S28 Ag30 S26 124.03(17) . . ?
S28 Ag30 S33 98.9(2) . . ?
S26 Ag30 S33 116.5(2) . . ?
S28 Ag30 Ag18 146.33(15) . . ?
S26 Ag30 Ag18 56.14(10) . . ?
S33 Ag30 Ag18 110.50(16) . . ?
S28 Ag30 Ag23 108.73(15) . . ?
S26 Ag30 Ag23 115.91(11) . . ?
S33 Ag30 Ag23 84.98(12) . . ?
Ag18 Ag30 Ag23 59.77(4) . . ?
S28 Ag30 Ag22 86.76(14) . . ?
S26 Ag30 Ag22 89.31(11) . . ?
S33 Ag30 Ag22 142.29(13) . . ?
Ag18 Ag30 Ag22 59.96(4) . . ?
Ag23 Ag30 Ag22 58.21(4) . . ?
S28 Ag30 Ag29 52.00(14) . . ?
S26 Ag30 Ag29 145.20(12) . . ?
S33 Ag30 Ag29 97.49(16) . . ?
Ag18 Ag30 Ag29 106.45(6) . . ?
Ag23 Ag30 Ag29 56.92(5) . . ?
Ag22 Ag30 Ag29 57.21(4) . . ?
S28 Ag30 Ag31 145.27(14) . . ?
S26 Ag30 Ag31 89.36(12) . . ?
S33 Ag30 Ag31 52.54(15) . . ?
Ag18 Ag30 Ag31 58.16(5) . . ?
Ag23 Ag30 Ag31 55.77(5) . . ?
Ag22 Ag30 Ag31 104.61(5) . . ?
Ag29 Ag30 Ag31 106.88(6) . . ?
S25 Ag31 S24 126.5(2) . . ?
S25 Ag31 S33 109.4(2) . . ?
S24 Ag31 S33 104.48(18) . . ?
S25 Ag31 Ag23 131.24(15) . . ?
S24 Ag31 Ag23 90.09(15) . . ?
S33 Ag31 Ag23 86.77(16) . . ?
S25 Ag31 Ag18 71.34(14) . . ?
S24 Ag31 Ag18 134.12(13) . . ?
S33 Ag31 Ag18 107.19(13) . . ?
Ag23 Ag31 Ag18 59.91(4) . . ?
S25 Ag31 Ag19 93.91(15) . . ?
S24 Ag31 Ag19 78.15(12) . . ?
S33 Ag31 Ag19 146.64(16) . . ?
Ag23 Ag31 Ag19 59.88(5) . . ?
Ag18 Ag31 Ag19 57.26(4) . . ?
S25 Ag31 Ag30 94.76(14) . . ?
S24 Ag31 Ag30 138.67(17) . . ?
S33 Ag31 Ag30 52.05(13) . . ?
Ag23 Ag31 Ag30 58.85(5) . . ?
Ag18 Ag31 Ag30 55.33(4) . . ?
Ag19 Ag31 Ag30 103.96(6) . . ?
S31 Ag32 S18 105.9(2) . . ?
S31 Ag32 S19 112.45(16) . . ?
S18 Ag32 S19 110.70(15) . . ?
S31 Ag32 Ag15 91.36(19) . . ?
S18 Ag32 Ag15 149.41(12) . . ?
S19 Ag32 Ag15 84.48(9) . . ?
S31 Ag32 Ag14 131.43(17) . . ?
S18 Ag32 Ag14 88.43(11) . . ?
S19 Ag32 Ag14 104.58(10) . . ?
Ag15 Ag32 Ag14 61.58(4) . . ?
S31 Ag32 Ag20 71.31(16) . . ?
S18 Ag32 Ag20 103.74(12) . . ?
S19 Ag32 Ag20 142.03(10) . . ?
Ag15 Ag32 Ag20 57.56(4) . . ?
Ag14 Ag32 Ag20 60.17(4) . . ?
S31 Ag32 Ag33 94.02(13) . . ?
S18 Ag32 Ag33 49.72(11) . . ?
S19 Ag32 Ag33 151.85(10) . . ?
Ag15 Ag32 Ag33 105.10(5) . . ?
Ag14 Ag32 Ag33 60.32(4) . . ?
Ag20 Ag32 Ag33 54.47(4) . . ?
S31 Ag32 Ag8 148.17(16) . . ?
S18 Ag32 Ag8 105.56(12) . . ?
S19 Ag32 Ag8 50.18(9) . . ?
Ag15 Ag32 Ag8 63.12(4) . . ?
Ag14 Ag32 Ag8 54.41(4) . . ?
Ag20 Ag32 Ag8 105.76(4) . . ?
Ag33 Ag32 Ag8 110.18(5) . . ?
S23 Ag33 S18 126.86(18) . . ?
S23 Ag33 S32 118.15(16) . . ?
S18 Ag33 S32 111.89(16) . . ?
S23 Ag33 Ag20 113.53(12) . . ?
S18 Ag33 Ag20 107.99(12) . . ?
S32 Ag33 Ag20 56.47(11) . . ?
S23 Ag33 Ag19 54.30(11) . . ?
S18 Ag33 Ag19 139.52(12) . . ?
S32 Ag33 Ag19 93.38(11) . . ?
Ag20 Ag33 Ag19 59.86(5) . . ?
S23 Ag33 Ag14 88.78(10) . . ?
S18 Ag33 Ag14 85.17(11) . . ?
S32 Ag33 Ag14 115.56(11) . . ?
Ag20 Ag33 Ag14 59.13(4) . . ?
Ag19 Ag33 Ag14 54.90(4) . . ?
S23 Ag33 Ag32 142.72(11) . . ?
S18 Ag33 Ag32 50.83(11) . . ?
S32 Ag33 Ag32 88.23(11) . . ?
Ag20 Ag33 Ag32 57.64(4) . . ?
Ag19 Ag33 Ag32 101.64(5) . . ?
Ag14 Ag33 Ag32 54.81(4) . . ?
S36 Ag34 Rh3 153.43(11) . . ?
S36 Ag34 Ag37 106.26(10) . . ?
Rh3 Ag34 Ag37 59.17(4) . . ?
S36 Ag34 Ag38 93.17(10) . . ?
Rh3 Ag34 Ag38 60.49(4) . . ?
Ag37 Ag34 Ag38 60.00(4) . . ?
S36 Ag34 Ag57 96.80(10) . . ?
Rh3 Ag34 Ag57 109.35(5) . . ?
Ag37 Ag34 Ag57 113.91(5) . . ?
Ag38 Ag34 Ag57 169.60(5) . . ?
S36 Ag34 Ag35 145.12(10) . . ?
Rh3 Ag34 Ag35 57.80(4) . . ?
Ag37 Ag34 Ag35 107.62(5) . . ?
Ag38 Ag34 Ag35 110.77(5) . . ?
Ag57 Ag34 Ag35 61.76(4) . . ?
S36 Ag34 Ag59 55.55(9) . . ?
Rh3 Ag34 Ag59 110.67(5) . . ?
Ag37 Ag34 Ag59 121.92(5) . . ?
Ag38 Ag34 Ag59 66.30(4) . . ?
Ag57 Ag34 Ag59 122.24(5) . . ?
Ag35 Ag34 Ag59 110.59(5) . . ?
S36 Ag34 Ag39 115.85(10) . . ?
Rh3 Ag34 Ag39 56.15(4) . . ?
Ag37 Ag34 Ag39 106.37(4) . . ?
Ag38 Ag34 Ag39 60.20(4) . . ?
Ag57 Ag34 Ag39 117.23(5) . . ?
Ag35 Ag34 Ag39 61.29(4) . . ?
Ag59 Ag34 Ag39 60.30(4) . . ?
S36 Ag34 Ag58 89.20(10) . . ?
Rh3 Ag34 Ag58 105.25(5) . . ?
Ag37 Ag34 Ag58 164.15(5) . . ?
Ag38 Ag34 Ag58 116.82(5) . . ?
Ag57 Ag34 Ag58 66.45(4) . . ?
Ag35 Ag34 Ag58 57.76(4) . . ?
Ag59 Ag34 Ag58 64.03(4) . . ?
Ag39 Ag34 Ag58 62.41(4) . . ?
S36 Ag34 Ag36 138.50(10) . . ?
Rh3 Ag34 Ag36 57.50(4) . . ?
Ag37 Ag34 Ag36 60.87(4) . . ?
Ag38 Ag34 Ag36 109.08(5) . . ?
Ag57 Ag34 Ag36 61.13(4) . . ?
Ag35 Ag34 Ag36 57.49(4) . . ?
Ag59 Ag34 Ag36 165.87(5) . . ?
Ag39 Ag34 Ag36 105.62(4) . . ?
Ag58 Ag34 Ag36 109.59(5) . . ?
S38 Ag35 Rh3 146.48(10) . . ?
S38 Ag35 Ag36 153.20(10) . . ?
Rh3 Ag35 Ag36 59.39(4) . . ?
S38 Ag35 Ag58 56.97(10) . . ?
Rh3 Ag35 Ag58 109.26(5) . . ?
Ag36 Ag35 Ag58 117.54(5) . . ?
S38 Ag35 Ag34 118.99(10) . . ?
Rh3 Ag35 Ag34 58.43(4) . . ?
Ag36 Ag35 Ag34 62.18(4) . . ?
Ag58 Ag35 Ag34 62.03(4) . . ?
S38 Ag35 Ag40 130.13(10) . . ?
Rh3 Ag35 Ag40 59.20(4) . . ?
Ag36 Ag35 Ag40 61.25(4) . . ?
Ag58 Ag35 Ag40 167.93(5) . . ?
Ag34 Ag35 Ag40 110.15(5) . . ?
S38 Ag35 Ag57 95.19(10) . . ?
Rh3 Ag35 Ag57 107.16(5) . . ?
Ag36 Ag35 Ag57 61.59(4) . . ?
Ag58 Ag35 Ag57 66.81(4) . . ?
Ag34 Ag35 Ag57 58.50(4) . . ?
Ag40 Ag35 Ag57 118.23(5) . . ?
S38 Ag35 Ag39 92.59(10) . . ?
Rh3 Ag35 Ag39 55.92(4) . . ?
Ag36 Ag35 Ag39 108.34(5) . . ?
Ag58 Ag35 Ag39 63.44(4) . . ?
Ag34 Ag35 Ag39 60.14(4) . . ?
Ag40 Ag35 Ag39 104.96(4) . . ?
Ag57 Ag35 Ag39 113.28(5) . . ?
S40 Ag36 Rh3 157.46(10) . . ?
S40 Ag36 Ag35 139.92(11) . . ?
Rh3 Ag36 Ag35 58.87(4) . . ?
S40 Ag36 Ag41 97.63(10) . . ?
Rh3 Ag36 Ag41 59.93(4) . . ?
Ag35 Ag36 Ag41 110.58(5) . . ?
S40 Ag36 Ag40 114.09(10) . . ?
Rh3 Ag36 Ag40 59.05(4) . . ?
Ag35 Ag36 Ag40 61.27(4) . . ?
Ag41 Ag36 Ag40 61.27(4) . . ?
S40 Ag36 Ag37 111.31(10) . . ?
Rh3 Ag36 Ag37 57.96(4) . . ?
Ag35 Ag36 Ag37 107.16(5) . . ?
Ag41 Ag36 Ag37 61.16(4) . . ?
Ag40 Ag36 Ag37 108.98(4) . . ?
S40 Ag36 Ag60 53.66(10) . . ?
Rh3 Ag36 Ag60 109.29(5) . . ?
Ag35 Ag36 Ag60 165.83(6) . . ?
Ag41 Ag36 Ag60 64.48(4) . . ?
Ag40 Ag36 Ag60 121.34(5) . . ?
Ag37 Ag36 Ag60 58.68(4) . . ?
S40 Ag36 Ag34 136.76(10) . . ?
Rh3 Ag36 Ag34 57.64(4) . . ?
Ag35 Ag36 Ag34 60.33(4) . . ?
Ag41 Ag36 Ag34 107.96(5) . . ?
Ag40 Ag36 Ag34 108.73(4) . . ?
Ag37 Ag36 Ag34 57.48(4) . . ?
Ag60 Ag36 Ag34 107.51(5) . . ?
S40 Ag36 Ag57 95.35(10) . . ?
Rh3 Ag36 Ag57 106.76(5) . . ?
Ag35 Ag36 Ag57 61.58(4) . . ?
Ag41 Ag36 Ag57 165.66(5) . . ?
Ag40 Ag36 Ag57 118.24(5) . . ?
Ag37 Ag36 Ag57 108.23(5) . . ?
Ag60 Ag36 Ag57 119.89(5) . . ?
Ag34 Ag36 Ag57 57.94(4) . . ?
S41 Ag37 Rh3 146.97(12) . . ?
S41 Ag37 Ag42 152.24(11) . . ?
Rh3 Ag37 Ag42 59.95(4) . . ?
S41 Ag37 Ag34 95.93(10) . . ?
Rh3 Ag37 Ag34 59.08(4) . . ?
Ag42 Ag37 Ag34 110.14(5) . . ?
S41 Ag37 Ag38 128.59(11) . . ?
Rh3 Ag37 Ag38 60.51(4) . . ?
Ag42 Ag37 Ag38 62.38(4) . . ?
Ag34 Ag37 Ag38 60.13(4) . . ?
S41 Ag37 Ag60 55.83(10) . . ?
Rh3 Ag37 Ag60 111.07(5) . . ?
Ag42 Ag37 Ag60 118.09(5) . . ?
Ag34 Ag37 Ag60 112.90(5) . . ?
Ag38 Ag37 Ag60 170.71(6) . . ?
S41 Ag37 Ag41 119.82(11) . . ?
Rh3 Ag37 Ag41 58.52(4) . . ?
Ag42 Ag37 Ag41 61.47(4) . . ?
Ag34 Ag37 Ag41 108.39(5) . . ?
Ag38 Ag37 Ag41 111.10(4) . . ?
Ag60 Ag37 Ag41 64.01(4) . . ?
S41 Ag37 Ag36 92.39(11) . . ?
Rh3 Ag37 Ag36 57.75(4) . . ?
Ag42 Ag37 Ag36 108.02(5) . . ?
Ag34 Ag37 Ag36 61.65(4) . . ?
Ag38 Ag37 Ag36 109.80(5) . . ?
Ag60 Ag37 Ag36 60.94(4) . . ?
Ag41 Ag37 Ag36 57.50(4) . . ?
S41 Ag37 Ag61 94.11(10) . . ?
Rh3 Ag37 Ag61 109.84(5) . . ?
Ag42 Ag37 Ag61 60.93(4) . . ?
Ag34 Ag37 Ag61 168.91(5) . . ?
Ag38 Ag37 Ag61 116.21(5) . . ?
Ag60 Ag37 Ag61 69.35(4) . . ?
Ag41 Ag37 Ag61 62.19(4) . . ?
Ag36 Ag37 Ag61 113.28(5) . . ?
S43 Ag38 Ag43 139.49(12) . . ?
S43 Ag38 Rh3 154.61(11) . . ?
Ag43 Ag38 Rh3 59.56(4) . . ?
S43 Ag38 Ag37 96.31(10) . . ?
Ag43 Ag38 Ag37 106.78(5) . . ?
Rh3 Ag38 Ag37 58.42(4) . . ?
S43 Ag38 Ag34 108.95(12) . . ?
Ag43 Ag38 Ag34 111.39(5) . . ?
Rh3 Ag38 Ag34 58.32(4) . . ?
Ag37 Ag38 Ag34 59.86(4) . . ?
S43 Ag38 Ag39 141.35(11) . . ?
Ag43 Ag38 Ag39 61.31(4) . . ?
Rh3 Ag38 Ag39 56.07(4) . . ?
Ag37 Ag38 Ag39 107.51(5) . . ?
Ag34 Ag38 Ag39 61.81(4) . . ?
S43 Ag38 Ag42 113.09(11) . . ?
Ag43 Ag38 Ag42 57.76(4) . . ?
Rh3 Ag38 Ag42 57.99(4) . . ?
Ag37 Ag38 Ag42 58.53(4) . . ?
Ag34 Ag38 Ag42 106.86(5) . . ?
Ag39 Ag38 Ag42 105.31(4) . . ?
S43 Ag38 Ag59 84.51(11) . . ?
Ag43 Ag38 Ag59 113.80(5) . . ?
Rh3 Ag38 Ag59 102.98(4) . . ?
Ag37 Ag38 Ag59 114.41(5) . . ?
Ag34 Ag38 Ag59 58.30(4) . . ?
Ag39 Ag38 Ag59 58.18(4) . . ?
Ag42 Ag38 Ag59 160.94(5) . . ?
S46 Ag39 Rh3 158.22(10) . . ?
S46 Ag39 Ag38 135.33(10) . . ?
Rh3 Ag39 Ag38 60.36(4) . . ?
S46 Ag39 Ag43 112.40(10) . . ?
Rh3 Ag39 Ag43 59.60(4) . . ?
Ag38 Ag39 Ag43 57.49(4) . . ?
S46 Ag39 Ag44 91.58(9) . . ?
Rh3 Ag39 Ag44 67.05(4) . . ?
Ag38 Ag39 Ag44 108.55(5) . . ?
Ag43 Ag39 Ag44 55.40(4) . . ?
S46 Ag39 Ag34 139.61(10) . . ?
Rh3 Ag39 Ag34 58.29(4) . . ?
Ag38 Ag39 Ag34 57.99(4) . . ?
Ag43 Ag39 Ag34 105.20(4) . . ?
Ag44 Ag39 Ag34 122.61(5) . . ?
S46 Ag39 Ag59 89.84(9) . . ?
Rh3 Ag39 Ag59 111.92(5) . . ?
Ag38 Ag39 Ag59 65.20(4) . . ?
Ag43 Ag39 Ag59 116.67(5) . . ?
Ag44 Ag39 Ag59 171.76(5) . . ?
Ag34 Ag39 Ag59 59.58(4) . . ?
S46 Ag39 Ag35 116.30(10) . . ?
Rh3 Ag39 Ag35 57.41(4) . . ?
Ag38 Ag39 Ag35 106.71(4) . . ?
Ag43 Ag39 Ag35 112.15(4) . . ?
Ag44 Ag39 Ag35 78.81(4) . . ?
Ag34 Ag39 Ag35 58.57(4) . . ?
Ag59 Ag39 Ag35 107.78(5) . . ?
S46 Ag39 Ag58 84.60(10) . . ?
Rh3 Ag39 Ag58 104.09(5) . . ?
Ag38 Ag39 Ag58 111.64(5) . . ?
Ag43 Ag39 Ag58 162.95(5) . . ?
Ag44 Ag39 Ag58 125.72(5) . . ?
Ag34 Ag39 Ag58 58.85(4) . . ?
Ag59 Ag39 Ag58 62.50(4) . . ?
Ag35 Ag39 Ag58 55.82(4) . . ?
S50 Ag40 Rh3 157.47(11) . . ?
S50 Ag40 Ag45 122.95(12) . . ?
Rh3 Ag40 Ag45 56.54(4) . . ?
S50 Ag40 Ag36 132.60(12) . . ?
Rh3 Ag40 Ag36 57.34(4) . . ?
Ag45 Ag40 Ag36 104.01(4) . . ?
S50 Ag40 Ag35 108.25(11) . . ?
Rh3 Ag40 Ag35 56.99(4) . . ?
Ag45 Ag40 Ag35 107.78(5) . . ?
Ag36 Ag40 Ag35 57.48(4) . . ?
S50 Ag40 Ag41 143.70(11) . . ?
Rh3 Ag40 Ag41 58.02(4) . . ?
Ag45 Ag40 Ag41 58.36(3) . . ?
Ag36 Ag40 Ag41 57.51(4) . . ?
Ag35 Ag40 Ag41 104.48(4) . . ?
S50 Ag40 Ag47 75.36(11) . . ?
Rh3 Ag40 Ag47 114.48(5) . . ?
Ag45 Ag40 Ag47 59.83(4) . . ?
Ag36 Ag40 Ag47 131.15(5) . . ?
Ag35 Ag40 Ag47 164.83(5) . . ?
Ag41 Ag40 Ag47 77.19(4) . . ?
S48 Ag41 Rh3 164.74(10) . . ?
S48 Ag41 Ag36 128.52(10) . . ?
Rh3 Ag41 Ag36 58.86(4) . . ?
S48 Ag41 Ag45 108.24(10) . . ?
Rh3 Ag41 Ag45 57.53(4) . . ?
Ag36 Ag41 Ag45 108.72(4) . . ?
S48 Ag41 Ag48 57.37(10) . . ?
Rh3 Ag41 Ag48 113.20(5) . . ?
Ag36 Ag41 Ag48 169.48(5) . . ?
Ag45 Ag41 Ag48 61.04(4) . . ?
S48 Ag41 Ag37 136.72(10) . . ?
Rh3 Ag41 Ag37 57.72(4) . . ?
Ag36 Ag41 Ag37 61.34(4) . . ?
Ag45 Ag41 Ag37 105.20(4) . . ?
Ag48 Ag41 Ag37 121.84(5) . . ?
S48 Ag41 Ag40 110.93(10) . . ?
Rh3 Ag41 Ag40 58.72(4) . . ?
Ag36 Ag41 Ag40 61.22(4) . . ?
Ag45 Ag41 Ag40 60.63(4) . . ?
Ag48 Ag41 Ag40 109.24(5) . . ?
Ag37 Ag41 Ag40 109.08(4) . . ?
S48 Ag41 Ag42 121.55(10) . . ?
Rh3 Ag41 Ag42 58.23(4) . . ?
Ag36 Ag41 Ag42 107.86(5) . . ?
Ag45 Ag41 Ag42 59.15(4) . . ?
Ag48 Ag41 Ag42 69.84(4) . . ?
Ag37 Ag41 Ag42 57.43(4) . . ?
Ag40 Ag41 Ag42 108.42(4) . . ?
S48 Ag41 Ag61 83.09(10) . . ?
Rh3 Ag41 Ag61 106.66(5) . . ?
Ag36 Ag41 Ag61 113.95(5) . . ?
Ag45 Ag41 Ag61 111.86(5) . . ?
Ag48 Ag41 Ag61 74.09(4) . . ?
Ag37 Ag41 Ag61 59.12(4) . . ?
Ag40 Ag41 Ag61 165.32(5) . . ?
Ag42 Ag41 Ag61 58.59(4) . . ?
S48 Ag41 Ag60 89.73(10) . . ?
Rh3 Ag41 Ag60 104.90(4) . . ?
Ag36 Ag41 Ag60 59.81(4) . . ?
Ag45 Ag41 Ag60 161.67(5) . . ?
Ag48 Ag41 Ag60 130.70(5) . . ?
Ag37 Ag41 Ag60 57.28(4) . . ?
Ag40 Ag41 Ag60 117.00(5) . . ?
Ag42 Ag41 Ag60 108.64(5) . . ?
Ag61 Ag41 Ag60 65.67(4) . . ?
S56 Ag42 Ag43 90.71(10) . . ?
S56 Ag42 Rh3 150.61(10) . . ?
Ag43 Ag42 Rh3 60.29(4) . . ?
S56 Ag42 Ag37 144.35(10) . . ?
Ag43 Ag42 Ag37 108.07(5) . . ?
Rh3 Ag42 Ag37 58.98(4) . . ?
S56 Ag42 Ag45 107.48(9) . . ?
Ag43 Ag42 Ag45 63.88(4) . . ?
Rh3 Ag42 Ag45 57.42(4) . . ?
Ag37 Ag42 Ag45 107.98(5) . . ?
S56 Ag42 Ag61 99.61(10) . . ?
Ag43 Ag42 Ag61 169.28(5) . . ?
Rh3 Ag42 Ag61 109.62(5) . . ?
Ag37 Ag42 Ag61 61.62(4) . . ?
Ag45 Ag42 Ag61 114.97(5) . . ?
S56 Ag42 Ag38 111.83(10) . . ?
Ag43 Ag42 Ag38 58.73(4) . . ?
Rh3 Ag42 Ag38 59.06(4) . . ?
Ag37 Ag42 Ag38 59.09(4) . . ?
Ag45 Ag42 Ag38 108.60(4) . . ?
Ag61 Ag42 Ag38 113.95(5) . . ?
S56 Ag42 Ag41 139.93(10) . . ?
Ag43 Ag42 Ag41 111.08(5) . . ?
Rh3 Ag42 Ag41 58.12(4) . . ?
Ag37 Ag42 Ag41 61.11(4) . . ?
Ag45 Ag42 Ag41 58.94(4) . . ?
Ag61 Ag42 Ag41 62.29(4) . . ?
Ag38 Ag42 Ag41 108.23(4) . . ?
S56 Ag42 Ag49 50.67(9) . . ?
Ag43 Ag42 Ag49 79.75(4) . . ?
Rh3 Ag42 Ag49 113.86(4) . . ?
Ag37 Ag42 Ag49 160.08(5) . . ?
Ag45 Ag42 Ag49 58.17(3) . . ?
Ag61 Ag42 Ag49 109.05(5) . . ?
Ag38 Ag42 Ag49 136.07(5) . . ?
Ag41 Ag42 Ag49 99.07(4) . . ?
S56 Ag42 Ag48 86.01(10) . . ?
Ag43 Ag42 Ag48 114.74(4) . . ?
Rh3 Ag42 Ag48 101.16(4) . . ?
Ag37 Ag42 Ag48 111.35(5) . . ?
Ag45 Ag42 Ag48 55.59(3) . . ?
Ag61 Ag42 Ag48 69.25(4) . . ?
Ag38 Ag42 Ag48 160.18(5) . . ?
Ag41 Ag42 Ag48 54.64(3) . . ?
Ag49 Ag42 Ag48 49.71(3) . . ?
S53 Ag43 Ag44 100.24(9) . . ?
S53 Ag43 Ag42 115.92(9) . . ?
Ag44 Ag43 Ag42 117.16(5) . . ?
S53 Ag43 Rh3 160.83(10) . . ?
Ag44 Ag43 Rh3 68.92(4) . . ?
Ag42 Ag43 Rh3 60.23(4) . . ?
S53 Ag43 Ag38 136.76(10) . . ?
Ag44 Ag43 Ag38 118.73(5) . . ?
Ag42 Ag43 Ag38 63.52(4) . . ?
Rh3 Ag43 Ag38 60.65(4) . . ?
S53 Ag43 Ag39 134.01(9) . . ?
Ag44 Ag43 Ag39 62.89(4) . . ?
Ag42 Ag43 Ag39 109.58(5) . . ?
Rh3 Ag43 Ag39 56.34(4) . . ?
Ag38 Ag43 Ag39 61.20(4) . . ?
S53 Ag43 Ag45 105.17(9) . . ?
Ag44 Ag43 Ag45 62.40(4) . . ?
Ag42 Ag43 Ag45 59.57(4) . . ?
Rh3 Ag43 Ag45 56.02(4) . . ?
Ag38 Ag43 Ag45 108.95(4) . . ?
Ag39 Ag43 Ag45 103.06(4) . . ?
S53 Ag43 Ag50 52.03(9) . . ?
Ag44 Ag43 Ag50 66.17(4) . . ?
Ag42 Ag43 Ag50 97.37(4) . . ?
Rh3 Ag43 Ag50 108.86(4) . . ?
Ag38 Ag43 Ag50 160.72(5) . . ?
Ag39 Ag43 Ag50 128.80(5) . . ?
Ag45 Ag43 Ag50 55.07(3) . . ?
S51 Ag44 S54 103.30(12) . . ?
S51 Ag44 Ag43 164.97(9) . . ?
S54 Ag44 Ag43 88.50(9) . . ?
S51 Ag44 Ag46 55.75(8) . . ?
S54 Ag44 Ag46 104.30(9) . . ?
Ag43 Ag44 Ag46 112.67(5) . . ?
S51 Ag44 Ag39 124.23(9) . . ?
S54 Ag44 Ag39 98.56(9) . . ?
Ag43 Ag44 Ag39 61.71(4) . . ?
Ag46 Ag44 Ag39 156.41(5) . . ?
S51 Ag44 Ag45 101.96(9) . . ?
S54 Ag44 Ag45 128.84(9) . . ?
Ag43 Ag44 Ag45 63.09(4) . . ?
Ag46 Ag44 Ag45 57.90(3) . . ?
Ag39 Ag44 Ag45 102.74(4) . . ?
S51 Ag44 Rh3 114.10(9) . . ?
S54 Ag44 Rh3 141.42(9) . . ?
Ag43 Ag44 Rh3 56.61(4) . . ?
Ag46 Ag44 Rh3 104.30(4) . . ?
Ag39 Ag44 Rh3 52.67(3) . . ?
Ag45 Ag44 Rh3 52.97(3) . . ?
S51 Ag44 Ag50 109.91(9) . . ?
S54 Ag44 Ag50 75.16(9) . . ?
Ag43 Ag44 Ag50 63.71(4) . . ?
Ag46 Ag44 Ag50 57.28(3) . . ?
Ag39 Ag44 Ag50 125.18(5) . . ?
Ag45 Ag44 Ag50 54.52(3) . . ?
Rh3 Ag44 Ag50 99.63(4) . . ?
Rh3 Ag45 Rh4 176.97(5) . . ?
Rh3 Ag45 Ag46 117.97(5) . . ?
Rh4 Ag45 Ag46 59.96(4) . . ?
Rh3 Ag45 Ag50 121.62(5) . . ?
Rh4 Ag45 Ag50 59.92(4) . . ?
Ag46 Ag45 Ag50 62.73(4) . . ?
Rh3 Ag45 Ag41 59.96(4) . . ?
Rh4 Ag45 Ag41 119.47(5) . . ?
Ag46 Ag45 Ag41 133.40(5) . . ?
Ag50 Ag45 Ag41 162.89(5) . . ?
Rh3 Ag45 Ag42 59.96(4) . . ?
Rh4 Ag45 Ag42 122.72(5) . . ?
Ag46 Ag45 Ag42 163.12(5) . . ?
Ag50 Ag45 Ag42 103.11(4) . . ?
Ag41 Ag45 Ag42 61.91(4) . . ?
Rh3 Ag45 Ag40 59.58(4) . . ?
Rh4 Ag45 Ag40 117.42(5) . . ?
Ag46 Ag45 Ag40 78.06(4) . . ?
Ag50 Ag45 Ag40 135.78(5) . . ?
Ag41 Ag45 Ag40 61.01(4) . . ?
Ag42 Ag45 Ag40 110.92(4) . . ?
Rh3 Ag45 Ag48 114.78(5) . . ?
Rh4 Ag45 Ag48 66.10(4) . . ?
Ag46 Ag45 Ag48 121.04(5) . . ?
Ag50 Ag45 Ag48 108.35(4) . . ?
Ag41 Ag45 Ag48 60.39(4) . . ?
Ag42 Ag45 Ag48 70.67(4) . . ?
Ag40 Ag45 Ag48 109.02(4) . . ?
Rh3 Ag45 Ag47 118.16(5) . . ?
Rh4 Ag45 Ag47 59.09(4) . . ?
Ag46 Ag45 Ag47 61.34(4) . . ?
Ag50 Ag45 Ag47 111.20(4) . . ?
Ag41 Ag45 Ag47 78.78(4) . . ?
Ag42 Ag45 Ag47 135.38(5) . . ?
Ag40 Ag45 Ag47 60.62(4) . . ?
Ag48 Ag45 Ag47 72.01(4) . . ?
Rh3 Ag45 Ag49 124.08(5) . . ?
Rh4 Ag45 Ag49 58.90(4) . . ?
Ag46 Ag45 Ag49 108.84(4) . . ?
Ag50 Ag45 Ag49 57.34(4) . . ?
Ag41 Ag45 Ag49 106.69(4) . . ?
Ag42 Ag45 Ag49 66.25(4) . . ?
Ag40 Ag45 Ag49 164.76(5) . . ?
Ag48 Ag45 Ag49 55.74(4) . . ?
Ag47 Ag45 Ag49 110.00(4) . . ?
Rh3 Ag45 Ag44 66.51(4) . . ?
Rh4 Ag45 Ag44 112.86(5) . . ?
Ag46 Ag45 Ag44 60.17(3) . . ?
Ag50 Ag45 Ag44 67.78(4) . . ?
Ag41 Ag45 Ag44 122.66(4) . . ?
Ag42 Ag45 Ag44 107.13(4) . . ?
Ag40 Ag45 Ag44 75.65(4) . . ?
Ag48 Ag45 Ag44 175.25(5) . . ?
Ag47 Ag45 Ag44 111.70(4) . . ?
Ag49 Ag45 Ag44 119.59(5) . . ?
Rh3 Ag45 Ag43 58.48(4) . . ?
Rh4 Ag45 Ag43 123.82(5) . . ?
Ag46 Ag45 Ag43 107.26(4) . . ?
Ag50 Ag45 Ag43 66.01(4) . . ?
Ag41 Ag45 Ag43 107.58(4) . . ?
Ag42 Ag45 Ag43 56.55(3) . . ?
Ag40 Ag45 Ag43 111.13(4) . . ?
Ag48 Ag45 Ag43 121.78(5) . . ?
Ag47 Ag45 Ag43 166.21(5) . . ?
Ag49 Ag45 Ag43 80.35(4) . . ?
Ag44 Ag45 Ag43 54.52(3) . . ?
S51 Ag46 Rh4 162.93(9) . . ?
S51 Ag46 Ag52 131.85(9) . . ?
Rh4 Ag46 Ag52 58.32(4) . . ?
S51 Ag46 Ag45 105.67(9) . . ?
Rh4 Ag46 Ag45 57.81(4) . . ?
Ag52 Ag46 Ag45 108.97(4) . . ?
S51 Ag46 Ag44 56.33(9) . . ?
Rh4 Ag46 Ag44 112.53(5) . . ?
Ag52 Ag46 Ag44 170.57(5) . . ?
Ag45 Ag46 Ag44 61.93(4) . . ?
S51 Ag46 Ag47 111.64(9) . . ?
Rh4 Ag46 Ag47 58.26(4) . . ?
Ag52 Ag46 Ag47 61.49(4) . . ?
Ag45 Ag46 Ag47 60.80(4) . . ?
Ag44 Ag46 Ag47 112.70(4) . . ?
S51 Ag46 Ag51 137.33(9) . . ?
Rh4 Ag46 Ag51 57.72(4) . . ?
Ag52 Ag46 Ag51 61.14(4) . . ?
Ag45 Ag46 Ag51 104.91(4) . . ?
Ag44 Ag46 Ag51 117.21(5) . . ?
Ag47 Ag46 Ag51 109.01(4) . . ?
S51 Ag46 Ag50 119.57(9) . . ?
Rh4 Ag46 Ag50 57.88(4) . . ?
Ag52 Ag46 Ag50 106.79(4) . . ?
Ag45 Ag46 Ag50 58.80(3) . . ?
Ag44 Ag46 Ag50 66.99(4) . . ?
Ag47 Ag46 Ag50 107.69(4) . . ?
Ag51 Ag46 Ag50 56.75(4) . . ?
S51 Ag46 Ag65 82.34(9) . . ?
Rh4 Ag46 Ag65 106.91(5) . . ?
Ag52 Ag46 Ag65 113.46(4) . . ?
Ag45 Ag46 Ag65 111.68(5) . . ?
Ag44 Ag46 Ag65 70.13(4) . . ?
Ag47 Ag46 Ag65 165.12(5) . . ?
Ag51 Ag46 Ag65 58.92(4) . . ?
Ag50 Ag46 Ag65 59.12(4) . . ?
S51 Ag46 Ag66 92.13(9) . . ?
Rh4 Ag46 Ag66 104.76(4) . . ?
Ag52 Ag46 Ag66 60.28(4) . . ?
Ag45 Ag46 Ag66 161.38(5) . . ?
Ag44 Ag46 Ag66 127.63(5) . . ?
Ag47 Ag46 Ag66 117.91(5) . . ?
Ag51 Ag46 Ag66 56.98(3) . . ?
Ag50 Ag46 Ag66 107.74(4) . . ?
Ag65 Ag46 Ag66 64.59(4) . . ?
S49 Ag47 Rh4 159.20(10) . . ?
S49 Ag47 Ag45 122.51(11) . . ?
Rh4 Ag47 Ag45 56.67(4) . . ?
S49 Ag47 Ag46 141.89(11) . . ?
Rh4 Ag47 Ag46 57.91(4) . . ?
Ag45 Ag47 Ag46 57.85(3) . . ?
S49 Ag47 Ag52 133.42(11) . . ?
Rh4 Ag47 Ag52 56.70(4) . . ?
Ag45 Ag47 Ag52 103.25(4) . . ?
Ag46 Ag47 Ag52 57.20(3) . . ?
S49 Ag47 Ag40 74.67(11) . . ?
Rh4 Ag47 Ag40 114.09(5) . . ?
Ag45 Ag47 Ag40 59.55(4) . . ?
Ag46 Ag47 Ag40 75.96(4) . . ?
Ag52 Ag47 Ag40 129.67(5) . . ?
S49 Ag47 Ag53 110.13(11) . . ?
Rh4 Ag47 Ag53 57.15(4) . . ?
Ag45 Ag47 Ag53 108.61(5) . . ?
Ag46 Ag47 Ag53 104.09(4) . . ?
Ag52 Ag47 Ag53 56.67(3) . . ?
Ag40 Ag47 Ag53 166.39(5) . . ?
S55 Ag48 S48 96.91(13) . . ?
S55 Ag48 Ag49 87.81(10) . . ?
S48 Ag48 Ag49 165.70(10) . . ?
S55 Ag48 Ag41 99.81(10) . . ?
S48 Ag48 Ag41 55.18(9) . . ?
Ag49 Ag48 Ag41 110.76(5) . . ?
S55 Ag48 Ag45 126.67(11) . . ?
S48 Ag48 Ag45 104.36(9) . . ?
Ag49 Ag48 Ag45 62.48(4) . . ?
Ag41 Ag48 Ag45 58.57(4) . . ?
S55 Ag48 Ag54 98.31(10) . . ?
S48 Ag48 Ag54 131.41(10) . . ?
Ag49 Ag48 Ag54 60.58(4) . . ?
Ag41 Ag48 Ag54 159.58(5) . . ?
Ag45 Ag48 Ag54 102.64(4) . . ?
S55 Ag48 Rh4 141.32(11) . . ?
S48 Ag48 Rh4 121.24(10) . . ?
Ag49 Ag48 Rh4 56.88(4) . . ?
Ag41 Ag48 Rh4 106.86(4) . . ?
Ag45 Ag48 Rh4 53.70(3) . . ?
Ag54 Ag48 Rh4 52.71(3) . . ?
S55 Ag48 Ag42 73.53(10) . . ?
S48 Ag48 Ag42 106.48(10) . . ?
Ag49 Ag48 Ag42 61.85(4) . . ?
Ag41 Ag48 Ag42 55.52(4) . . ?
Ag45 Ag48 Ag42 53.74(3) . . ?
Ag54 Ag48 Ag42 122.07(5) . . ?
Rh4 Ag48 Ag42 99.09(4) . . ?
S56 Ag49 Ag48 101.70(11) . . ?
S56 Ag49 Ag50 117.78(11) . . ?
Ag48 Ag49 Ag50 115.88(5) . . ?
S56 Ag49 Rh4 162.75(11) . . ?
Ag48 Ag49 Rh4 67.68(4) . . ?
Ag50 Ag49 Rh4 59.92(4) . . ?
S56 Ag49 Ag55 135.38(11) . . ?
Ag48 Ag49 Ag55 118.42(5) . . ?
Ag50 Ag49 Ag55 62.42(4) . . ?
Rh4 Ag49 Ag55 60.65(4) . . ?
S56 Ag49 Ag54 132.43(11) . . ?
Ag48 Ag49 Ag54 63.56(4) . . ?
Ag50 Ag49 Ag54 108.84(5) . . ?
Rh4 Ag49 Ag54 56.48(4) . . ?
Ag55 Ag49 Ag54 61.09(4) . . ?
S56 Ag49 Ag45 106.82(10) . . ?
Ag48 Ag49 Ag45 61.78(4) . . ?
Ag50 Ag49 Ag45 59.62(4) . . ?
Rh4 Ag49 Ag45 56.48(4) . . ?
Ag55 Ag49 Ag45 108.83(5) . . ?
Ag54 Ag49 Ag45 104.17(5) . . ?
S56 Ag49 Ag42 52.58(10) . . ?
Ag48 Ag49 Ag42 68.44(4) . . ?
Ag50 Ag49 Ag42 97.15(4) . . ?
Rh4 Ag49 Ag42 110.17(5) . . ?
Ag55 Ag49 Ag42 159.56(5) . . ?
Ag54 Ag49 Ag42 131.56(5) . . ?
Ag45 Ag49 Ag42 55.59(3) . . ?
S53 Ag50 Ag49 88.68(9) . . ?
S53 Ag50 Rh4 148.74(9) . . ?
Ag49 Ag50 Rh4 60.20(4) . . ?
S53 Ag50 Ag51 144.00(9) . . ?
Ag49 Ag50 Ag51 108.95(5) . . ?
Rh4 Ag50 Ag51 59.37(4) . . ?
S53 Ag50 Ag45 107.51(9) . . ?
Ag49 Ag50 Ag45 63.03(4) . . ?
Rh4 Ag50 Ag45 57.66(4) . . ?
Ag51 Ag50 Ag45 108.45(5) . . ?
S53 Ag50 Ag55 108.73(9) . . ?
Ag49 Ag50 Ag55 59.25(4) . . ?
Rh4 Ag50 Ag55 59.67(4) . . ?
Ag51 Ag50 Ag55 60.11(4) . . ?
Ag45 Ag50 Ag55 109.02(4) . . ?
S53 Ag50 Ag65 102.89(9) . . ?
Ag49 Ag50 Ag65 168.42(5) . . ?
Rh4 Ag50 Ag65 108.27(5) . . ?
Ag51 Ag50 Ag65 61.06(4) . . ?
Ag45 Ag50 Ag65 112.95(5) . . ?
Ag55 Ag50 Ag65 115.24(5) . . ?
S53 Ag50 Ag46 142.26(9) . . ?
Ag49 Ag50 Ag46 109.98(4) . . ?
Rh4 Ag50 Ag46 57.77(4) . . ?
Ag51 Ag50 Ag46 61.43(4) . . ?
Ag45 Ag50 Ag46 58.48(4) . . ?
Ag55 Ag50 Ag46 109.00(4) . . ?
Ag65 Ag50 Ag46 60.87(4) . . ?
S53 Ag50 Ag43 50.60(8) . . ?
Ag49 Ag50 Ag43 79.47(4) . . ?
Rh4 Ag50 Ag43 114.83(4) . . ?
Ag51 Ag50 Ag43 160.63(5) . . ?
Ag45 Ag50 Ag43 58.92(3) . . ?
Ag55 Ag50 Ag43 135.57(5) . . ?
Ag65 Ag50 Ag43 108.23(4) . . ?
Ag46 Ag50 Ag43 99.46(4) . . ?
S53 Ag50 Ag44 86.78(9) . . ?
Ag49 Ag50 Ag44 115.61(4) . . ?
Rh4 Ag50 Ag44 103.27(4) . . ?
Ag51 Ag50 Ag44 111.34(4) . . ?
Ag45 Ag50 Ag44 57.70(3) . . ?
Ag55 Ag50 Ag44 162.86(5) . . ?
Ag65 Ag50 Ag44 66.33(4) . . ?
Ag46 Ag50 Ag44 55.73(3) . . ?
Ag43 Ag50 Ag44 50.13(3) . . ?
S63 Ag51 Rh4 145.08(10) . . ?
S63 Ag51 Ag50 154.26(10) . . ?
Rh4 Ag51 Ag50 59.82(4) . . ?
S63 Ag51 Ag56 94.48(9) . . ?
Rh4 Ag51 Ag56 59.31(4) . . ?
Ag50 Ag51 Ag56 109.65(5) . . ?
S63 Ag51 Ag55 129.13(9) . . ?
Rh4 Ag51 Ag55 60.28(4) . . ?
Ag50 Ag51 Ag55 61.45(4) . . ?
Ag56 Ag51 Ag55 59.94(4) . . ?
S63 Ag51 Ag66 56.07(9) . . ?
Rh4 Ag51 Ag66 110.48(5) . . ?
Ag50 Ag51 Ag66 118.01(5) . . ?
Ag56 Ag51 Ag66 113.48(5) . . ?
Ag55 Ag51 Ag66 170.22(5) . . ?
S63 Ag51 Ag65 95.60(9) . . ?
Rh4 Ag51 Ag65 109.03(5) . . ?
Ag50 Ag51 Ag65 61.57(4) . . ?
Ag56 Ag51 Ag65 168.28(5) . . ?
Ag55 Ag51 Ag65 116.88(5) . . ?
Ag66 Ag51 Ag65 67.93(4) . . ?
S63 Ag51 Ag52 91.28(9) . . ?
Rh4 Ag51 Ag52 57.03(4) . . ?
Ag50 Ag51 Ag52 107.73(4) . . ?
Ag56 Ag51 Ag52 61.74(4) . . ?
Ag55 Ag51 Ag52 109.03(4) . . ?
Ag66 Ag51 Ag52 61.37(4) . . ?
Ag65 Ag51 Ag52 112.01(5) . . ?
S63 Ag51 Ag46 119.68(9) . . ?
Rh4 Ag51 Ag46 58.02(4) . . ?
Ag50 Ag51 Ag46 61.81(4) . . ?
Ag56 Ag51 Ag46 108.40(5) . . ?
Ag55 Ag51 Ag46 110.35(4) . . ?
Ag66 Ag51 Ag46 63.62(4) . . ?
Ag65 Ag51 Ag46 61.16(4) . . ?
Ag52 Ag51 Ag46 57.24(4) . . ?
S62 Ag52 Rh4 155.83(10) . . ?
S62 Ag52 Ag53 139.37(10) . . ?
Rh4 Ag52 Ag53 59.73(4) . . ?
S62 Ag52 Ag46 95.77(10) . . ?
Rh4 Ag52 Ag46 60.08(4) . . ?
Ag53 Ag52 Ag46 111.77(5) . . ?
S62 Ag52 Ag51 111.63(10) . . ?
Rh4 Ag52 Ag51 58.39(4) . . ?
Ag53 Ag52 Ag51 107.69(5) . . ?
Ag46 Ag52 Ag51 61.62(4) . . ?
S62 Ag52 Ag47 112.23(9) . . ?
Rh4 Ag52 Ag47 58.71(4) . . ?
Ag53 Ag52 Ag47 61.97(4) . . ?
Ag46 Ag52 Ag47 61.31(4) . . ?
Ag51 Ag52 Ag47 109.24(4) . . ?
S62 Ag52 Ag56 138.54(10) . . ?
Rh4 Ag52 Ag56 58.12(4) . . ?
Ag53 Ag52 Ag56 60.40(4) . . ?
Ag46 Ag52 Ag56 108.37(5) . . ?
Ag51 Ag52 Ag56 57.32(4) . . ?
Ag47 Ag52 Ag56 108.90(4) . . ?
S62 Ag52 Ag66 54.10(9) . . ?
Rh4 Ag52 Ag66 108.96(5) . . ?
Ag53 Ag52 Ag66 165.92(5) . . ?
Ag46 Ag52 Ag66 64.05(4) . . ?
Ag51 Ag52 Ag66 58.27(4) . . ?
Ag47 Ag52 Ag66 121.21(5) . . ?
Ag56 Ag52 Ag66 107.16(5) . . ?
S62 Ag52 Ag62 97.21(10) . . ?
Rh4 Ag52 Ag62 106.79(5) . . ?
Ag53 Ag52 Ag62 60.37(4) . . ?
Ag46 Ag52 Ag62 165.92(5) . . ?
Ag51 Ag52 Ag62 108.13(5) . . ?
Ag47 Ag52 Ag62 117.93(5) . . ?
Ag56 Ag52 Ag62 57.85(4) . . ?
Ag66 Ag52 Ag62 120.39(5) . . ?
S59 Ag53 Rh4 144.67(10) . . ?
S59 Ag53 Ag52 155.37(10) . . ?
Rh4 Ag53 Ag52 58.72(4) . . ?
S59 Ag53 Ag63 56.16(9) . . ?
Rh4 Ag53 Ag63 109.53(5) . . ?
Ag52 Ag53 Ag63 117.21(5) . . ?
S59 Ag53 Ag56 117.67(10) . . ?
Rh4 Ag53 Ag56 58.53(4) . . ?
Ag52 Ag53 Ag56 62.41(4) . . ?
Ag63 Ag53 Ag56 61.54(4) . . ?
S59 Ag53 Ag62 95.29(9) . . ?
Rh4 Ag53 Ag62 107.89(5) . . ?
Ag52 Ag53 Ag62 62.78(4) . . ?
Ag63 Ag53 Ag62 65.79(4) . . ?
Ag56 Ag53 Ag62 59.20(4) . . ?
S59 Ag53 Ag47 130.91(10) . . ?
Rh4 Ag53 Ag47 58.21(4) . . ?
Ag52 Ag53 Ag47 61.36(4) . . ?
Ag63 Ag53 Ag47 167.18(5) . . ?
Ag56 Ag53 Ag47 109.97(4) . . ?
Ag62 Ag53 Ag47 119.58(5) . . ?
S59 Ag53 Ag54 90.70(10) . . ?
Rh4 Ag53 Ag54 55.77(4) . . ?
Ag52 Ag53 Ag54 108.03(5) . . ?
Ag63 Ag53 Ag54 64.66(4) . . ?
Ag56 Ag53 Ag54 60.51(4) . . ?
Ag62 Ag53 Ag54 114.34(5) . . ?
Ag47 Ag53 Ag54 103.09(4) . . ?
S57 Ag54 Rh4 153.32(11) . . ?
S57 Ag54 Ag49 114.38(10) . . ?
Rh4 Ag54 Ag49 59.94(4) . . ?
S57 Ag54 Ag55 141.78(11) . . ?
Rh4 Ag54 Ag55 60.70(4) . . ?
Ag49 Ag54 Ag55 58.11(4) . . ?
S57 Ag54 Ag56 139.04(10) . . ?
Rh4 Ag54 Ag56 58.47(4) . . ?
Ag49 Ag54 Ag56 105.77(4) . . ?
Ag55 Ag54 Ag56 58.01(4) . . ?
S57 Ag54 Ag48 89.15(10) . . ?
Rh4 Ag54 Ag48 65.82(4) . . ?
Ag49 Ag54 Ag48 55.87(4) . . ?
Ag55 Ag54 Ag48 108.86(5) . . ?
Ag56 Ag54 Ag48 121.23(5) . . ?
S57 Ag54 Ag53 109.54(11) . . ?
Rh4 Ag54 Ag53 58.00(4) . . ?
Ag49 Ag54 Ag53 113.02(4) . . ?
Ag55 Ag54 Ag53 107.18(5) . . ?
Ag56 Ag54 Ag53 58.55(4) . . ?
Ag48 Ag54 Ag53 77.65(4) . . ?
S57 Ag54 Ag64 95.14(10) . . ?
Rh4 Ag54 Ag64 110.94(5) . . ?
Ag49 Ag54 Ag64 115.39(5) . . ?
Ag55 Ag54 Ag64 63.33(4) . . ?
Ag56 Ag54 Ag64 59.09(4) . . ?
Ag48 Ag54 Ag64 171.25(5) . . ?
Ag53 Ag54 Ag64 107.90(5) . . ?
S57 Ag54 Ag63 82.54(10) . . ?
Rh4 Ag54 Ag63 104.09(5) . . ?
Ag49 Ag54 Ag63 162.95(5) . . ?
Ag55 Ag54 Ag63 110.25(5) . . ?
Ag56 Ag54 Ag63 57.90(4) . . ?
Ag48 Ag54 Ag63 125.80(5) . . ?
Ag53 Ag54 Ag63 55.90(4) . . ?
Ag64 Ag54 Ag63 62.48(4) . . ?
S66 Ag55 Ag49 139.68(15) . . ?
S66 Ag55 Rh4 150.41(12) . . ?
Ag49 Ag55 Rh4 59.36(4) . . ?
S66 Ag55 Ag56 108.95(15) . . ?
Ag49 Ag55 Ag56 111.33(5) . . ?
Rh4 Ag55 Ag56 58.51(4) . . ?
S66 Ag55 Ag51 92.12(12) . . ?
Ag49 Ag55 Ag51 106.82(5) . . ?
Rh4 Ag55 Ag51 58.30(4) . . ?
Ag56 Ag55 Ag51 59.50(4) . . ?
S66 Ag55 Ag54 146.36(12) . . ?
Ag49 Ag55 Ag54 60.80(4) . . ?
Rh4 Ag55 Ag54 56.02(4) . . ?
Ag56 Ag55 Ag54 62.19(4) . . ?
Ag51 Ag55 Ag54 107.32(5) . . ?
S66 Ag55 Ag50 108.07(12) . . ?
Ag49 Ag55 Ag50 58.33(4) . . ?
Rh4 Ag55 Ag50 58.16(4) . . ?
Ag56 Ag55 Ag50 106.87(5) . . ?
Ag51 Ag55 Ag50 58.44(4) . . ?
Ag54 Ag55 Ag50 105.50(4) . . ?
S66 Ag55 Ag64 87.45(12) . . ?
Ag49 Ag55 Ag64 114.54(5) . . ?
Rh4 Ag55 Ag64 104.37(5) . . ?
Ag56 Ag55 Ag64 59.11(4) . . ?
Ag51 Ag55 Ag64 114.48(5) . . ?
Ag54 Ag55 Ag64 59.71(4) . . ?
Ag50 Ag55 Ag64 162.53(5) . . ?
S68 Ag56 Rh4 151.63(13) . . ?
S68 Ag56 Ag51 104.46(11) . . ?
Rh4 Ag56 Ag51 59.28(4) . . ?
S68 Ag56 Ag55 91.55(12) . . ?
Rh4 Ag56 Ag55 60.48(4) . . ?
Ag51 Ag56 Ag55 60.56(4) . . ?
S68 Ag56 Ag62 99.18(12) . . ?
Rh4 Ag56 Ag62 108.68(5) . . ?
Ag51 Ag56 Ag62 114.37(5) . . ?
Ag55 Ag56 Ag62 169.13(5) . . ?
S68 Ag56 Ag53 146.67(12) . . ?
Rh4 Ag56 Ag53 58.09(4) . . ?
Ag51 Ag56 Ag53 108.04(4) . . ?
Ag55 Ag56 Ag53 110.66(5) . . ?
Ag62 Ag56 Ag53 60.58(4) . . ?
S68 Ag56 Ag64 55.43(11) . . ?
Rh4 Ag56 Ag64 110.09(5) . . ?
Ag51 Ag56 Ag64 120.49(5) . . ?
Ag55 Ag56 Ag64 64.62(4) . . ?
Ag62 Ag56 Ag64 123.39(5) . . ?
Ag53 Ag56 Ag64 111.27(5) . . ?
S68 Ag56 Ag63 89.60(11) . . ?
Rh4 Ag56 Ag63 106.68(5) . . ?
Ag51 Ag56 Ag63 165.63(5) . . ?
Ag55 Ag56 Ag63 117.06(5) . . ?
Ag62 Ag56 Ag63 65.17(4) . . ?
Ag53 Ag56 Ag63 58.52(4) . . ?
Ag64 Ag56 Ag63 65.20(4) . . ?
S68 Ag56 Ag52 139.38(11) . . ?
Rh4 Ag56 Ag52 56.75(4) . . ?
Ag51 Ag56 Ag52 60.94(4) . . ?
Ag55 Ag56 Ag52 108.89(5) . . ?
Ag62 Ag56 Ag52 61.45(4) . . ?
Ag53 Ag56 Ag52 57.19(4) . . ?
Ag64 Ag56 Ag52 165.18(5) . . ?
Ag63 Ag56 Ag52 109.93(5) . . ?
S68 Ag56 Ag54 116.21(11) . . ?
Rh4 Ag56 Ag54 55.79(4) . . ?
Ag51 Ag56 Ag54 106.30(4) . . ?
Ag55 Ag56 Ag54 59.80(4) . . ?
Ag62 Ag56 Ag54 115.96(5) . . ?
Ag53 Ag56 Ag54 60.94(4) . . ?
Ag64 Ag56 Ag54 60.78(4) . . ?
Ag63 Ag56 Ag54 63.77(4) . . ?
Ag52 Ag56 Ag54 104.40(4) . . ?
S39 Ag57 S37 125.00(14) . . ?
S39 Ag57 S35 103.86(14) . . ?
S37 Ag57 S35 112.89(14) . . ?
S39 Ag57 Ag34 93.62(11) . . ?
S37 Ag57 Ag34 126.87(11) . . ?
S35 Ag57 Ag34 86.67(10) . . ?
S39 Ag57 Ag35 137.34(11) . . ?
S37 Ag57 Ag35 67.27(11) . . ?
S35 Ag57 Ag35 106.75(10) . . ?
Ag34 Ag57 Ag35 59.75(4) . . ?
S39 Ag57 Ag36 81.61(10) . . ?
S37 Ag57 Ag36 87.69(11) . . ?
S35 Ag57 Ag36 147.54(10) . . ?
Ag34 Ag57 Ag36 60.93(4) . . ?
Ag35 Ag57 Ag36 56.83(4) . . ?
S39 Ag57 Ag58 140.45(11) . . ?
S37 Ag57 Ag58 94.53(10) . . ?
S35 Ag57 Ag58 52.37(9) . . ?
Ag34 Ag57 Ag58 58.12(4) . . ?
Ag35 Ag57 Ag58 54.63(4) . . ?
Ag36 Ag57 Ag58 103.40(4) . . ?
S45 Ag58 S38 124.70(13) . . ?
S45 Ag58 S35 96.63(13) . . ?
S38 Ag58 S35 115.50(14) . . ?
S45 Ag58 Ag35 149.02(10) . . ?
S38 Ag58 Ag35 56.73(9) . . ?
S35 Ag58 Ag35 110.33(10) . . ?
S45 Ag58 Ag34 109.45(10) . . ?
S38 Ag58 Ag34 116.92(9) . . ?
S35 Ag58 Ag34 84.63(10) . . ?
Ag35 Ag58 Ag34 60.21(4) . . ?
S45 Ag58 Ag39 88.63(10) . . ?
S38 Ag58 Ag39 90.74(10) . . ?
S35 Ag58 Ag39 142.37(11) . . ?
Ag35 Ag58 Ag39 60.74(4) . . ?
Ag34 Ag58 Ag39 58.73(4) . . ?
S45 Ag58 Ag59 52.26(9) . . ?
S38 Ag58 Ag59 146.29(10) . . ?
S35 Ag58 Ag59 97.63(11) . . ?
Ag35 Ag58 Ag59 107.38(5) . . ?
Ag34 Ag58 Ag59 57.68(4) . . ?
Ag39 Ag58 Ag59 57.13(4) . . ?
S45 Ag58 Ag57 143.10(10) . . ?
S38 Ag58 Ag57 89.78(9) . . ?
S35 Ag58 Ag57 52.03(9) . . ?
Ag35 Ag58 Ag57 58.56(4) . . ?
Ag34 Ag58 Ag57 55.44(4) . . ?
Ag39 Ag58 Ag57 105.21(4) . . ?
Ag59 Ag58 Ag57 107.15(5) . . ?
S44 Ag59 S45 116.05(13) . . ?
S44 Ag59 S36 129.53(14) . . ?
S45 Ag59 S36 109.86(13) . . ?
S44 Ag59 Ag34 121.38(11) . . ?
S45 Ag59 Ag34 109.79(10) . . ?
S36 Ag59 Ag34 55.40(9) . . ?
S44 Ag59 Ag39 84.28(10) . . ?
S45 Ag59 Ag39 90.76(9) . . ?
S36 Ag59 Ag39 115.52(10) . . ?
Ag34 Ag59 Ag39 60.12(4) . . ?
S44 Ag59 Ag58 139.94(10) . . ?
S45 Ag59 Ag58 51.97(9) . . ?
S36 Ag59 Ag58 85.55(10) . . ?
Ag34 Ag59 Ag58 58.30(4) . . ?
Ag39 Ag59 Ag58 60.37(4) . . ?
S44 Ag59 Ag38 66.32(10) . . ?
S45 Ag59 Ag38 147.35(10) . . ?
S36 Ag59 Ag38 86.05(9) . . ?
Ag34 Ag59 Ag38 55.40(4) . . ?
Ag39 Ag59 Ag38 56.62(3) . . ?
Ag58 Ag59 Ag38 103.60(4) . . ?
S47 Ag60 S40 132.76(15) . . ?
S47 Ag60 S41 107.60(15) . . ?
S40 Ag60 S41 114.50(15) . . ?
S47 Ag60 Ag37 105.34(11) . . ?
S40 Ag60 Ag37 114.75(10) . . ?
S41 Ag60 Ag37 57.35(10) . . ?
S47 Ag60 Ag36 143.06(11) . . ?
S40 Ag60 Ag36 55.48(9) . . ?
S41 Ag60 Ag36 92.96(10) . . ?
Ag37 Ag60 Ag36 60.37(4) . . ?
S47 Ag60 Ag41 87.47(10) . . ?
S40 Ag60 Ag41 92.52(10) . . ?
S41 Ag60 Ag41 116.05(10) . . ?
Ag37 Ag60 Ag41 58.71(4) . . ?
Ag36 Ag60 Ag41 55.71(4) . . ?
S47 Ag60 Ag61 49.93(10) . . ?
S40 Ag60 Ag61 148.58(10) . . ?
S41 Ag60 Ag61 86.74(11) . . ?
Ag37 Ag60 Ag61 56.16(4) . . ?
Ag36 Ag60 Ag61 102.99(4) . . ?
Ag41 Ag60 Ag61 56.46(4) . . ?
S42 Ag61 S55 121.13(16) . . ?
S42 Ag61 S47 109.57(14) . . ?
S55 Ag61 S47 109.85(15) . . ?
S42 Ag61 Ag42 87.94(10) . . ?
S55 Ag61 Ag42 82.66(10) . . ?
S47 Ag61 Ag42 146.16(11) . . ?
S42 Ag61 Ag37 66.61(11) . . ?
S55 Ag61 Ag37 139.82(10) . . ?
S47 Ag61 Ag37 102.19(11) . . ?
Ag42 Ag61 Ag37 57.46(4) . . ?
S42 Ag61 Ag41 125.03(12) . . ?
S55 Ag61 Ag41 98.52(10) . . ?
S47 Ag61 Ag41 87.50(10) . . ?
Ag42 Ag61 Ag41 59.12(4) . . ?
Ag37 Ag61 Ag41 58.69(4) . . ?
S42 Ag61 Ag60 94.87(12) . . ?
S55 Ag61 Ag60 143.87(11) . . ?
S47 Ag61 Ag60 48.41(10) . . ?
Ag42 Ag61 Ag60 103.09(5) . . ?
Ag37 Ag61 Ag60 54.49(4) . . ?
Ag41 Ag61 Ag60 57.87(4) . . ?
S61 Ag62 S60 121.02(15) . . ?
S61 Ag62 S67 102.90(14) . . ?
S60 Ag62 S67 115.27(16) . . ?
S61 Ag62 Ag56 96.97(10) . . ?
S60 Ag62 Ag56 128.28(12) . . ?
S67 Ag62 Ag56 84.81(11) . . ?
S61 Ag62 Ag53 137.96(10) . . ?
S60 Ag62 Ag53 68.12(11) . . ?
S67 Ag62 Ag53 108.87(10) . . ?
Ag56 Ag62 Ag53 60.22(4) . . ?
S61 Ag62 Ag52 81.40(10) . . ?
S60 Ag62 Ag52 89.71(12) . . ?
S67 Ag62 Ag52 145.48(12) . . ?
Ag56 Ag62 Ag52 60.70(4) . . ?
Ag53 Ag62 Ag52 56.85(4) . . ?
S61 Ag62 Ag63 143.65(11) . . ?
S60 Ag62 Ag63 95.10(11) . . ?
S67 Ag62 Ag63 52.61(10) . . ?
Ag56 Ag62 Ag63 58.58(4) . . ?
Ag53 Ag62 Ag63 56.30(4) . . ?
Ag52 Ag62 Ag63 104.50(5) . . ?
S58 Ag63 S59 121.55(13) . . ?
S58 Ag63 S67 99.73(14) . . ?
S59 Ag63 S67 120.19(15) . . ?
S58 Ag63 Ag53 144.16(11) . . ?
S59 Ag63 Ag53 56.45(9) . . ?
S67 Ag63 Ag53 111.33(11) . . ?
S58 Ag63 Ag56 108.21(10) . . ?
S59 Ag63 Ag56 116.37(9) . . ?
S67 Ag63 Ag56 83.79(11) . . ?
Ag53 Ag63 Ag56 59.94(4) . . ?
S58 Ag63 Ag54 85.22(10) . . ?
S59 Ag63 Ag54 87.62(9) . . ?
S67 Ag63 Ag54 141.03(12) . . ?
Ag53 Ag63 Ag54 59.44(4) . . ?
Ag56 Ag63 Ag54 58.33(4) . . ?
S58 Ag63 Ag62 147.39(10) . . ?
S59 Ag63 Ag62 90.30(10) . . ?
S67 Ag63 Ag62 53.45(10) . . ?
Ag53 Ag63 Ag62 57.92(4) . . ?
Ag56 Ag63 Ag62 56.25(4) . . ?
Ag54 Ag63 Ag62 104.48(4) . . ?
S58 Ag63 Ag64 51.22(10) . . ?
S59 Ag63 Ag64 142.37(10) . . ?
S67 Ag63 Ag64 96.79(12) . . ?
Ag53 Ag63 Ag64 105.93(5) . . ?
Ag56 Ag63 Ag64 57.13(4) . . ?
Ag54 Ag63 Ag64 56.59(4) . . ?
Ag62 Ag63 Ag64 108.32(5) . . ?
S65 Ag64 S58 117.24(15) . . ?
S65 Ag64 S68 126.86(16) . . ?
S58 Ag64 S68 111.85(15) . . ?
S65 Ag64 Ag56 120.33(12) . . ?
S58 Ag64 Ag56 109.07(11) . . ?
S68 Ag64 Ag56 55.84(10) . . ?
S65 Ag64 Ag54 85.03(12) . . ?
S58 Ag64 Ag54 88.45(10) . . ?
S68 Ag64 Ag54 115.96(10) . . ?
Ag56 Ag64 Ag54 60.13(4) . . ?
S65 Ag64 Ag55 64.23(11) . . ?
S58 Ag64 Ag55 145.41(10) . . ?
S68 Ag64 Ag55 86.46(11) . . ?
Ag56 Ag64 Ag55 56.27(4) . . ?
Ag54 Ag64 Ag55 56.96(4) . . ?
S65 Ag64 Ag63 142.39(12) . . ?
S58 Ag64 Ag63 51.54(10) . . ?
S68 Ag64 Ag63 85.16(12) . . ?
Ag56 Ag64 Ag63 57.67(4) . . ?
Ag54 Ag64 Ag63 60.93(4) . . ?
Ag55 Ag64 Ag63 104.29(4) . . ?
S64 Ag65 S54 114.40(13) . . ?
S64 Ag65 S52 107.78(13) . . ?
S54 Ag65 S52 112.32(12) . . ?
S64 Ag65 Ag51 67.66(10) . . ?
S54 Ag65 Ag51 139.08(9) . . ?
S52 Ag65 Ag51 104.72(9) . . ?
S64 Ag65 Ag50 90.45(10) . . ?
S54 Ag65 Ag50 81.79(9) . . ?
S52 Ag65 Ag50 147.87(10) . . ?
Ag51 Ag65 Ag50 57.36(4) . . ?
S64 Ag65 Ag46 127.54(10) . . ?
S54 Ag65 Ag46 103.69(9) . . ?
S52 Ag65 Ag46 88.15(9) . . ?
Ag51 Ag65 Ag46 59.93(4) . . ?
Ag50 Ag65 Ag46 60.01(4) . . ?
S64 Ag65 Ag66 93.54(10) . . ?
S54 Ag65 Ag66 151.57(9) . . ?
S52 Ag65 Ag66 49.93(9) . . ?
Ag51 Ag65 Ag66 55.36(4) . . ?
Ag50 Ag65 Ag66 104.17(4) . . ?
Ag46 Ag65 Ag66 58.97(4) . . ?
S52 Ag66 S62 129.32(13) . . ?
S52 Ag66 S63 112.13(13) . . ?
S62 Ag66 S63 113.90(13) . . ?
S52 Ag66 Ag51 107.83(10) . . ?
S62 Ag66 Ag51 114.06(10) . . ?
S63 Ag66 Ag51 57.39(9) . . ?
S52 Ag66 Ag52 142.81(10) . . ?
S62 Ag66 Ag52 54.46(9) . . ?
S63 Ag66 Ag52 91.42(9) . . ?
Ag51 Ag66 Ag52 60.36(4) . . ?
S52 Ag66 Ag46 87.50(9) . . ?
S62 Ag66 Ag46 90.10(9) . . ?
S63 Ag66 Ag46 116.78(9) . . ?
Ag51 Ag66 Ag46 59.40(4) . . ?
Ag52 Ag66 Ag46 55.67(3) . . ?
S52 Ag66 Ag65 51.72(9) . . ?
S62 Ag66 Ag65 146.02(10) . . ?
S63 Ag66 Ag65 89.17(9) . . ?
Ag51 Ag66 Ag65 56.71(4) . . ?
Ag52 Ag66 Ag65 102.94(4) . . ?
Ag46 Ag66 Ag65 56.44(3) . . ?
Ag2 Rh1 Ag12 116.98(5) . . ?
Ag2 Rh1 Ag3 66.15(4) . . ?
Ag12 Rh1 Ag3 121.12(5) . . ?
Ag2 Rh1 Ag4 119.13(5) . . ?
Ag12 Rh1 Ag4 115.05(5) . . ?
Ag3 Rh1 Ag4 61.14(4) . . ?
Ag2 Rh1 Ag1 66.03(4) . . ?
Ag12 Rh1 Ag1 175.06(6) . . ?
Ag3 Rh1 Ag1 63.42(4) . . ?
Ag4 Rh1 Ag1 64.71(4) . . ?
Ag2 Rh1 Ag5 117.23(5) . . ?
Ag12 Rh1 Ag5 113.49(5) . . ?
Ag3 Rh1 Ag5 114.10(5) . . ?
Ag4 Rh1 Ag5 64.27(4) . . ?
Ag1 Rh1 Ag5 61.74(4) . . ?
Ag2 Rh1 Ag10 179.35(6) . . ?
Ag12 Rh1 Ag10 62.38(4) . . ?
Ag3 Rh1 Ag10 113.99(5) . . ?
Ag4 Rh1 Ag10 61.32(4) . . ?
Ag1 Rh1 Ag10 114.62(5) . . ?
Ag5 Rh1 Ag10 63.34(4) . . ?
Ag2 Rh1 Ag7 64.32(4) . . ?
Ag12 Rh1 Ag7 65.37(4) . . ?
Ag3 Rh1 Ag7 124.60(5) . . ?
Ag4 Rh1 Ag7 173.60(6) . . ?
Ag1 Rh1 Ag7 114.26(5) . . ?
Ag5 Rh1 Ag7 109.48(5) . . ?
Ag10 Rh1 Ag7 115.28(5) . . ?
Ag2 Rh1 Ag9 116.08(5) . . ?
Ag12 Rh1 Ag9 63.83(4) . . ?
Ag3 Rh1 Ag9 64.18(4) . . ?
Ag4 Rh1 Ag9 64.05(4) . . ?
Ag1 Rh1 Ag9 119.00(5) . . ?
Ag5 Rh1 Ag9 118.26(5) . . ?
Ag10 Rh1 Ag9 63.60(4) . . ?
Ag7 Rh1 Ag9 120.13(5) . . ?
Ag2 Rh1 Ag6 63.98(4) . . ?
Ag12 Rh1 Ag6 116.09(5) . . ?
Ag3 Rh1 Ag6 115.91(5) . . ?
Ag4 Rh1 Ag6 116.00(5) . . ?
Ag1 Rh1 Ag6 61.09(4) . . ?
Ag5 Rh1 Ag6 61.73(4) . . ?
Ag10 Rh1 Ag6 116.35(5) . . ?
Ag7 Rh1 Ag6 59.81(4) . . ?
Ag9 Rh1 Ag6 179.91(6) . . ?
Ag2 Rh1 Ag11 116.14(5) . . ?
Ag12 Rh1 Ag11 62.42(4) . . ?
Ag3 Rh1 Ag11 174.97(5) . . ?
Ag4 Rh1 Ag11 114.49(5) . . ?
Ag1 Rh1 Ag11 112.92(5) . . ?
Ag5 Rh1 Ag11 60.91(4) . . ?
Ag10 Rh1 Ag11 63.78(4) . . ?
Ag7 Rh1 Ag11 59.63(4) . . ?
Ag9 Rh1 Ag11 116.89(5) . . ?
Ag6 Rh1 Ag11 63.02(4) . . ?
Ag2 Rh1 Ag8 61.00(4) . . ?
Ag12 Rh1 Ag8 59.80(4) . . ?
Ag3 Rh1 Ag8 80.49(4) . . ?
Ag4 Rh1 Ag8 131.49(5) . . ?
Ag1 Rh1 Ag8 124.39(5) . . ?
Ag5 Rh1 Ag8 163.92(5) . . ?
Ag10 Rh1 Ag8 118.35(5) . . ?
Ag7 Rh1 Ag8 54.66(4) . . ?
Ag9 Rh1 Ag8 73.34(4) . . ?
Ag6 Rh1 Ag8 106.65(5) . . ?
Ag11 Rh1 Ag8 104.54(5) . . ?
Ag22 Rh2 Ag12 116.90(5) . . ?
Ag22 Rh2 Ag19 118.76(6) . . ?
Ag12 Rh2 Ag19 115.82(6) . . ?
Ag22 Rh2 Ag18 66.07(5) . . ?
Ag12 Rh2 Ag18 119.77(5) . . ?
Ag19 Rh2 Ag18 62.07(4) . . ?
Ag22 Rh2 Ag20 116.21(5) . . ?
Ag12 Rh2 Ag20 114.22(5) . . ?
Ag19 Rh2 Ag20 64.29(5) . . ?
Ag18 Rh2 Ag20 115.41(5) . . ?
Ag22 Rh2 Ag23 65.25(5) . . ?
Ag12 Rh2 Ag23 176.52(6) . . ?
Ag19 Rh2 Ag23 63.93(5) . . ?
Ag18 Rh2 Ag23 63.42(4) . . ?
Ag20 Rh2 Ag23 62.40(4) . . ?
Ag22 Rh2 Ag14 179.28(6) . . ?
Ag12 Rh2 Ag14 62.53(4) . . ?
Ag19 Rh2 Ag14 61.48(4) . . ?
Ag18 Rh2 Ag14 113.75(6) . . ?
Ag20 Rh2 Ag14 64.51(4) . . ?
Ag23 Rh2 Ag14 115.35(5) . . ?
Ag22 Rh2 Ag16 63.89(5) . . ?
Ag12 Rh2 Ag16 65.46(4) . . ?
Ag19 Rh2 Ag16 173.58(6) . . ?
Ag18 Rh2 Ag16 123.33(6) . . ?
Ag20 Rh2 Ag16 109.33(5) . . ?
Ag23 Rh2 Ag16 114.37(6) . . ?
Ag14 Rh2 Ag16 115.94(5) . . ?
Ag22 Rh2 Ag15 115.41(6) . . ?
Ag12 Rh2 Ag15 62.70(4) . . ?
Ag19 Rh2 Ag15 114.94(5) . . ?
Ag18 Rh2 Ag15 176.57(6) . . ?
Ag20 Rh2 Ag15 61.19(4) . . ?
Ag23 Rh2 Ag15 114.05(5) . . ?
Ag14 Rh2 Ag15 64.81(4) . . ?
Ag16 Rh2 Ag15 59.53(4) . . ?
Ag22 Rh2 Ag21 63.12(5) . . ?
Ag12 Rh2 Ag21 117.04(5) . . ?
Ag19 Rh2 Ag21 114.83(5) . . ?
Ag18 Rh2 Ag21 115.64(6) . . ?
Ag20 Rh2 Ag21 61.06(5) . . ?
Ag23 Rh2 Ag21 61.02(5) . . ?
Ag14 Rh2 Ag21 117.47(5) . . ?
Ag16 Rh2 Ag21 60.43(4) . . ?
Ag15 Rh2 Ag21 63.56(4) . . ?
Ag22 Rh2 Ag13 117.07(5) . . ?
Ag12 Rh2 Ag13 64.88(4) . . ?
Ag19 Rh2 Ag13 63.15(4) . . ?
Ag18 Rh2 Ag13 63.14(4) . . ?
Ag20 Rh2 Ag13 117.63(6) . . ?
Ag23 Rh2 Ag13 117.02(6) . . ?
Ag14 Rh2 Ag13 62.35(4) . . ?
Ag16 Rh2 Ag13 121.63(5) . . ?
Ag15 Rh2 Ag13 117.53(5) . . ?
Ag21 Rh2 Ag13 177.90(6) . . ?
Ag22 Rh2 Ag17 60.49(4) . . ?
Ag12 Rh2 Ag17 60.59(4) . . ?
Ag19 Rh2 Ag17 131.21(5) . . ?
Ag18 Rh2 Ag17 78.05(4) . . ?
Ag20 Rh2 Ag17 164.44(6) . . ?
Ag23 Rh2 Ag17 122.42(5) . . ?
Ag14 Rh2 Ag17 118.81(5) . . ?
Ag16 Rh2 Ag17 55.15(4) . . ?
Ag15 Rh2 Ag17 105.38(5) . . ?
Ag21 Rh2 Ag17 106.92(5) . . ?
Ag13 Rh2 Ag17 74.66(4) . . ?
Ag39 Rh3 Ag45 116.98(5) . . ?
Ag39 Rh3 Ag35 66.66(4) . . ?
Ag45 Rh3 Ag35 120.22(5) . . ?
Ag39 Rh3 Ag36 119.55(5) . . ?
Ag45 Rh3 Ag36 114.98(5) . . ?
Ag35 Rh3 Ag36 61.74(4) . . ?
Ag39 Rh3 Ag34 65.56(4) . . ?
Ag45 Rh3 Ag34 175.69(5) . . ?
Ag35 Rh3 Ag34 63.77(4) . . ?
Ag36 Rh3 Ag34 64.86(4) . . ?
Ag39 Rh3 Ag37 116.25(5) . . ?
Ag45 Rh3 Ag37 114.10(5) . . ?
Ag35 Rh3 Ag37 114.65(5) . . ?
Ag36 Rh3 Ag37 64.29(4) . . ?
Ag34 Rh3 Ag37 61.75(4) . . ?
Ag39 Rh3 Ag41 179.21(6) . . ?
Ag45 Rh3 Ag41 62.51(4) . . ?
Ag35 Rh3 Ag41 114.09(5) . . ?
Ag36 Rh3 Ag41 61.21(4) . . ?
Ag34 Rh3 Ag41 114.91(5) . . ?
Ag37 Rh3 Ag41 63.76(4) . . ?
Ag39 Rh3 Ag42 115.61(5) . . ?
Ag45 Rh3 Ag42 62.62(4) . . ?
Ag35 Rh3 Ag42 175.60(5) . . ?
Ag36 Rh3 Ag42 114.27(5) . . ?
Ag34 Rh3 Ag42 113.30(5) . . ?
Ag37 Rh3 Ag42 61.06(4) . . ?
Ag41 Rh3 Ag42 63.65(4) . . ?
Ag39 Rh3 Ag43 64.06(4) . . ?
Ag45 Rh3 Ag43 65.50(4) . . ?
Ag35 Rh3 Ag43 124.40(5) . . ?
Ag36 Rh3 Ag43 173.20(5) . . ?
Ag34 Rh3 Ag43 114.11(5) . . ?
Ag37 Rh3 Ag43 109.09(5) . . ?
Ag41 Rh3 Ag43 115.16(5) . . ?
Ag42 Rh3 Ag43 59.48(4) . . ?
Ag39 Rh3 Ag40 117.16(5) . . ?
Ag45 Rh3 Ag40 63.88(4) . . ?
Ag35 Rh3 Ag40 63.81(4) . . ?
Ag36 Rh3 Ag40 63.61(4) . . ?
Ag34 Rh3 Ag40 118.60(5) . . ?
Ag37 Rh3 Ag40 118.10(5) . . ?
Ag41 Rh3 Ag40 63.26(4) . . ?
Ag42 Rh3 Ag40 116.71(5) . . ?
Ag43 Rh3 Ag40 120.80(5) . . ?
Ag39 Rh3 Ag38 63.57(4) . . ?
Ag45 Rh3 Ag38 116.28(5) . . ?
Ag35 Rh3 Ag38 116.46(5) . . ?
Ag36 Rh3 Ag38 115.74(5) . . ?
Ag34 Rh3 Ag38 61.19(4) . . ?
Ag37 Rh3 Ag38 61.07(4) . . ?
Ag41 Rh3 Ag38 116.01(5) . . ?
Ag42 Rh3 Ag38 62.95(4) . . ?
Ag43 Rh3 Ag38 59.79(4) . . ?
Ag40 Rh3 Ag38 179.16(6) . . ?
Ag39 Rh3 Ag44 60.28(4) . . ?
Ag45 Rh3 Ag44 60.52(4) . . ?
Ag35 Rh3 Ag44 79.63(4) . . ?
Ag36 Rh3 Ag44 132.10(5) . . ?
Ag34 Rh3 Ag44 123.08(5) . . ?
Ag37 Rh3 Ag44 163.52(5) . . ?
Ag41 Rh3 Ag44 119.47(5) . . ?
Ag42 Rh3 Ag44 104.75(4) . . ?
Ag43 Rh3 Ag44 54.47(4) . . ?
Ag40 Rh3 Ag44 74.80(4) . . ?
Ag38 Rh3 Ag44 106.01(4) . . ?
Ag54 Rh4 Ag45 116.69(5) . . ?
Ag54 Rh4 Ag52 119.55(5) . . ?
Ag45 Rh4 Ag52 115.59(5) . . ?
Ag54 Rh4 Ag53 66.24(4) . . ?
Ag45 Rh4 Ag53 121.95(5) . . ?
Ag52 Rh4 Ag53 61.55(4) . . ?
Ag54 Rh4 Ag51 116.27(5) . . ?
Ag45 Rh4 Ag51 113.64(5) . . ?
Ag52 Rh4 Ag51 64.58(4) . . ?
Ag53 Rh4 Ag51 114.14(5) . . ?
Ag54 Rh4 Ag56 65.74(4) . . ?
Ag45 Rh4 Ag56 174.54(5) . . ?
Ag52 Rh4 Ag56 65.13(4) . . ?
Ag53 Rh4 Ag56 63.38(4) . . ?
Ag51 Rh4 Ag56 61.41(4) . . ?
Ag54 Rh4 Ag46 178.82(6) . . ?
Ag45 Rh4 Ag46 62.22(4) . . ?
Ag52 Rh4 Ag46 61.61(4) . . ?
Ag53 Rh4 Ag46 114.62(5) . . ?
Ag51 Rh4 Ag46 64.26(4) . . ?
Ag56 Rh4 Ag46 115.30(5) . . ?
Ag54 Rh4 Ag50 114.87(5) . . ?
Ag45 Rh4 Ag50 62.41(4) . . ?
Ag52 Rh4 Ag50 114.79(5) . . ?
Ag53 Rh4 Ag50 174.93(5) . . ?
Ag51 Rh4 Ag50 60.81(4) . . ?
Ag56 Rh4 Ag50 112.20(5) . . ?
Ag46 Rh4 Ag50 64.35(4) . . ?
Ag54 Rh4 Ag47 116.28(5) . . ?
Ag45 Rh4 Ag47 64.24(4) . . ?
Ag52 Rh4 Ag47 64.59(4) . . ?
Ag53 Rh4 Ag47 64.64(4) . . ?
Ag51 Rh4 Ag47 119.38(5) . . ?
Ag56 Rh4 Ag47 119.68(5) . . ?
Ag46 Rh4 Ag47 63.83(4) . . ?
Ag50 Rh4 Ag47 117.68(5) . . ?
Ag54 Rh4 Ag49 63.58(4) . . ?
Ag45 Rh4 Ag49 64.62(4) . . ?
Ag52 Rh4 Ag49 174.27(5) . . ?
Ag53 Rh4 Ag49 123.62(5) . . ?
Ag51 Rh4 Ag49 109.86(5) . . ?
Ag56 Rh4 Ag49 114.07(5) . . ?
Ag46 Rh4 Ag49 115.30(5) . . ?
Ag50 Rh4 Ag49 59.87(4) . . ?
Ag47 Rh4 Ag49 119.10(5) . . ?
Ag54 Rh4 Ag55 63.28(4) . . ?
Ag45 Rh4 Ag55 115.12(5) . . ?
Ag52 Rh4 Ag55 116.33(5) . . ?
Ag53 Rh4 Ag55 115.59(5) . . ?
Ag51 Rh4 Ag55 61.43(4) . . ?
Ag56 Rh4 Ag55 61.00(4) . . ?
Ag46 Rh4 Ag55 116.60(5) . . ?
Ag50 Rh4 Ag55 62.17(4) . . ?
Ag47 Rh4 Ag55 179.07(5) . . ?
Ag49 Rh4 Ag55 59.99(4) . . ?
Ag54 Rh4 Ag48 61.46(4) . . ?
Ag45 Rh4 Ag48 60.20(4) . . ?
Ag52 Rh4 Ag48 130.04(5) . . ?
Ag53 Rh4 Ag48 79.09(4) . . ?
Ag51 Rh4 Ag48 165.14(5) . . ?
Ag56 Rh4 Ag48 123.95(5) . . ?
Ag46 Rh4 Ag48 117.73(5) . . ?
Ag50 Rh4 Ag48 105.85(4) . . ?
Ag47 Rh4 Ag48 71.55(4) . . ?
Ag49 Rh4 Ag48 55.44(4) . . ?
Ag55 Rh4 Ag48 107.57(5) . . ?
P1 S1 Ag26 106.4(2) . . ?
P1 S1 Ag25 104.5(2) . . ?
Ag26 S1 Ag25 72.81(11) . . ?
P1 S2 Ag24 103.7(2) . . ?
P1 S2 Ag1 102.8(2) . . ?
Ag24 S2 Ag1 68.02(10) . . ?
P2 S3 Ag26 99.4(2) . . ?
P2 S4 Ag27 106.4(2) . . ?
P2 S4 Ag4 101.86(19) . . ?
Ag27 S4 Ag4 70.86(11) . . ?
P3 S5 Ag26 106.2(2) . . ?
P3 S6 Ag3 91.4(2) . . ?
P3 S6 Ag25 105.8(2) . . ?
Ag3 S6 Ag25 67.05(11) . . ?
P4 S7 Ag25 102.3(2) . . ?
P4 S7 Ag24 102.6(3) . . ?
Ag25 S7 Ag24 75.30(12) . . ?
P4 S8 Ag2 108.7(2) . . ?
P5 S9 Ag24 104.6(2) . . ?
P5 S10 Ag6 95.8(2) . . ?
P6 S11 Ag28 101.01(19) . . ?
P6 S12 Ag27 104.09(19) . . ?
P6 S12 Ag5 92.11(18) . . ?
Ag27 S12 Ag5 67.27(10) . . ?
P7 S13 Ag27 108.1(2) . . ?
P7 S13 Ag28 98.94(19) . . ?
Ag27 S13 Ag28 83.16(12) . . ?
P7 S14 Ag10 108.17(19) . . ?
P7 S14 Ag17 113.9(2) . . ?
Ag10 S14 Ag17 68.29(10) . . ?
P8 S15 Ag13 95.0(2) . . ?
P8 S16 Ag9 102.5(2) . . ?
P9 S17 Ag14 105.5(3) . . ?
P9 S17 Ag8 123.8(2) . . ?
Ag14 S17 Ag8 67.15(11) . . ?
P9 S18 Ag33 104.2(3) . . ?
P9 S18 Ag32 102.0(2) . . ?
Ag33 S18 Ag32 79.45(14) . . ?
P10 S19 Ag32 99.0(2) . . ?
P10 S19 Ag8 112.7(2) . . ?
Ag32 S19 Ag8 80.69(12) . . ?
P10 S20 Ag7 99.9(2) . . ?
P10 S20 Ag15 97.35(19) . . ?
Ag7 S20 Ag15 77.93(12) . . ?
P11 S21 Ag16 98.1(2) . . ?
P11 S21 Ag11 97.6(2) . . ?
Ag16 S21 Ag11 77.12(12) . . ?
P11 S22 Ag28 99.3(2) . . ?
P11 S22 Ag17 113.2(2) . . ?
Ag28 S22 Ag17 85.79(12) . . ?
P12 S23 Ag33 105.1(3) . . ?
P12 S23 Ag19 97.9(3) . . ?
Ag33 S23 Ag19 72.64(13) . . ?
P12 S24 Ag31 101.1(3) . . ?
P13 S25 Ag31 106.3(3) . . ?
P13 S26 Ag18 93.7(2) . . ?
P13 S26 Ag30 102.9(2) . . ?
Ag18 S26 Ag30 67.37(12) . . ?
P14 S27 Ag22 110.6(3) . . ?
P14 S28 Ag30 100.3(2) . . ?
P14 S28 Ag29 103.9(3) . . ?
Ag30 S28 Ag29 76.66(16) . . ?
P15 S29 Ag29 105.5(3) . . ?
P15 S30 Ag21 88.1(3) . . ?
P16 S31 Ag32 103.1(3) . . ?
P16 S32 Ag20 94.2(2) . . ?
P16 S32 Ag33 99.2(3) . . ?
Ag20 S32 Ag33 66.45(12) . . ?
P17 S33 Ag30 110.6(4) . . ?
P17B S33 Ag30 96.4(3) . . ?
P17 S33 Ag31 96.9(4) . . ?
P17B S33 Ag31 110.2(3) . . ?
Ag30 S33 Ag31 75.40(14) . . ?
P17B S34 Ag29 96.8(4) . . ?
P17 S34 Ag29 110.8(3) . . ?
P17B S34 Ag23 110.2(4) . . ?
P17 S34 Ag23 96.9(3) . . ?
Ag29 S34 Ag23 68.69(12) . . ?
P18 S35 Ag57 104.8(2) . . ?
P18 S35 Ag58 101.6(2) . . ?
Ag57 S35 Ag58 75.60(11) . . ?
P18 S36 Ag34 103.6(2) . . ?
P18 S36 Ag59 103.5(2) . . ?
Ag34 S36 Ag59 69.05(10) . . ?
P19 S37 Ag57 104.8(2) . . ?
P19 S38 Ag35 91.16(18) . . ?
P19 S38 Ag58 103.3(2) . . ?
Ag35 S38 Ag58 66.31(10) . . ?
P20 S39 Ag57 101.6(2) . . ?
P20 S40 Ag60 104.6(2) . . ?
P20 S40 Ag36 100.77(19) . . ?
Ag60 S40 Ag36 70.86(11) . . ?
P21 S41 Ag60 105.0(2) . . ?
P21 S41 Ag37 90.1(2) . . ?
Ag60 S41 Ag37 66.82(10) . . ?
P21 S42 Ag61 102.1(2) . . ?
P22 S43 Ag38 93.6(2) . . ?
P22 S44 Ag59 101.7(2) . . ?
P23 S45 Ag58 100.86(18) . . ?
P23 S45 Ag59 100.82(19) . . ?
Ag58 S45 Ag59 75.77(11) . . ?
P23 S46 Ag39 112.12(19) . . ?
P24 S47 Ag60 107.3(2) . . ?
P24 S47 Ag61 97.5(2) . . ?
Ag60 S47 Ag61 81.66(13) . . ?
P24 S48 Ag41 109.4(2) . . ?
P24 S48 Ag48 117.8(2) . . ?
Ag41 S48 Ag48 67.44(10) . . ?
P25 S49 Ag47 96.36(19) . . ?
P25 S50 Ag40 97.00(19) . . ?
P26 S51 Ag46 108.73(19) . . ?
P26 S51 Ag44 121.3(2) . . ?
Ag46 S51 Ag44 67.92(9) . . ?
P26 S52 Ag66 105.46(19) . . ?
P26 S52 Ag65 99.87(18) . . ?
Ag66 S52 Ag65 78.35(11) . . ?
P27 S53 Ag43 101.11(18) . . ?
P27 S53 Ag50 94.81(17) . . ?
Ag43 S53 Ag50 77.37(11) . . ?
P27 S54 Ag65 99.41(18) . . ?
P27 S54 Ag44 112.46(18) . . ?
Ag65 S54 Ag44 81.77(11) . . ?
P28 S55 Ag61 97.9(2) . . ?
P28 S55 Ag48 113.3(2) . . ?
Ag61 S55 Ag48 87.58(13) . . ?
P28 S56 Ag49 99.4(2) . . ?
P28 S56 Ag42 96.7(2) . . ?
Ag49 S56 Ag42 76.76(11) . . ?
P29 S57 Ag54 108.2(2) . . ?
P29 S58 Ag64 102.2(2) . . ?
P29 S58 Ag63 102.35(19) . . ?
Ag64 S58 Ag63 77.24(11) . . ?
P30 S59 Ag63 107.3(2) . . ?
P30 S59 Ag53 90.14(18) . . ?
Ag63 S59 Ag53 67.38(10) . . ?
P30 S60 Ag62 109.0(2) . . ?
P31 S61 Ag62 105.34(19) . . ?
P31 S62 Ag66 104.62(19) . . ?
P31 S62 Ag52 101.46(19) . . ?
Ag66 S62 Ag52 71.44(11) . . ?
P32 S63 Ag66 100.44(19) . . ?
P32 S63 Ag51 91.22(17) . . ?
Ag66 S63 Ag51 66.54(9) . . ?
P32 S64 Ag65 102.9(2) . . ?
P33 S65 Ag64 102.0(2) . . ?
P33 S66 Ag55 90.5(2) . . ?
P34 S67 Ag63 103.5(3) . . ?
P34 S67 Ag62 107.9(2) . . ?
Ag63 S67 Ag62 73.93(11) . . ?
P34 S68 Ag64 104.9(3) . . ?
P34 S68 Ag56 103.0(2) . . ?
Ag64 S68 Ag56 68.74(11) . . ?
O1 P1 O2 104.3(9) . . ?
O1 P1 S1 110.1(7) . . ?
O2 P1 S1 104.5(6) . . ?
O1 P1 S2 105.9(6) . . ?
O2 P1 S2 109.4(7) . . ?
S1 P1 S2 121.5(3) . . ?
O4 P2 O3 101.4(6) . . ?
O4 P2 S3 114.3(5) . . ?
O3 P2 S3 108.6(5) . . ?
O4 P2 S4 103.6(5) . . ?
O3 P2 S4 109.8(4) . . ?
S3 P2 S4 117.9(3) . . ?
O5 P3 O6 102.5(8) . . ?
O5 P3 S5 111.9(7) . . ?
O6 P3 S5 108.5(5) . . ?
O5 P3 S6 106.7(7) . . ?
O6 P3 S6 108.3(5) . . ?
S5 P3 S6 117.8(3) . . ?
O7 P4 O8 97.2(10) . . ?
O7 P4 S8 112.8(7) . . ?
O8 P4 S8 105.1(7) . . ?
O7 P4 S7 109.4(7) . . ?
O8 P4 S7 108.2(7) . . ?
S8 P4 S7 121.1(3) . . ?
O9 P5 O10 95.0(7) . . ?
O9 P5 S10 112.6(5) . . ?
O10 P5 S10 110.7(5) . . ?
O9 P5 S9 108.9(5) . . ?
O10 P5 S9 110.9(5) . . ?
S10 P5 S9 116.7(3) . . ?
O12 P6 O11 102.2(5) . . ?
O12 P6 S11 107.9(4) . . ?
O11 P6 S11 110.3(5) . . ?
O12 P6 S12 112.0(4) . . ?
O11 P6 S12 107.7(5) . . ?
S11 P6 S12 115.8(2) . . ?
O13 P7 O14 102.5(7) . . ?
O13 P7 S14 108.4(5) . . ?
O14 P7 S14 112.2(5) . . ?
O13 P7 S13 108.9(5) . . ?
O14 P7 S13 104.6(5) . . ?
S14 P7 S13 118.9(2) . . ?
O16 P8 O15 96.4(6) . . ?
O16 P8 S15 112.8(6) . . ?
O15 P8 S15 112.4(5) . . ?
O16 P8 S16 110.0(5) . . ?
O15 P8 S16 111.4(6) . . ?
S15 P8 S16 112.9(3) . . ?
O18 P9 O17 98.5(11) . . ?
O18 P9 S17 111.4(7) . . ?
O17 P9 S17 110.8(7) . . ?
O18 P9 S18 110.2(6) . . ?
O17 P9 S18 104.5(8) . . ?
S17 P9 S18 119.2(3) . . ?
O20 P10 O19 101.8(6) . . ?
O20 P10 S19 105.6(5) . . ?
O19 P10 S19 110.2(5) . . ?
O20 P10 S20 109.7(5) . . ?
O19 P10 S20 110.3(4) . . ?
S19 P10 S20 117.9(2) . . ?
O21 P11 O22 101.4(7) . . ?
O21 P11 S22 105.1(5) . . ?
O22 P11 S22 111.8(6) . . ?
O21 P11 S21 109.6(5) . . ?
O22 P11 S21 110.0(5) . . ?
S22 P11 S21 117.6(3) . . ?
O23 P12 O24 101.6(7) . . ?
O23 P12 S24 109.3(6) . . ?
O24 P12 S24 115.5(6) . . ?
O23 P12 S23 109.8(6) . . ?
O24 P12 S23 101.5(6) . . ?
S24 P12 S23 117.8(3) . . ?
O25 P13 O26 100.7(8) . . ?
O25 P13 S25 109.1(6) . . ?
O26 P13 S25 110.4(6) . . ?
O25 P13 S26 110.1(6) . . ?
O26 P13 S26 108.0(6) . . ?
S25 P13 S26 117.3(3) . . ?
O28 P14 O27 99.6(14) . . ?
O28 P14 S27 111.4(9) . . ?
O27 P14 S27 105.7(7) . . ?
O28 P14 S28 109.6(8) . . ?
O27 P14 S28 108.0(7) . . ?
S27 P14 S28 120.3(3) . . ?
O29 P15 O30 97.4(11) . . ?
O29 P15 S29 110.0(9) . . ?
O30 P15 S29 107.7(8) . . ?
O29 P15 S30 110.6(8) . . ?
O30 P15 S30 113.4(9) . . ?
S29 P15 S30 116.1(4) . . ?
O31 P16 O32 102.9(9) . . ?
O31 P16 S31 107.4(7) . . ?
O32 P16 S31 111.2(7) . . ?
O31 P16 S32 110.0(8) . . ?
O32 P16 S32 106.7(7) . . ?
S31 P16 S32 117.7(3) . . ?
O33 P17 O34 101.0(15) . . ?
O33 P17 S33 105.1(11) . . ?
O34 P17 S33 112.0(12) . . ?
O33 P17 S34 102.2(10) . . ?
O34 P17 S34 111.6(12) . . ?
S33 P17 S34 121.9(5) . . ?
O33B P17B O34B 103.9(15) . . ?
O33B P17B S34 117.8(11) . . ?
O34B P17B S34 105.4(12) . . ?
O33B P17B S33 107.9(10) . . ?
O34B P17B S33 105.1(12) . . ?
S34 P17B S33 115.3(5) . . ?
O36 P18 O35 107.8(9) . . ?
O36 P18 S36 108.6(7) . . ?
O35 P18 S36 102.5(7) . . ?
O36 P18 S35 105.8(5) . . ?
O35 P18 S35 109.4(7) . . ?
S36 P18 S35 122.1(3) . . ?
O38 P19 O37 101.1(6) . . ?
O38 P19 S38 106.4(5) . . ?
O37 P19 S38 109.7(5) . . ?
O38 P19 S37 113.0(5) . . ?
O37 P19 S37 108.5(5) . . ?
S38 P19 S37 116.9(3) . . ?
O39 P20 O40 101.8(7) . . ?
O39 P20 S39 114.2(5) . . ?
O40 P20 S39 110.2(6) . . ?
O39 P20 S40 102.2(5) . . ?
O40 P20 S40 109.3(5) . . ?
S39 P20 S40 117.7(3) . . ?
O41 P21 O42 101.5(6) . . ?
O41 P21 S42 108.1(5) . . ?
O42 P21 S42 110.3(5) . . ?
O41 P21 S41 112.1(5) . . ?
O42 P21 S41 107.2(6) . . ?
S42 P21 S41 116.7(3) . . ?
O44 P22 O43 93.8(8) . . ?
O44 P22 S43 112.6(6) . . ?
O43 P22 S43 111.8(6) . . ?
O44 P22 S44 110.3(6) . . ?
O43 P22 S44 110.1(5) . . ?
S43 P22 S44 116.1(3) . . ?
O45 P23 O46 99.7(5) . . ?
O45 P23 S46 108.4(4) . . ?
O46 P23 S46 111.9(4) . . ?
O45 P23 S45 108.9(4) . . ?
O46 P23 S45 107.2(4) . . ?
S46 P23 S45 119.1(2) . . ?
O48 P24 O47 103.2(7) . . ?
O48 P24 S47 103.8(6) . . ?
O47 P24 S47 109.0(5) . . ?
O48 P24 S48 113.1(5) . . ?
O47 P24 S48 107.9(5) . . ?
S47 P24 S48 118.7(3) . . ?
O50 P25 O49 96.3(5) . . ?
O50 P25 S50 111.8(4) . . ?
O49 P25 S50 111.4(5) . . ?
O50 P25 S49 112.3(5) . . ?
O49 P25 S49 110.5(4) . . ?
S50 P25 S49 113.4(3) . . ?
O51 P26 O52 101.2(6) . . ?
O51 P26 S51 112.1(4) . . ?
O52 P26 S51 108.5(4) . . ?
O51 P26 S52 105.0(4) . . ?
O52 P26 S52 110.0(4) . . ?
S51 P26 S52 118.6(2) . . ?
O54 P27 O53 101.4(5) . . ?
O54 P27 S53 109.6(4) . . ?
O53 P27 S53 109.7(4) . . ?
O54 P27 S54 106.8(4) . . ?
O53 P27 S54 109.9(4) . . ?
S53 P27 S54 118.1(2) . . ?
O55 P28 O56 100.1(7) . . ?
O55 P28 S55 104.3(6) . . ?
O56 P28 S55 111.5(6) . . ?
O55 P28 S56 110.8(7) . . ?
O56 P28 S56 110.4(6) . . ?
S55 P28 S56 118.1(3) . . ?
O57 P29 O58 100.8(6) . . ?
O57 P29 S57 111.4(5) . . ?
O58 P29 S57 107.3(5) . . ?
O57 P29 S58 108.0(5) . . ?
O58 P29 S58 109.0(5) . . ?
S57 P29 S58 118.9(2) . . ?
O60 P30 O59 100.0(6) . . ?
O60 P30 S60 112.8(5) . . ?
O59 P30 S60 109.1(5) . . ?
O60 P30 S59 107.7(5) . . ?
O59 P30 S59 108.9(5) . . ?
S60 P30 S59 116.9(3) . . ?
O61 P31 O62 101.3(6) . . ?
O61 P31 S61 114.5(5) . . ?
O62 P31 S61 109.3(4) . . ?
O61 P31 S62 102.6(5) . . ?
O62 P31 S62 109.2(5) . . ?
S61 P31 S62 118.5(2) . . ?
O63 P32 O64 100.2(6) . . ?
O63 P32 S64 113.0(5) . . ?
O64 P32 S64 109.3(5) . . ?
O63 P32 S63 107.0(5) . . ?
O64 P32 S63 110.1(5) . . ?
S64 P32 S63 116.0(2) . . ?
O66 P33 O65 100.9(7) . . ?
O66 P33 S66 108.1(5) . . ?
O65 P33 S66 113.0(6) . . ?
O66 P33 S65 111.1(5) . . ?
O65 P33 S65 106.2(5) . . ?
S66 P33 S65 116.4(3) . . ?
O68 P34 O67 97.0(11) . . ?
O67B P34 O68B 94.0(11) . . ?
O67B P34 S68 126.3(11) . . ?
O68 P34 S68 103.0(9) . . ?
O67 P34 S68 88.7(8) . . ?
O68B P34 S68 109.4(8) . . ?
O67B P34 S67 106.5(10) . . ?
O68 P34 S67 125.1(10) . . ?
O67 P34 S67 113.1(9) . . ?
O68B P34 S67 87.8(8) . . ?
S68 P34 S67 121.5(3) . . ?
C1B O1 P1 128.4(16) . . ?
C1 O1 P1 129.6(18) . . ?
C4 O2 P1 122.2(16) . . ?
C7 O3 P2 120.5(10) . . ?
C10 O4 P2 122.1(10) . . ?
C13 O5 P3 124.1(15) . . ?
C16 O6 P3 121.3(12) . . ?
P4 O7 C19 115.0(12) . . ?
C22 O8 P4 120.9(19) . . ?
C25 O9 P5 119.1(12) . . ?
C28 O10 P5 117.7(10) . . ?
C31 O11 P6 119.7(9) . . ?
C34 O12 P6 121.6(9) . . ?
C37 O13 P7 120.0(11) . . ?
C40 O14 P7 123.4(11) . . ?
C43 O15 P8 119.8(12) . . ?
C46 O16 P8 117.9(10) . . ?
C49 O17 P9 130.9(15) . . ?
C52 O18 P9 118.8(14) . . ?
C55 O19 P10 120.9(9) . . ?
C58 O20 P10 122.6(10) . . ?
C61 O21 P11 121.1(11) . . ?
C64 O22 P11 124.6(11) . . ?
C67 O23 P12 123.0(12) . . ?
C70 O24 P12 119.3(14) . . ?
C73 O25 P13 114.9(13) . . ?
C76 O26 P13 119.0(15) . . ?
C79 O27 P14 131.8(19) . . ?
C82 O28 P14 128(3) . . ?
C85 O29 P15 127.2(18) . . ?
C88 O30 P15 130.0(17) . . ?
C91 O31 P16 123.2(17) . . ?
C94 O32 P16 122.7(17) . . ?
C97 O33 P17 117.0(19) . . ?
C100 O34 P17 122(3) . . ?
C97B O33B P17B 113(2) . . ?
C1B0 O34B P17B 140(3) . . ?
C103 O35 P18 127.9(16) . . ?
C1B6 O36 P18 138.1(15) . . ?
C106 O36 P18 120.6(14) . . ?
C109 O37 P19 120.5(11) . . ?
C112 O38 P19 118.0(12) . . ?
C115 O39 P20 122.4(10) . . ?
C118 O40 P20 121.2(11) . . ?
C121 O41 P21 122.7(13) . . ?
C124 O42 P21 116.1(10) . . ?
C127 O43 P22 120.4(12) . . ?
C130 O44 P22 122.0(14) . . ?
C133 O45 P23 120.2(9) . . ?
C136 O46 P23 121.8(9) . . ?
C139 O47 P24 122.9(10) . . ?
C142 O48 P24 128.3(13) . . ?
C145 O49 P25 118.1(10) . . ?
C148 O50 P25 117.1(9) . . ?
C151 O51 P26 119.7(10) . . ?
C154 O52 P26 120.1(9) . . ?
C157 O53 P27 121.5(8) . . ?
C160 O54 P27 123.5(9) . . ?
C163 O55 P28 122.4(15) . . ?
C166 O56 P28 126.8(12) . . ?
C169 O57 P29 122.2(9) . . ?
C172 O58 P29 121.4(12) . . ?
C175 O59 P30 120.9(10) . . ?
C178 O60 P30 126.8(15) . . ?
C181 O61 P31 120.5(10) . . ?
C184 O62 P31 124.2(9) . . ?
C187 O63 P32 121.0(11) . . ?
C190 O64 P32 122.4(10) . . ?
C193 O65 P33 130.9(18) . . ?
C196 O66 P33 119.3(11) . . ?
C199 O67 P34 114.5(13) . . ?
C202 O68 P34 121.3(16) . . ?
C199 O67B P34 119.2(16) . . ?
C202 O68B P34 109.8(16) . . ?
O1 C1 C2 111(3) . . ?
C1 C2 C3 105(4) . . ?
O1 C1B C2B 108(3) . . ?
C3B C2B C1B 106(4) . . ?
O2 C4 C5 104(2) . . ?
C6 C5 C4 118(3) . . ?
O3 C7 C8 113.0(16) . . ?
C7 C8 C9 110.8(18) . . ?
O4 C10 C11 108.7(13) . . ?
C10 C11 C12 111.6(15) . . ?
O5 C13 C14 110(3) . . ?
C15 C14 C13 96.6(8) . . ?
C17 C16 O6 112.0(18) . . ?
C16 C17 C18 115(2) . . ?
C20 C19 O7 108.9(19) . . ?
C19 C20 C21 107(2) . . ?
O8 C22 C23 105(2) . . ?
C24 C23 C22 107(2) . . ?
O9 C25 C26 111.5(16) . . ?
C25 C26 C27 112.1(17) . . ?
O10 C28 C29 111.1(18) . . ?
C30 C29 C28 111(2) . . ?
O11 C31 C32 111.0(13) . . ?
C31 C32 C33 108.8(16) . . ?
O12 C34 C35 108.7(13) . . ?
C36 C35 C34 113.2(15) . . ?
O13 C37 C38 111(2) . . ?
C37 C38 C39 102(2) . . ?
O14 C40 C41 109.2(16) . . ?
C42 C41 C40 103(2) . . ?
O15 C43 C44 111.8(17) . . ?
C43 C44 C45 106(3) . . ?
O16 C46 C47 108.8(16) . . ?
C48 C47 C46 110(2) . . ?
O17 C49 C50 115.3(18) . . ?
C49 C50 C51 113.8(19) . . ?
O18 C52 C53 112(3) . . ?
C54 C53 C52 118(2) . . ?
O19 C55 C56 110.9(15) . . ?
C55 C56 C57 123.0(18) . . ?
O20 C58 C59 108.3(14) . . ?
C58 C59 C60 111.7(16) . . ?
O21 C61 C62 109.4(14) . . ?
C61 C62 C63 112.2(18) . . ?
O22 C64 C65 112.0(17) . . ?
C66 C65 C64 122(2) . . ?
O23 C67 C68 107.3(18) . . ?
C67 C68 C69 110.7(17) . . ?
O24 C70 C71 109.3(19) . . ?
C72 C71 C70 113(2) . . ?
O25 C73 C74 118(2) . . ?
C73 C74 C75 96.0(8) . . ?
O26 C76 C77 115(2) . . ?
C78 C77 C76 123(3) . . ?
O27 C79 C80 114(2) . . ?
C79 C80 C81 111(3) . . ?
O28 C82 C83 103(3) . . ?
C84 C83 C82 104(4) . . ?
O29 C85 C86 110(2) . . ?
C87 C86 C85 106(2) . . ?
O30 C88 C89 107(2) . . ?
C90 C89 C88 102(3) . . ?
O31 C91 C92 103(2) . . ?
C93 C92 C91 91.2(18) . . ?
O32 C94 C95 105(2) . . ?
C96 C95 C94 100(3) . . ?
O33 C97 C98 109(2) . . ?
C97 C98 C99 110(3) . . ?
O34 C100 C101 95(4) . . ?
C102 C101 C100 150(6) . . ?
O33B C97B C98B 119(3) . . ?
C97B C98B C99B 107(3) . . ?
O34B C1B0 C1B1 139(5) . . ?
C1B2 C1B1 C1B0 106(5) . . ?
O35 C103 C104 107.2(19) . . ?
C105 C104 C103 118(2) . . ?
O36 C106 C107 90(2) . . ?
C108 C107 C106 116(3) . . ?
O36 C1B6 C1B7 118(2) . . ?
C1B8 C1B7 C1B6 97(2) . . ?
O37 C109 C110 107.1(16) . . ?
C111 C110 C109 115.2(18) . . ?
O38 C112 C113 109.7(18) . . ?
C112 C113 C114 103(2) . . ?
O39 C115 C116 107.9(13) . . ?
C117 C116 C115 112.6(14) . . ?
O40 C118 C119 111.6(18) . . ?
C120 C119 C118 115(2) . . ?
O41 C121 C122 111(2) . . ?
C121 C122 C123 112(3) . . ?
O42 C124 C125 112.0(14) . . ?
C124 C125 C126 108.8(14) . . ?
C128 C127 O43 114(2) . . ?
C127 C128 C129 110(2) . . ?
O44 C130 C131 107.9(17) . . ?
C132 C131 C130 105(2) . . ?
O45 C133 C134 109.1(13) . . ?
C135 C134 C133 112.4(15) . . ?
O46 C136 C137 105.9(12) . . ?
C136 C137 C138 112.8(14) . . ?
O47 C139 C140 102.6(17) . . ?
C141 C140 C139 106(3) . . ?
O48 C142 C143 108.5(16) . . ?
C144 C143 C142 113(2) . . ?
O49 C145 C146 110.4(15) . . ?
C147 C146 C145 108.2(18) . . ?
O50 C148 C149 110.1(13) . . ?
C150 C149 C148 112.9(18) . . ?
O51 C151 C152 109.9(14) . . ?
C153 C152 C151 113.4(16) . . ?
O52 C154 C155 111.4(14) . . ?
C154 C155 C156 112.6(16) . . ?
O53 C157 C158 107.5(12) . . ?
C157 C158 C159 114.1(14) . . ?
O54 C160 C161 107.9(11) . . ?
C162 C161 C160 112.3(14) . . ?
O55 C163 C164 109(2) . . ?
C165 C164 C163 100(2) . . ?
O56 C166 C167 106.2(17) . . ?
C168 C167 C166 116(2) . . ?
O57 C169 C170 111.3(14) . . ?
C171 C170 C169 113.1(17) . . ?
O58 C172 C173 104.9(19) . . ?
C174 C173 C172 110(4) . . ?
O59 C175 C176 109.5(15) . . ?
C175 C176 C177 116.2(19) . . ?
O60 C178 C179 107(2) . . ?
C180 C179 C178 97(3) . . ?
O61 C181 C182 108.5(15) . . ?
C183 C182 C181 109.4(17) . . ?
O62 C184 C185 109.0(13) . . ?
C184 C185 C186 115.2(15) . . ?
O63 C187 C188 109.6(17) . . ?
C187 C188 C189 112.9(18) . . ?
C191 C190 O64 110.4(17) . . ?
C190 C191 C192 109(2) . . ?
O65 C193 C194 112(2) . . ?
C195 C194 C193 96.0(8) . . ?
O66 C196 C197 107.6(18) . . ?
C196 C197 C198 112(2) . . ?
O67 C199 C200 117.8(17) . . ?
O67B C199 C200 109.8(18) . . ?
C199 C200 C201 107.0(19) . . ?
O68B C202 C203 104(2) . . ?
O68 C202 C203 134(2) . . ?
C204 C203 C202 109(2) . . ?

_refine_diff_density_max         2.570
_refine_diff_density_min         -1.806
_refine_diff_density_rms         0.251

_shelx_res_file                  
; 
TITL 1_a.res in P-1 
    1.res 
    created by SHELXL-2018/3 at 16:41:02 on 25-Jul-2023 
REM Old TITL 1 in P-1 
REM SHELXT solution in P-1: R1 0.206, Rweak 0.013, Alpha 0.062 
REM <I/s>   0.000 for    0 systematic absences,  Orientation as input 
REM Formula found by SHELXT:  C148 Ag65 O64 P16 Rh5 S85 
CELL  0.71073  16.1934  34.2241  38.9966   72.855   84.982   83.671 
ZERR    2.000   0.0022   0.0054   0.0053    0.004    0.003    0.002 
LATT  1 
SFAC C H AG O P RH S 
UNIT 408 960 132 136 68 8 136 
TEMP -173.000 
SIZE 0.06 0.17 0.20 
L.S. 10 
BOND 
LIST 4 
ACTA 
OMIT -3 50 
OMIT 0 1 2 
OMIT 1 0 0 
OMIT 6 31 38 
OMIT 0 0 2 
OMIT 13 -3 3 
OMIT 8 29 38 
OMIT 13 -2 3 
OMIT 19 4 12 
OMIT 9 26 39 
OMIT 13 -1 1 
OMIT 7 31 37 
OMIT -1 0 1 
OMIT 12 -3 4 
OMIT -9 17 3 
OMIT 0 -1 1 
RIGU $C $O 
FMAP 2 
EADP P17 P17B 
EADP O33 O33B 
EADP O34 O34B 
EADP O67 O67B 
EADP O68 O68B 
EADP C1 C1B 
EADP C2 C2B 
EADP C3 C3B 
EADP C97 C97B 
EADP C98 C98B 
EADP C99 C99B 
EADP C100 C1B0 
EADP C101 C1B1 
EADP C102 C1B2 
EADP C106 C1B6 
EADP C107 C1B7 
EADP C108 C1B8 
DFIX 1.62 0.01 P34 O67  P34 O68  P17 O33  P17 O34  P17B O33B  P17B O34B 
DFIX 1.54 0.01 C1 C2  C2 C3  C97 C98  C98 C99  C97B C98B  C98B C99B 
DFIX 1.54 0.01 C100 C101  C101 C102  C1B0 C1B1  C1B1 C1B2  C37 C38 
DFIX 1.54 0.01 C1B6 C1B7  C1B7 C1B8  C106 C107  C107 C108  C38 C39 
DFIX 1.54 0.01 C1 C2  C2 C3  C1B C2B  C2B C3B  C13 C14  C14 C15 
DFIX 1.54 0.01 C196 C197  C197 C198  C7 C8  C8 C9  C22 C23  C23 C24 
DFIX 1.54 0.01 C25 C26  C26 C27  C28 C29  C29 C30  C40 C41  C41 C42 
DFIX 1.54 0.01 C46 C47  C47 C48  C49 C50  C50 C51  C52 C53  C53 C54 
DFIX 1.54 0.01 C55 C56  C56 C57  C61 C62  C62 C63  C64 C65  C65 C66 
DFIX 1.54 0.01 C73 C74  C74 C75  C76 C77  C77 C78  C79 C80  C80 C81 
DFIX 1.54 0.01 C85 C86  C86 C87  C88 C89  C89 C90  C94 C95  C95 C96 
DFIX 1.54 0.01 C112 C113  C113 C114  C118 C119  C119 C120  C124 C125 
DFIX 1.54 0.01 C125 C126  C130 C131  C131 C132  C139 C140  C140 C141 
DFIX 1.54 0.01 C199 C200  C200 C201  C202 C203  C203 C204  C193 C194 
DFIX 1.54 0.01 C194 C195  C103 C104  C104 C105  C196 C197  C197 C198 
DFIX 1.43 0.01 O1 C1  O33 C97  O33B C97B  O34 C100  O34B C1B0  O36 C106 
DFIX 1.43 0.01 O36 C1B6 O1 C1  O1 C1B  O7 C19  O17 C49  O21 C61  O30 C88 
DFIX 1.43 0.01 O31 C91  O32 C94  O35 C103  O67 C199  O67B C199  O15 C43 
DFIX 1.43 0.01 O68 C202  O68B C202  O54 C160  O25 C73  O2 C4  O51 C151 
DFIX 1.43 0.01 O42 C124 
DFIX -2.3 0.01 C1 C3  C97 C99  C100 C102  C1B0 C1B2  C97B C99B 
DFIX -2.3 0.01 C106 C108  C1B6 C1B8  C1 C3  C1B C3B  C13 C15  C73 C75 
DFIX -2.3 0.01 C193 C195 
DFIX -2.5 0.01 P4 C19 
DFIX 1.6 0.01 H1M RH1  RH2 H2M 
DFIX 2.0 0.05 H1M AG3  H1M AG8  H1M AG9  AG17 H2M  AG13 H2M  AG18 H2M 
ISOR 0.01 C108 C1B8 O17 C4 C5 C6 C7 C8 C9 C13 C14 C15 O32 C94 C95 C96 
ISOR 0.01 C76 C77 C78 C118 C119 C120 C163 C164 C165 C199 C200 C201 
ISOR 0.01 C202 C203 C204 C196 C197 C198 C97 C98 C99 C100 C101 C102 
ISOR 0.01 C103 C104 C105 
PLAN 20 
WGHT    0.028500  487.824463 
FVAR       0.02830 
H1M   2    0.804720    0.671457    0.882176    11.00000    0.05038 
H2M   2    0.763176    0.816688    0.904001    11.00000    0.23170 
H4M   2    0.226652    0.826418    0.388535    11.00000    0.04919 
H3M   2    0.272653    0.662598    0.390911    11.00000    0.10078 
AG1   3    0.830923    0.655372    0.794464    11.00000    0.02769    0.02889 = 
         0.02961   -0.01551   -0.00529    0.00309 
AG2   3    0.928190    0.627298    0.859985    11.00000    0.03087    0.02803 = 
         0.03288   -0.01375   -0.00905    0.00873 
AG3   3    0.743466    0.632277    0.864472    11.00000    0.03417    0.02498 = 
         0.02979   -0.00754   -0.00068   -0.00133 
AG4   3    0.682609    0.704194    0.814337    11.00000    0.02371    0.02682 = 
         0.02802   -0.01140   -0.00694    0.00126 
AG5   3    0.826014    0.742333    0.771121    11.00000    0.03060    0.02957 = 
         0.02173   -0.01056   -0.00432    0.00353 
AG6   3    0.974607    0.693878    0.797535    11.00000    0.02529    0.03510 = 
         0.02514   -0.01342   -0.00071    0.00203 
AG7   3    0.991239    0.701688    0.865509    11.00000    0.02463    0.03225 = 
         0.02645   -0.01115   -0.00699    0.00300 
AG8   3    0.889750    0.662235    0.921409    11.00000    0.03573    0.03108 = 
         0.02889   -0.00704   -0.00327    0.00352 
AG9   3    0.693473    0.705373    0.888791    11.00000    0.02665    0.03292 = 
         0.02543   -0.01204    0.00132   -0.00246 
AG10  3    0.737081    0.773881    0.826814    11.00000    0.02607    0.02406 = 
         0.02261   -0.00994   -0.00407    0.00347 
AG11  3    0.919388    0.769890    0.815795    11.00000    0.02632    0.02685 = 
         0.02309   -0.00843   -0.00237   -0.00147 
AG12  3    0.839731    0.748813    0.886459    11.00000    0.02468    0.02389 = 
         0.01933   -0.00827   -0.00266    0.00044 
AG13  3    0.680457    0.773093    0.921872    11.00000    0.02914    0.03621 = 
         0.02728   -0.01449   -0.00248    0.00187 
AG14  3    0.807665    0.715540    0.961978    11.00000    0.03343    0.03220 = 
         0.02101   -0.00662   -0.00213    0.00177 
AG15  3    0.975084    0.741060    0.931143    11.00000    0.02947    0.03216 = 
         0.02658   -0.00943   -0.00727    0.00170 
AG16  3    0.959252    0.812131    0.874613    11.00000    0.03283    0.03224 = 
         0.03097   -0.00955   -0.00313   -0.00479 
AG17  3    0.803368    0.836848    0.850385    11.00000    0.03881    0.02846 = 
         0.02899   -0.00887   -0.00908   -0.00169 
AG18  3    0.700280    0.851512    0.934244    11.00000    0.04705    0.03560 = 
         0.03612   -0.01791   -0.01171    0.00966 
AG19  3    0.730181    0.778180    0.990396    11.00000    0.04507    0.04300 = 
         0.02077   -0.01316   -0.00349    0.00860 
AG20  3    0.910304    0.759840    0.994470    11.00000    0.04763    0.04154 = 
         0.02569   -0.01284   -0.01249    0.00481 
AG21  3    0.990374    0.821903    0.941481    11.00000    0.04306    0.04235 = 
         0.04303   -0.01768   -0.01696   -0.00356 
AG22  3    0.864004    0.876703    0.899190    11.00000    0.04716    0.02895 = 
         0.03533   -0.01335   -0.01152   -0.00455 
AG23  3    0.840778    0.843509    0.978044    11.00000    0.05698    0.04142 = 
         0.03583   -0.02330   -0.01800    0.00576 
AG24  3    0.984022    0.602200    0.794705    11.00000    0.03312    0.03994 = 
         0.04670   -0.01910   -0.00564    0.00570 
AG25  3    0.821666    0.569188    0.836293    11.00000    0.04017    0.03306 = 
         0.03998   -0.01300   -0.00710    0.00726 
AG26  3    0.671907    0.624792    0.799052    11.00000    0.03547    0.02960 = 
         0.04623   -0.01379   -0.01272    0.00202 
AG27  3    0.660527    0.780684    0.755476    11.00000    0.02988    0.02956 = 
         0.02877   -0.01004   -0.00392    0.00111 
AG28  3    0.823233    0.831158    0.761257    11.00000    0.03202    0.03070 = 
         0.03029   -0.01115   -0.00363    0.00073 
AG29  3    0.945671    0.911534    0.948130    11.00000    0.07228    0.05963 = 
         0.07224   -0.03536   -0.02657   -0.00706 
AG30  3    0.750287    0.924550    0.943590    11.00000    0.07066    0.04523 = 
         0.04757   -0.02522   -0.01462    0.00610 
AG31  3    0.674756    0.855718    1.008548    11.00000    0.09491    0.05753 = 
         0.03641   -0.02141   -0.00647    0.03118 
AG32  3    0.960109    0.673499    0.996020    11.00000    0.03757    0.03973 = 
         0.02743   -0.00845   -0.00421    0.00071 
AG33  3    0.807296    0.704181    1.044253    11.00000    0.04862    0.05588 = 
         0.03638   -0.00850   -0.00128    0.00679 
AG34  3    0.289194    0.640327    0.305523    11.00000    0.02900    0.02534 = 
         0.02547   -0.01183   -0.00546    0.00107 
AG35  3    0.201115    0.631826    0.375068    11.00000    0.03074    0.02176 = 
         0.02837   -0.00811   -0.00171   -0.00238 
AG36  3    0.143951    0.696596    0.316386    11.00000    0.02634    0.02357 = 
         0.02851   -0.01130   -0.00913    0.00099 
AG37  3    0.290476    0.725268    0.269822    11.00000    0.03295    0.02772 = 
         0.02168   -0.00891   -0.00645    0.00187 
AG38  3    0.436611    0.679965    0.300580    11.00000    0.02469    0.02901 = 
         0.02266   -0.01135   -0.00068    0.00110 
AG39  3    0.386777    0.624296    0.369442    11.00000    0.02811    0.02184 = 
         0.02314   -0.00918   -0.00629    0.00397 
AG40  3    0.153777    0.712833    0.385510    11.00000    0.02480    0.02442 = 
         0.02811   -0.01288   -0.00040   -0.00263 
AG41  3    0.202788    0.770922    0.316868    11.00000    0.02552    0.02110 = 
         0.02416   -0.00697   -0.00783    0.00125 
AG42  3    0.385081    0.762430    0.306782    11.00000    0.02342    0.02553 = 
         0.02198   -0.00676   -0.00205   -0.00107 
AG43  3    0.454381    0.701529    0.363151    11.00000    0.01993    0.02768 = 
         0.02435   -0.00969   -0.00629    0.00119 
AG44  3    0.352347    0.671212    0.422027    11.00000    0.02982    0.02559 = 
         0.02211   -0.00665   -0.00452    0.00252 
AG45  3    0.304757    0.755127    0.376360    11.00000    0.01840    0.01936 = 
         0.01868   -0.00623   -0.00337   -0.00073 
AG46  3    0.270326    0.734884    0.451905    11.00000    0.02546    0.01906 = 
         0.02035   -0.00580   -0.00292   -0.00088 
AG47  3    0.149708    0.790672    0.404009    11.00000    0.02251    0.02508 = 
         0.02941   -0.01316   -0.00605   -0.00024 
AG48  3    0.272332    0.839255    0.330563    11.00000    0.03429    0.02496 = 
         0.02644   -0.00480   -0.00907   -0.00348 
AG49  3    0.428691    0.815995    0.355579    11.00000    0.02500    0.02571 = 
         0.02388   -0.00654    0.00017   -0.00348 
AG50  3    0.439295    0.752907    0.419554    11.00000    0.02148    0.02281 = 
         0.02286   -0.00658   -0.00503    0.00042 
AG51  3    0.377794    0.784016    0.476834    11.00000    0.02961    0.02472 = 
         0.02178   -0.00675   -0.00765   -0.00180 
AG52  3    0.198180    0.805645    0.469872    11.00000    0.02703    0.02346 = 
         0.02122   -0.00913   -0.00280   -0.00129 
AG53  3    0.176830    0.873197    0.408658    11.00000    0.03143    0.01994 = 
         0.03088   -0.01071   -0.01110    0.00233 
AG54  3    0.342761    0.888220    0.370509    11.00000    0.03088    0.02017 = 
         0.02498   -0.00445   -0.00556   -0.00480 
AG55  3    0.465752    0.836065    0.417019    11.00000    0.02417    0.02654 = 
         0.03094   -0.00750   -0.00831   -0.00480 
AG56  3    0.320705    0.867848    0.449856    11.00000    0.03077    0.02337 = 
         0.02726   -0.01043   -0.00862   -0.00267 
AG57  3    0.126858    0.611321    0.316527    11.00000    0.03508    0.02886 = 
         0.03669   -0.01325   -0.01049    0.00066 
AG58  3    0.279944    0.560023    0.360424    11.00000    0.03124    0.02779 = 
         0.03544   -0.01016   -0.00552    0.00239 
AG59  3    0.441724    0.584382    0.312643    11.00000    0.03487    0.03433 = 
         0.02600   -0.01128   -0.00224    0.00096 
AG60  3    0.128029    0.764108    0.249143    11.00000    0.03617    0.03522 = 
         0.03596   -0.01078   -0.01232    0.00194 
AG61  3    0.291786    0.815123    0.246821    11.00000    0.03664    0.03291 = 
         0.03247   -0.00674   -0.00808    0.00064 
AG62  3    0.158112    0.889577    0.478265    11.00000    0.04561    0.03534 = 
         0.03302   -0.01511   -0.00463   -0.00836 
AG63  3    0.240849    0.947724    0.408995    11.00000    0.03554    0.02679 = 
         0.03498   -0.01114   -0.00579   -0.00267 
AG64  3    0.436516    0.928359    0.411300    11.00000    0.04112    0.03149 = 
         0.04448   -0.00651   -0.01428   -0.00877 
AG65  3    0.421251    0.695729    0.491951    11.00000    0.02997    0.02868 = 
         0.02510   -0.00642   -0.00331   -0.00209 
AG66  3    0.264563    0.737332    0.530171    11.00000    0.03061    0.03136 = 
         0.02660   -0.00931   -0.00186   -0.00457 
RH1   6    0.833720    0.699581    0.843245    11.00000    0.02061    0.02330 = 
         0.02143   -0.00951   -0.00341    0.00163 
RH2   6    0.836799    0.797312    0.930481    11.00000    0.03010    0.02831 = 
         0.02145   -0.01150   -0.00559    0.00052 
RH3   6    0.295387    0.696095    0.343613    11.00000    0.01958    0.01921 = 
         0.01996   -0.00827   -0.00477    0.00213 
RH4   6    0.306349    0.813160    0.411061    11.00000    0.01968    0.01748 = 
         0.01814   -0.00602   -0.00264   -0.00151 
S1    7    0.752225    0.563343    0.780283    11.00000    0.04745    0.02833 = 
         0.05125   -0.01551   -0.01385   -0.00273 
S2    7    0.896682    0.632867    0.738924    11.00000    0.03602    0.03760 = 
         0.03523   -0.02063   -0.00486    0.00063 
S3    7    0.628866    0.670456    0.738950    11.00000    0.03744    0.03806 = 
         0.04153   -0.01121   -0.00274   -0.00101 
S4    7    0.545419    0.737067    0.786181    11.00000    0.02874    0.03771 = 
         0.03149   -0.00885   -0.00806    0.00021 
S5    7    0.570580    0.608514    0.852431    11.00000    0.04135    0.06339 = 
         0.05311   -0.01609   -0.00457    0.00629 
S6    7    0.738660    0.555945    0.897385    11.00000    0.04145    0.02455 = 
         0.04368    0.00050   -0.00380    0.00237 
S7    7    0.958770    0.528189    0.829532    11.00000    0.04337    0.03838 = 
         0.04424   -0.01981   -0.01043    0.00854 
S8    7    0.984810    0.562418    0.902068    11.00000    0.06006    0.03688 = 
         0.04543   -0.01946   -0.02289    0.02036 
S9    7    1.125879    0.619716    0.799081    11.00000    0.03116    0.06463 = 
         0.03687   -0.00290   -0.00677    0.00802 
S10   7    1.051308    0.705317    0.737518    11.00000    0.02658    0.05777 = 
         0.02720   -0.00967    0.00210    0.00475 
S11   7    0.912583    0.809848    0.712233    11.00000    0.02558    0.04654 = 
         0.02975   -0.01391   -0.00392    0.00175 
S12   7    0.757668    0.751494    0.710679    11.00000    0.03297    0.02966 = 
         0.02448   -0.00910    0.00024    0.00020 
S13   7    0.675306    0.855967    0.740913    11.00000    0.03111    0.02952 = 
         0.02983   -0.00882   -0.00300   -0.00020 
S14   7    0.649769    0.839055    0.832421    11.00000    0.03453    0.02744 = 
         0.02436   -0.00562   -0.00086    0.00670 
S15   7    0.535955    0.785196    0.899017    11.00000    0.03176    0.07564 = 
         0.05134    0.01363   -0.00727   -0.00718 
S16   7    0.595518    0.689055    0.943218    11.00000    0.03894    0.08222 = 
         0.03561    0.00122    0.00927    0.00446 
S17   7    0.770730    0.640390    0.971403    11.00000    0.03336    0.04459 = 
         0.04111    0.00302   -0.00300   -0.00446 
S18   7    0.869000    0.632221    1.048218    11.00000    0.04885    0.05551 = 
         0.03492   -0.00206    0.00357    0.00144 
S19   7    1.022942    0.628930    0.955821    11.00000    0.02854    0.03561 = 
         0.02995   -0.00621   -0.00514   -0.00336 
S20   7    1.106148    0.714178    0.899146    11.00000    0.02923    0.03737 = 
         0.02833   -0.00687   -0.00709   -0.00169 
S21   7    1.043494    0.810890    0.816954    11.00000    0.03162    0.03805 = 
         0.03772   -0.01027    0.00148   -0.00611 
S22   7    0.874956    0.880715    0.790363    11.00000    0.04193    0.02792 = 
         0.02992   -0.00707   -0.00145   -0.00423 
S23   7    0.655490    0.729368    1.043615    11.00000    0.05052    0.06938 = 
         0.02602   -0.01788    0.00364    0.01019 
S24   7    0.717217    0.808500    1.068516    11.00000    0.10000    0.05878 = 
         0.03666   -0.01832   -0.00787    0.01648 
S25   7    0.535726    0.863141    0.982802    11.00000    0.07874    0.06498 = 
         0.05985   -0.00600   -0.00440   -0.00721 
S26   7    0.628085    0.922858    0.906492    11.00000    0.05811    0.03833 = 
         0.04206   -0.01315   -0.00780    0.01283 
S27   7    0.859243    0.942731    0.851113    11.00000    0.08695    0.03451 = 
         0.05245   -0.00913   -0.03213   -0.00210 
S28   7    0.853835    0.978497    0.924837    11.00000    0.10000    0.04890 = 
         0.07606   -0.03340   -0.02659   -0.01335 
S29   7    1.079215    0.898368    0.914128    11.00000    0.07160    0.09825 = 
         0.07687   -0.01315   -0.01407   -0.02460 
S30   7    1.100783    0.818115    0.986573    11.00000    0.05222    0.11859 = 
         0.07229   -0.02131   -0.02270   -0.02685 
S31   7    1.069573    0.698412    1.024370    11.00000    0.03794    0.16434 = 
         0.08786   -0.08932   -0.02061    0.01074 
S32   7    0.910411    0.746326    1.063496    11.00000    0.05250    0.06357 = 
         0.03027   -0.01447   -0.01304    0.01459 
S33   7    0.713274    0.927435    1.008603    11.00000    0.12964    0.06090 = 
         0.04985   -0.03677   -0.02513    0.05028 
S34   7    0.913704    0.878839    1.016318    11.00000    0.08798    0.05460 = 
         0.05946   -0.03622   -0.03678    0.01129 
S35   7    0.200459    0.541190    0.312977    11.00000    0.03198    0.02867 = 
         0.06178   -0.01970   -0.01729    0.00363 
S36   7    0.347276    0.602591    0.258836    11.00000    0.04783    0.03255 = 
         0.02706   -0.01457   -0.00685    0.00370 
S37   7    0.029098    0.605079    0.371278    11.00000    0.03026    0.03553 = 
         0.04716   -0.00703   -0.00217    0.00455 
S38   7    0.195489    0.559539    0.420078    11.00000    0.03116    0.02933 = 
         0.03425   -0.00248   -0.00621   -0.00119 
S39   7    0.089352    0.647170    0.253222    11.00000    0.04159    0.03667 = 
         0.03720   -0.01318   -0.00896    0.00328 
S40   7    0.008463    0.727285    0.285060    11.00000    0.02790    0.03777 = 
         0.04097   -0.01478   -0.01386    0.00191 
S41   7    0.221020    0.723058    0.211736    11.00000    0.05360    0.04444 = 
         0.03312   -0.01743   -0.01102    0.00609 
S42   7    0.382010    0.780387    0.206129    11.00000    0.03783    0.05935 = 
         0.03177   -0.01684   -0.00690    0.00809 
S43   7    0.516260    0.680389    0.241997    11.00000    0.03485    0.06335 = 
         0.02271   -0.01235    0.00168    0.01035 
S44   7    0.579630    0.608337    0.316451    11.00000    0.03511    0.04477 = 
         0.03150   -0.01585   -0.00898    0.00489 
S45   7    0.412387    0.514517    0.355390    11.00000    0.03601    0.02639 = 
         0.02902   -0.00940   -0.01035    0.00423 
S46   7    0.456651    0.565790    0.414300    11.00000    0.03533    0.02411 = 
         0.02795   -0.00922   -0.01038    0.00876 
S47   7    0.148182    0.838572    0.221304    11.00000    0.03839    0.04405 = 
         0.03507   -0.00450   -0.01445   -0.00118 
S48   7    0.120582    0.841817    0.309010    11.00000    0.02830    0.03133 = 
         0.03824   -0.00385   -0.00447    0.00253 
S49   7    0.010864    0.792737    0.377974    11.00000    0.03188    0.04630 = 
         0.03396   -0.00234   -0.00798   -0.00842 
S50   7    0.054782    0.704072    0.440291    11.00000    0.02657    0.05405 = 
         0.03480   -0.00276    0.00347    0.00584 
S51   7    0.230200    0.659817    0.471321    11.00000    0.02457    0.02609 = 
         0.02527   -0.00388   -0.00611   -0.00232 
S52   7    0.322827    0.662938    0.546606    11.00000    0.03387    0.02929 = 
         0.02602   -0.00642   -0.00656   -0.00305 
S53   7    0.569900    0.721247    0.392064    11.00000    0.02442    0.02935 = 
         0.02386   -0.00752   -0.00712    0.00016 
S54   7    0.484687    0.644052    0.459049    11.00000    0.02270    0.02828 = 
         0.02689   -0.00646   -0.01183   -0.00182 
S55   7    0.343639    0.871921    0.266903    11.00000    0.05125    0.03718 = 
         0.02430   -0.00352   -0.00459   -0.00537 
S56   7    0.510968    0.804913    0.300803    11.00000    0.03363    0.04920 = 
         0.02791   -0.01510    0.00756   -0.00760 
S57   7    0.328647    0.948739    0.317392    11.00000    0.04927    0.02231 = 
         0.02821   -0.00428   -0.00532   -0.00652 
S58   7    0.354246    0.995623    0.382123    11.00000    0.04346    0.02740 = 
         0.03583   -0.00936   -0.00772   -0.00996 
S59   7    0.116654    0.945386    0.372915    11.00000    0.03217    0.02385 = 
         0.03515   -0.00965   -0.00510    0.00496 
S60   7    0.019741    0.893963    0.451813    11.00000    0.03263    0.04804 = 
         0.04995   -0.00589   -0.00549   -0.00624 
S61   7    0.179636    0.851046    0.542746    11.00000    0.03348    0.03973 = 
         0.03184   -0.01706   -0.00220   -0.00770 
S62   7    0.114346    0.767387    0.525631    11.00000    0.02995    0.03654 = 
         0.02943   -0.01289   -0.00034   -0.00763 
S63   7    0.363958    0.784262    0.544707    11.00000    0.02799    0.03444 = 
         0.02956   -0.01522   -0.00445   -0.00165 
S64   7    0.527195    0.730926    0.513893    11.00000    0.03051    0.04353 = 
         0.03153   -0.01604   -0.00363   -0.00401 
S65   7    0.561242    0.907797    0.376599    11.00000    0.03074    0.05162 = 
         0.05466    0.00299   -0.00543   -0.00793 
S66   7    0.589529    0.832940    0.454140    11.00000    0.05152    0.05324 = 
         0.06333    0.01448   -0.03637   -0.02362 
S67   7    0.215629    0.960280    0.471643    11.00000    0.06681    0.04008 = 
         0.04187   -0.02449    0.01089   -0.01785 
S68   7    0.409109    0.905710    0.480478    11.00000    0.06440    0.04392 = 
         0.03803   -0.00966   -0.02276   -0.02119 
P1    5    0.829849    0.587466    0.738911    11.00000    0.05248    0.03225 = 
         0.04433   -0.02091   -0.00634    0.00044 
P2    5    0.529158    0.700997    0.754775    11.00000    0.02649    0.02992 = 
         0.03050   -0.00238   -0.00532   -0.00382 
P3    5    0.619513    0.557944    0.886669    11.00000    0.04098    0.03699 = 
         0.05515   -0.01447    0.00524   -0.00731 
P4    5    1.008662    0.521103    0.876174    11.00000    0.12758    0.05120 = 
         0.06988   -0.03416   -0.06169    0.05562 
P5    5    1.146470    0.665236    0.754399    11.00000    0.02507    0.05297 = 
         0.03731   -0.01550   -0.00493    0.00248 
P6    5    0.826541    0.798153    0.684360    11.00000    0.02878    0.03102 = 
         0.02278   -0.00620    0.00056   -0.00061 
P7    5    0.627971    0.874857    0.783292    11.00000    0.03895    0.02692 = 
         0.02743   -0.00988   -0.00538    0.00711 
P8    5    0.500223    0.731484    0.928837    11.00000    0.02963    0.06760 = 
         0.02689   -0.00559    0.00039   -0.00213 
P9    5    0.790962    0.610899    1.022594    11.00000    0.04805    0.06250 = 
         0.05514    0.02499   -0.00750   -0.01465 
P10   5    1.123310    0.658714    0.935068    11.00000    0.02216    0.03892 = 
         0.02905   -0.00972   -0.00638    0.00088 
P11   5    0.997827    0.865685    0.785562    11.00000    0.03938    0.03332 = 
         0.03925   -0.00427   -0.00167   -0.00981 
P12   5    0.640481    0.765554    1.076394    11.00000    0.06062    0.07505 = 
         0.03086   -0.01725   -0.00129    0.02465 
P13   5    0.531348    0.914708    0.943345    11.00000    0.06413    0.04362 = 
         0.05653   -0.01570    0.00486    0.01287 
P14   5    0.861010    0.988346    0.871338    11.00000    0.08204    0.04898 = 
         0.07224   -0.02514   -0.00143   -0.02786 
P15   5    1.152011    0.863179    0.950104    11.00000    0.05140    0.07956 = 
         0.09280   -0.04125   -0.01114   -0.01863 
P16   5    1.010725    0.706469    1.068758    11.00000    0.06319    0.09255 = 
         0.04833   -0.03954   -0.03742    0.02708 
PART  1 
P17   5    0.801069    0.909744    1.035256    10.50000    0.04251    0.04361 = 
         0.04393   -0.03087   -0.00886   -0.00240 
PART  2 
P17B  5    0.844182    0.923191    1.024258    10.50000    0.04251    0.04361 = 
         0.04393   -0.03087   -0.00886   -0.00240 
PART  0 
P18   5    0.279654    0.555140    0.269681    11.00000    0.05566    0.02852 = 
         0.04855   -0.02296   -0.01503    0.00529 
P19   5    0.078963    0.557195    0.408725    11.00000    0.03048    0.02846 = 
         0.03717   -0.00807   -0.00167   -0.00451 
P20   5   -0.008336    0.684105    0.260852    11.00000    0.03671    0.03551 = 
         0.04076   -0.01281   -0.01761    0.00061 
P21   5    0.298096    0.762784    0.181059    11.00000    0.04954    0.05692 = 
         0.02441   -0.01444   -0.01196    0.01079 
P22   5    0.605224    0.640335    0.265320    11.00000    0.02716    0.04411 = 
         0.03715   -0.01183    0.00033   -0.00003 
P23   5    0.469478    0.515396    0.399245    11.00000    0.02942    0.02136 = 
         0.02477   -0.00478   -0.00534    0.00332 
P24   5    0.101682    0.868209    0.256887    11.00000    0.04440    0.02349 = 
         0.04699   -0.00600   -0.02159    0.00582 
P25   5   -0.033188    0.747046    0.417734    11.00000    0.01957    0.03908 = 
         0.02850   -0.01112   -0.00465   -0.00389 
P26   5    0.251222    0.634821    0.523092    11.00000    0.03444    0.02501 = 
         0.02324   -0.00535   -0.00245   -0.00460 
P27   5    0.585643    0.672125    0.434891    11.00000    0.01807    0.02744 = 
         0.02517   -0.01056   -0.00708    0.00208 
P28   5    0.465466    0.854923    0.263353    11.00000    0.04816    0.05629 = 
         0.03004   -0.00940    0.00491   -0.02416 
P29   5    0.361765    0.996431    0.329952    11.00000    0.03913    0.02308 = 
         0.03421   -0.00115   -0.00718   -0.00560 
P30   5    0.014879    0.940085    0.406773    11.00000    0.02205    0.03177 = 
         0.04907   -0.01950   -0.00428    0.00449 
P31   5    0.103386    0.807428    0.554893    11.00000    0.02691    0.03700 = 
         0.02574   -0.01215    0.00204   -0.00474 
P32   5    0.466192    0.745322    0.555596    11.00000    0.03053    0.03761 = 
         0.02282   -0.01014   -0.00509   -0.00465 
P33   5    0.636417    0.877339    0.415639    11.00000    0.02923    0.03951 = 
         0.05125   -0.01281   -0.01011   -0.00695 
P34   5    0.327929    0.949046    0.490783    11.00000    0.14070    0.03099 = 
         0.08507   -0.03313   -0.07506    0.01717 
O1    4    0.782131    0.602848    0.703268    11.00000    0.10159    0.09112 = 
         0.06651   -0.02793   -0.03700   -0.02568 
O2    4    0.890501    0.549508    0.734038    11.00000    0.12896    0.07766 = 
         0.09571   -0.04658    0.03644   -0.02158 
O3    4    0.481839    0.727211    0.720462    11.00000    0.03197    0.04527 = 
         0.02892   -0.00970   -0.00706   -0.00461 
O4    4    0.460710    0.673383    0.776353    11.00000    0.03263    0.03039 = 
         0.04065   -0.00603   -0.01377   -0.00232 
O5    4    0.610777    0.518717    0.874761    11.00000    0.08615    0.07732 = 
         0.11326   -0.05555    0.01686   -0.00839 
O6    4    0.565214    0.549749    0.923182    11.00000    0.05242    0.05398 = 
         0.05164   -0.01184    0.00716   -0.00893 
O7    4    1.000489    0.479611    0.899182    11.00000    0.15119    0.07857 = 
         0.07932   -0.03247   -0.01268   -0.00325 
O8    4    1.116276    0.516606    0.869177    11.00000    0.08379    0.16071 = 
         0.13844   -0.09296   -0.02498    0.04846 
O9    4    1.225112    0.686136    0.758665    11.00000    0.02342    0.06484 = 
         0.06663   -0.02350   -0.01213    0.01477 
O10   4    1.188562    0.647595    0.722660    11.00000    0.04162    0.05430 = 
         0.04254   -0.01636    0.00726    0.00763 
O11   4    0.867604    0.788684    0.649133    11.00000    0.03097    0.05093 = 
         0.02368   -0.01318   -0.00079    0.00884 
O12   4    0.770809    0.839256    0.668803    11.00000    0.03663    0.03048 = 
         0.02594   -0.00877   -0.00178    0.00228 
O13   4    0.531740    0.884695    0.780528    11.00000    0.04420    0.06880 = 
         0.03770   -0.01796   -0.01451    0.02324 
O14   4    0.659002    0.918568    0.776134    11.00000    0.09244    0.02426 = 
         0.03399   -0.00656   -0.00502   -0.00036 
O15   4    0.433071    0.715647    0.910791    11.00000    0.05212    0.08304 = 
         0.02778   -0.01835    0.00870   -0.01537 
O16   4    0.444534    0.734710    0.962698    11.00000    0.02762    0.07122 = 
         0.03117   -0.01148   -0.00245    0.00042 
O17   4    0.707905    0.608753    1.046390    11.00000    0.08500    0.13004 = 
         0.08570    0.02606   -0.00164   -0.01383 
O18   4    0.812435    0.564510    1.028108    11.00000    0.10970    0.07276 = 
         0.09382    0.03126   -0.06238   -0.03811 
O19   4    1.189925    0.630223    0.919512    11.00000    0.02970    0.04017 = 
         0.03120   -0.00237   -0.01177    0.01184 
O20   4    1.167301    0.662487    0.967996    11.00000    0.03105    0.05173 = 
         0.03701   -0.01527   -0.00918   -0.00274 
O21   4    1.016507    0.867494    0.745070    11.00000    0.04018    0.06810 = 
         0.04609   -0.01410    0.00926   -0.01530 
O22   4    1.049629    0.900554    0.788668    11.00000    0.05135    0.04744 = 
         0.07476   -0.01082   -0.01570   -0.02166 
O23   4    0.641309    0.738378    1.116696    11.00000    0.07262    0.09183 = 
         0.02420   -0.01353   -0.00186    0.01780 
O24   4    0.545312    0.781338    1.072978    11.00000    0.08239    0.07688 = 
         0.04164   -0.01932   -0.00834    0.03338 
O25   4    0.516642    0.952087    0.959689    11.00000    0.10413    0.06478 = 
         0.07850   -0.03134    0.03755   -0.00181 
O26   4    0.447834    0.920406    0.922525    11.00000    0.03818    0.05854 = 
         0.08828   -0.00478    0.00050    0.01423 
O27   4    0.783445    1.020872    0.854886    11.00000    0.27914    0.02777 = 
         0.06719   -0.00069   -0.03295    0.01392 
O28   4    0.933596    1.014466    0.854381    11.00000    0.17779    0.23957 = 
         0.13437   -0.11867    0.04172   -0.13629 
O29   4    1.230589    0.846510    0.931538    11.00000    0.11323    0.07291 = 
         0.15352   -0.04206    0.03806   -0.02017 
O30   4    1.195792    0.891498    0.966567    11.00000    0.10922    0.10991 = 
         0.17263   -0.01619   -0.08044   -0.04171 
O31   4    0.988485    0.663794    1.092958    11.00000    0.15271    0.08223 = 
         0.06762   -0.02836   -0.07483    0.02742 
O32   4    1.071023    0.719707    1.092115    11.00000    0.10526    0.11684 = 
         0.07715   -0.05758   -0.01780    0.00887 
PART  1 
O33   4    0.834888    0.950666    1.039250    10.50000    0.05390    0.04422 = 
         0.07373   -0.02941   -0.00043   -0.00495 
O34   4    0.774376    0.886758    1.076758    10.50000    0.06963    0.06019 = 
         0.10665   -0.02953   -0.00468   -0.00692 
PART  -2 
O33B  4    0.875809    0.966874    1.009511    10.50000    0.05390    0.04422 = 
         0.07373   -0.02941   -0.00043   -0.00495 
O34B  4    0.837151    0.915329    1.066143    10.50000    0.06963    0.06019 = 
         0.10665   -0.02953   -0.00468   -0.00692 
PART  0 
O35   4    0.229293    0.564752    0.233984    11.00000    0.10245    0.13201 = 
         0.10196   -0.08117   -0.02048   -0.02213 
O36   4    0.339221    0.515658    0.272038    11.00000    0.11689    0.04029 = 
         0.07265   -0.00510    0.04487    0.01167 
O37   4    0.020275    0.550204    0.444247    11.00000    0.03625    0.04776 = 
         0.04090   -0.01249    0.01005   -0.01192 
O38   4    0.076819    0.515045    0.399975    11.00000    0.04898    0.02998 = 
         0.06042   -0.01543   -0.01816    0.00260 
O39   4   -0.081684    0.661426    0.285067    11.00000    0.04264    0.04390 = 
         0.05129   -0.01940    0.00157   -0.00574 
O40   4   -0.050980    0.705432    0.224184    11.00000    0.05647    0.05975 = 
         0.04922   -0.01384   -0.02800   -0.01331 
O41   4    0.249756    0.802329    0.157092    11.00000    0.04973    0.07014 = 
         0.03050   -0.00797   -0.01784    0.01409 
O42   4    0.342155    0.742919    0.151730    11.00000    0.06049    0.08812 = 
         0.02986   -0.02786   -0.01905    0.02118 
O43   4    0.639197    0.609704    0.241984    11.00000    0.07203    0.06426 = 
         0.04330   -0.01101    0.02656    0.01620 
O44   4    0.689305    0.659223    0.261744    11.00000    0.04206    0.06717 = 
         0.07334    0.00140   -0.01370   -0.01298 
O45   4    0.565292    0.502732    0.394044    11.00000    0.02914    0.03122 = 
         0.03673   -0.01733   -0.00729    0.00349 
O46   4    0.444387    0.476850    0.430919    11.00000    0.03366    0.02191 = 
         0.03399   -0.00452   -0.00013   -0.00190 
O47   4    0.005089    0.878210    0.252954    11.00000    0.04569    0.04114 = 
         0.06607   -0.02716   -0.03421    0.01627 
O48   4    0.136156    0.911482    0.241889    11.00000    0.10594    0.02883 = 
         0.04569    0.00420   -0.03181   -0.01172 
O49   4   -0.103841    0.728026    0.404408    11.00000    0.02287    0.05120 = 
         0.03574   -0.02468    0.00560   -0.00286 
O50   4   -0.089404    0.762988    0.446459    11.00000    0.01396    0.04938 = 
         0.03717   -0.02525   -0.00271   -0.00755 
O51   4    0.292259    0.589409    0.530951    11.00000    0.03761    0.02823 = 
         0.04207   -0.00509   -0.01453   -0.00064 
O52   4    0.164238    0.627973    0.545121    11.00000    0.04363    0.02764 = 
         0.02717   -0.00374    0.00769   -0.00793 
O53   4    0.654220    0.639771    0.425090    11.00000    0.01887    0.02913 = 
         0.02729   -0.01183   -0.00753    0.00641 
O54   4    0.628567    0.684107    0.464515    11.00000    0.02021    0.02896 = 
         0.03288   -0.01265   -0.01065   -0.00026 
O55   4    0.481227    0.849173    0.225196    11.00000    0.08281    0.09167 = 
         0.04758   -0.02681    0.01424   -0.03670 
O56   4    0.518854    0.891842    0.259166    11.00000    0.07345    0.07765 = 
         0.05178   -0.00790    0.00486   -0.04126 
O57   4    0.314801    1.037192    0.308218    11.00000    0.04818    0.02621 = 
         0.04380   -0.00439   -0.00564   -0.00275 
O58   4    0.454887    1.003263    0.313896    11.00000    0.03952    0.03891 = 
         0.04984   -0.01080   -0.00675   -0.00767 
O59   4   -0.062913    0.937214    0.385745    11.00000    0.03265    0.03544 = 
         0.06100   -0.01721   -0.00928    0.00279 
O60   4   -0.009488    0.982821    0.413767    11.00000    0.06235    0.04154 = 
         0.06065   -0.02581    0.00412    0.01315 
O61   4    0.008865    0.823270    0.552951    11.00000    0.03557    0.04291 = 
         0.04643   -0.01842   -0.00360    0.00143 
O62   4    0.108059    0.782865    0.596091    11.00000    0.02735    0.05283 = 
         0.02244   -0.01068    0.00138   -0.00809 
O63   4    0.440404    0.706784    0.586401    11.00000    0.04699    0.04453 = 
         0.02377   -0.00667   -0.00880   -0.00223 
O64   4    0.527586    0.762297    0.575588    11.00000    0.03527    0.05132 = 
         0.03309   -0.01656   -0.01150   -0.00051 
O65   4    0.718411    0.862528    0.396350    11.00000    0.03377    0.06077 = 
         0.07923   -0.03217   -0.01245    0.01780 
O66   4    0.670845    0.907317    0.433311    11.00000    0.03716    0.06255 = 
         0.05808   -0.02555    0.00434   -0.01583 
PART  1 
O67   4    0.392110    0.983252    0.468916    10.50000    0.06495    0.08696 = 
         0.04991   -0.03807   -0.01329   -0.02179 
O68   4    0.348141    0.948172    0.530716    10.50000    0.05293    0.06239 = 
         0.10735   -0.06027    0.02106   -0.01595 
PART  2 
O67B  4    0.348388    0.988679    0.497329    10.50000    0.06495    0.08696 = 
         0.04991   -0.03807   -0.01329   -0.02179 
O68B  4    0.277269    0.929445    0.535865    10.50000    0.05293    0.06239 = 
         0.10735   -0.06027    0.02106   -0.01595 
PART  0 
PART  1 
C1    1    0.728654    0.581889    0.688881    10.50000    0.09255    0.10512 = 
         0.08034   -0.01221   -0.05002   -0.03076 
AFIX  23 
H1A   2    0.674243    0.580275    0.702705    10.50000   -1.20000 
H1B   2    0.753506    0.553541    0.691185    10.50000   -1.20000 
AFIX   0 
C2    1    0.715583    0.604486    0.649040    10.50000    0.08959    0.21015 = 
         0.06907   -0.02909   -0.04982   -0.01856 
AFIX  23 
H2A   2    0.703677    0.634377    0.645454    10.50000   -1.20000 
H2B   2    0.668624    0.594204    0.640635    10.50000   -1.20000 
AFIX   0 
C3    1    0.797696    0.595383    0.628573    10.50000    0.10630    0.28405 = 
         0.08135   -0.05182   -0.05428    0.01582 
AFIX 137 
H3A   2    0.844753    0.596604    0.642298    10.50000   -1.50000 
H3B   2    0.801262    0.615826    0.604962    10.50000   -1.50000 
H3C   2    0.799326    0.567926    0.625436    10.50000   -1.50000 
AFIX   0 
PART  2 
C1B   1    0.778891    0.642359    0.677567    10.50000    0.09255    0.10512 = 
         0.08034   -0.01221   -0.05002   -0.03076 
AFIX  23 
H1B1  2    0.833463    0.646794    0.664134    10.50000   -1.20000 
H1B2  2    0.765260    0.664006    0.689819    10.50000   -1.20000 
AFIX   0 
C2B   1    0.711220    0.644143    0.651661    10.50000    0.08959    0.21015 = 
         0.06907   -0.02909   -0.04982   -0.01856 
AFIX  23 
H2B1  2    0.667138    0.626236    0.664049    10.50000   -1.20000 
H2B2  2    0.685566    0.672581    0.642403    10.50000   -1.20000 
AFIX   0 
C3B   1    0.755295    0.629067    0.620791    10.50000    0.10630    0.28405 = 
         0.08135   -0.05182   -0.05428    0.01582 
AFIX 137 
H3B1  2    0.788091    0.650541    0.605109    10.50000   -1.50000 
H3B2  2    0.713696    0.622736    0.606881    10.50000   -1.50000 
H3B3  2    0.792217    0.604306    0.630689    10.50000   -1.50000 
AFIX   0 
PART  0 
C4    1    0.954060    0.553623    0.705424    11.00000    0.11546    0.12255 = 
         0.10804   -0.03653    0.01315    0.00609 
AFIX  23 
H4A   2    0.989620    0.575563    0.704902    11.00000   -1.20000 
H4B   2    0.929332    0.559955    0.681852    11.00000   -1.20000 
AFIX   0 
C5    1    1.003725    0.511827    0.714438    11.00000    0.12900    0.13461 = 
         0.12718   -0.04852   -0.01460    0.01981 
AFIX  23 
H5A   2    0.964130    0.490725    0.717925    11.00000   -1.20000 
H5B   2    1.041113    0.510646    0.693211    11.00000   -1.20000 
AFIX   0 
C6    1    1.054375    0.500126    0.745846    11.00000    0.11870    0.12884 = 
         0.08451   -0.06199    0.01203    0.02968 
AFIX 137 
H6A   2    1.083238    0.523627    0.746387    11.00000   -1.50000 
H6B   2    1.095396    0.477300    0.744363    11.00000   -1.50000 
H6C   2    1.018364    0.491627    0.767791    11.00000   -1.50000 
AFIX   0 
C7    1    0.525945    0.752619    0.690335    11.00000    0.05502    0.06662 = 
         0.05542    0.00355    0.00168   -0.01277 
AFIX  23 
H7A   2    0.560011    0.734996    0.677394    11.00000   -1.20000 
H7B   2    0.564294    0.767724    0.699060    11.00000   -1.20000 
AFIX   0 
C8    1    0.469058    0.783215    0.664370    11.00000    0.08906    0.09812 = 
         0.08137    0.00668   -0.02083   -0.01477 
AFIX  23 
H8A   2    0.502037    0.797009    0.642382    11.00000   -1.20000 
H8B   2    0.443324    0.804441    0.675559    11.00000   -1.20000 
AFIX   0 
C9    1    0.400600    0.761706    0.654265    11.00000    0.08616    0.12171 = 
         0.08930   -0.01050   -0.02518   -0.01065 
AFIX 137 
H9A   2    0.426056    0.741146    0.642673    11.00000   -1.50000 
H9B   2    0.364273    0.782028    0.637649    11.00000   -1.50000 
H9C   2    0.367739    0.748204    0.676017    11.00000   -1.50000 
AFIX   0 
C10   1    0.428789    0.642694    0.763052    11.00000    0.04612    0.04136 = 
         0.04284   -0.00986   -0.00466   -0.01485 
AFIX  23 
H10A  2    0.475321    0.627495    0.752842    11.00000   -1.20000 
H10B  2    0.390139    0.656269    0.743869    11.00000   -1.20000 
AFIX   0 
C11   1    0.384419    0.613801    0.793451    11.00000    0.04483    0.04537 = 
         0.04374   -0.00541   -0.00363   -0.00827 
AFIX  23 
H11A  2    0.337654    0.629238    0.803284    11.00000   -1.20000 
H11B  2    0.423070    0.601086    0.812813    11.00000   -1.20000 
AFIX   0 
C12   1    0.351242    0.580524    0.781724    11.00000    0.06125    0.03981 = 
         0.07547   -0.01855    0.01428   -0.01298 
AFIX 137 
H12A  2    0.312519    0.593017    0.762724    11.00000   -1.50000 
H12B  2    0.322092    0.562226    0.802276    11.00000   -1.50000 
H12C  2    0.397579    0.564731    0.772562    11.00000   -1.50000 
AFIX   0 
C13   1    0.536618    0.500154    0.878193    11.00000    0.14433    0.14382 = 
         0.17144   -0.05211   -0.00367   -0.04334 
AFIX  23 
H13A  2    0.493131    0.520254    0.865055    11.00000   -1.20000 
H13B  2    0.517269    0.490884    0.903854    11.00000   -1.20000 
AFIX   0 
C14   1    0.550846    0.463169    0.862853    11.00000    0.17319    0.14684 = 
         0.16904   -0.06530   -0.00445   -0.03761 
AFIX  23 
H14A  2    0.605911    0.447786    0.868206    11.00000   -1.20000 
H14B  2    0.506333    0.444289    0.871101    11.00000   -1.20000 
AFIX   0 
C15   1    0.546059    0.487906    0.823079    11.00000    0.26379    0.25292 = 
         0.18926   -0.06692   -0.02463   -0.01079 
AFIX 137 
H15A  2    0.488670    0.499515    0.818390    11.00000   -1.50000 
H15B  2    0.563711    0.469811    0.807946    11.00000   -1.50000 
H15C  2    0.582742    0.510170    0.817533    11.00000   -1.50000 
AFIX   0 
C16   1    0.555083    0.579226    0.943805    11.00000    0.08479    0.05969 = 
         0.06050   -0.01918    0.01851    0.00617 
AFIX  23 
H16A  2    0.606359    0.593563    0.940416    11.00000   -1.20000 
H16B  2    0.508558    0.600017    0.934673    11.00000   -1.20000 
AFIX   0 
C17   1    0.538628    0.560066    0.981201    11.00000    0.07412    0.09790 = 
         0.05384   -0.01791    0.00317    0.01165 
AFIX  23 
H17A  2    0.487104    0.545972    0.984304    11.00000   -1.20000 
H17B  2    0.528173    0.581668    0.993642    11.00000   -1.20000 
AFIX   0 
C18   1    0.606627    0.529677    0.998990    11.00000    0.09191    0.07013 = 
         0.09805   -0.02369   -0.03581   -0.00439 
AFIX 137 
H18A  2    0.611461    0.505852    0.989635    11.00000   -1.50000 
H18B  2    0.593690    0.520802    1.025003    11.00000   -1.50000 
H18C  2    0.659343    0.542440    0.994002    11.00000   -1.50000 
AFIX   0 
C19   1    0.915352    0.469759    0.910594    11.00000    0.10282    0.06205 = 
         0.07186   -0.03194   -0.03002    0.02499 
AFIX  23 
H19A  2    0.883770    0.492596    0.918138    11.00000   -1.20000 
H19B  2    0.887558    0.465818    0.890383    11.00000   -1.20000 
AFIX   0 
C20   1    0.916826    0.433777    0.939336    11.00000    0.07004    0.21085 = 
         0.13030    0.07680   -0.03414    0.03117 
AFIX  23 
H20A  2    0.936768    0.438735    0.960846    11.00000   -1.20000 
H20B  2    0.954557    0.411809    0.933043    11.00000   -1.20000 
AFIX   0 
C21   1    0.829481    0.421419    0.946695    11.00000    0.10489    0.16864 = 
         0.09837   -0.00015    0.00936   -0.00912 
AFIX 137 
H21A  2    0.790502    0.445868    0.944918    11.00000   -1.50000 
H21B  2    0.823798    0.402412    0.970932    11.00000   -1.50000 
H21C  2    0.817092    0.407904    0.929043    11.00000   -1.50000 
AFIX   0 
C22   1    1.154485    0.495473    0.845980    11.00000    0.12262    0.11476 = 
         0.10976   -0.03588    0.00054    0.05367 
AFIX  23 
H22A  2    1.187916    0.513623    0.826496    11.00000   -1.20000 
H22B  2    1.112614    0.484493    0.835129    11.00000   -1.20000 
AFIX   0 
C23   1    1.210622    0.460369    0.869402    11.00000    0.08584    0.08377 = 
         0.08720    0.00190    0.00893    0.00067 
AFIX  23 
H23A  2    1.179801    0.446558    0.892027    11.00000   -1.20000 
H23B  2    1.229850    0.439818    0.856456    11.00000   -1.20000 
AFIX   0 
C24   1    1.284487    0.479580    0.877407    11.00000    0.13910    0.08922 = 
         0.10733   -0.00946   -0.02420   -0.00791 
AFIX 137 
H24A  2    1.305139    0.499137    0.855327    11.00000   -1.50000 
H24B  2    1.328857    0.458014    0.886519    11.00000   -1.50000 
H24C  2    1.266987    0.493949    0.895524    11.00000   -1.50000 
AFIX   0 
C25   1    1.221774    0.707459    0.785476    11.00000    0.04761    0.08417 = 
         0.07726   -0.03305   -0.03316    0.01169 
AFIX  23 
H25A  2    1.273411    0.699694    0.798668    11.00000   -1.20000 
H25B  2    1.174245    0.699118    0.802947    11.00000   -1.20000 
AFIX   0 
C26   1    1.212154    0.753948    0.768710    11.00000    0.04475    0.08177 = 
         0.08335   -0.03454   -0.02114    0.01176 
AFIX  23 
H26A  2    1.205920    0.767548    0.788067    11.00000   -1.20000 
H26B  2    1.160942    0.761592    0.755224    11.00000   -1.20000 
AFIX   0 
C27   1    1.286606    0.769357    0.743347    11.00000    0.05664    0.11176 = 
         0.11141   -0.03027   -0.00481   -0.00296 
AFIX 137 
H27A  2    1.338288    0.756609    0.754804    11.00000   -1.50000 
H27B  2    1.285025    0.799254    0.737996    11.00000   -1.50000 
H27C  2    1.284264    0.762093    0.720971    11.00000   -1.50000 
AFIX   0 
C28   1    1.143983    0.620864    0.711340    11.00000    0.06707    0.10009 = 
         0.08755   -0.06175    0.00955   -0.00839 
AFIX  23 
H28A  2    1.088545    0.634590    0.704065    11.00000   -1.20000 
H28B  2    1.135579    0.595939    0.731606    11.00000   -1.20000 
AFIX   0 
C29   1    1.190644    0.608568    0.679762    11.00000    0.08056    0.16449 = 
         0.10478   -0.09523    0.01582   -0.01524 
AFIX  23 
H29A  2    1.248367    0.597863    0.686073    11.00000   -1.20000 
H29B  2    1.163181    0.586360    0.675057    11.00000   -1.20000 
AFIX   0 
C30   1    1.192494    0.644993    0.645819    11.00000    0.17625    0.22587 = 
         0.09897   -0.06467    0.03757    0.06540 
AFIX 137 
H30A  2    1.147557    0.665946    0.647963    11.00000   -1.50000 
H30B  2    1.184934    0.635725    0.624890    11.00000   -1.50000 
H30C  2    1.246179    0.656667    0.642837    11.00000   -1.50000 
AFIX   0 
C31   1    0.928537    0.753771    0.651918    11.00000    0.02773    0.05468 = 
         0.03086   -0.01476   -0.00469    0.01003 
AFIX  23 
H31A  2    0.931501    0.737358    0.677423    11.00000   -1.20000 
H31B  2    0.984031    0.763552    0.643267    11.00000   -1.20000 
AFIX   0 
C32   1    0.906640    0.727747    0.630551    11.00000    0.08014    0.04697 = 
         0.05647   -0.02170   -0.02357    0.01250 
AFIX  23 
H32A  2    0.904392    0.743844    0.604937    11.00000   -1.20000 
H32B  2    0.851209    0.717816    0.639068    11.00000   -1.20000 
AFIX   0 
C33   1    0.971586    0.691765    0.634576    11.00000    0.08684    0.06057 = 
         0.07697   -0.02796   -0.01165    0.01526 
AFIX 137 
H33A  2    1.022537    0.700980    0.620406    11.00000   -1.50000 
H33B  2    0.950678    0.670739    0.625985    11.00000   -1.50000 
H33C  2    0.983727    0.680206    0.659951    11.00000   -1.50000 
AFIX   0 
C34   1    0.696368    0.840226    0.650183    11.00000    0.04959    0.04351 = 
         0.06322   -0.02114   -0.02085   -0.00008 
AFIX  23 
H34A  2    0.658746    0.820370    0.665577    11.00000   -1.20000 
H34B  2    0.711553    0.832513    0.627744    11.00000   -1.20000 
AFIX   0 
C35   1    0.653289    0.882879    0.641574    11.00000    0.05122    0.04561 = 
         0.05345   -0.01479   -0.02688    0.00353 
AFIX  23 
H35A  2    0.644146    0.891286    0.663922    11.00000   -1.20000 
H35B  2    0.690036    0.902029    0.624692    11.00000   -1.20000 
AFIX   0 
C36   1    0.571761    0.886477    0.625353    11.00000    0.08608    0.05575 = 
         0.12877   -0.02221   -0.08088    0.00997 
AFIX 137 
H36A  2    0.580420    0.878844    0.602892    11.00000   -1.50000 
H36B  2    0.546771    0.914852    0.620354    11.00000   -1.50000 
H36C  2    0.534499    0.868097    0.642149    11.00000   -1.50000 
AFIX   0 
C37   1    0.477636    0.851738    0.791432    11.00000    0.02981    0.09631 = 
         0.10172   -0.04510   -0.00579    0.01345 
AFIX  23 
H37A  2    0.464323    0.845068    0.817670    11.00000   -1.20000 
H37B  2    0.506777    0.826939    0.786247    11.00000   -1.20000 
AFIX   0 
C38   1    0.396703    0.863612    0.771668    11.00000    0.05776    0.30403 = 
         0.07635    0.02289   -0.02039   -0.04923 
AFIX  23 
H38A  2    0.379178    0.893263    0.767003    11.00000   -1.20000 
H38B  2    0.351169    0.847557    0.785440    11.00000   -1.20000 
AFIX   0 
C39   1    0.422084    0.852514    0.736265    11.00000    0.36281    0.23360 = 
         0.12494   -0.03567   -0.07564   -0.11414 
AFIX 137 
H39A  2    0.468091    0.868344    0.723550    11.00000   -1.50000 
H39B  2    0.374430    0.859050    0.721071    11.00000   -1.50000 
H39C  2    0.439805    0.823119    0.741753    11.00000   -1.50000 
AFIX   0 
C40   1    0.662784    0.937939    0.803702    11.00000    0.12985    0.05706 = 
         0.07320   -0.04438    0.00090   -0.01847 
AFIX  23 
H40A  2    0.711310    0.925484    0.818188    11.00000   -1.20000 
H40B  2    0.611798    0.933934    0.819850    11.00000   -1.20000 
AFIX   0 
C41   1    0.670601    0.983867    0.786439    11.00000    0.14074    0.05359 = 
         0.07887   -0.02937   -0.00906    0.00119 
AFIX  23 
H41A  2    0.699623    0.995535    0.801957    11.00000   -1.20000 
H41B  2    0.701001    0.988997    0.762601    11.00000   -1.20000 
AFIX   0 
C42   1    0.580200    1.001865    0.782991    11.00000    0.13805    0.13535 = 
         0.26939    0.05711   -0.01273    0.01485 
AFIX 137 
H42A  2    0.546051    0.981422    0.779768    11.00000   -1.50000 
H42B  2    0.576460    1.026325    0.762169    11.00000   -1.50000 
H42C  2    0.560016    1.009410    0.804819    11.00000   -1.50000 
AFIX   0 
C43   1    0.456722    0.701171    0.879931    11.00000    0.07202    0.10311 = 
         0.04904   -0.03835    0.00090    0.00379 
AFIX  23 
H43A  2    0.494205    0.675624    0.887183    11.00000   -1.20000 
H43B  2    0.487738    0.721964    0.861758    11.00000   -1.20000 
AFIX   0 
C44   1    0.385019    0.693224    0.864086    11.00000    0.08511    0.18494 = 
         0.08593   -0.08904    0.00524   -0.02433 
AFIX  23 
H44A  2    0.350841    0.674045    0.882354    11.00000   -1.20000 
H44B  2    0.402857    0.680987    0.844285    11.00000   -1.20000 
AFIX   0 
C45   1    0.336846    0.733450    0.850244    11.00000    0.12034    0.28415 = 
         0.10699   -0.12173   -0.05296    0.06972 
AFIX 137 
H45A  2    0.293422    0.737368    0.868373    11.00000   -1.50000 
H45B  2    0.311065    0.734177    0.828220    11.00000   -1.50000 
H45C  2    0.374179    0.755418    0.844982    11.00000   -1.50000 
AFIX   0 
C46   1    0.480195    0.750339    0.988908    11.00000    0.04857    0.14960 = 
         0.06359   -0.05304    0.00204   -0.02288 
AFIX  23 
H46A  2    0.490562    0.779510    0.977977    11.00000   -1.20000 
H46B  2    0.533865    0.734482    0.996271    11.00000   -1.20000 
AFIX   0 
C47   1    0.418638    0.746135    1.021837    11.00000    0.07123    0.27396 = 
         0.07539   -0.10506    0.00584   -0.01922 
AFIX  23 
H47A  2    0.405596    0.717209    1.031716    11.00000   -1.20000 
H47B  2    0.444172    0.753996    1.040719    11.00000   -1.20000 
AFIX   0 
C48   1    0.338551    0.773726    1.011220    11.00000    0.08675    0.29897 = 
         0.17090   -0.16815   -0.00336    0.02229 
AFIX 137 
H48A  2    0.350521    0.796567    0.989934    11.00000   -1.50000 
H48B  2    0.316372    0.784546    1.031131    11.00000   -1.50000 
H48C  2    0.297435    0.757746    1.005792    11.00000   -1.50000 
AFIX   0 
C49   1    0.624965    0.616316    1.036937    11.00000    0.08561    0.12818 = 
         0.08615   -0.01093    0.00166    0.01063 
AFIX  23 
H49A  2    0.611863    0.594160    1.027269    11.00000   -1.20000 
H49B  2    0.619274    0.642401    1.017374    11.00000   -1.20000 
AFIX   0 
C50   1    0.561392    0.619052    1.067106    11.00000    0.06256    0.14193 = 
         0.09442   -0.00800    0.00020   -0.01706 
AFIX  23 
H50A  2    0.574954    0.640747    1.077245    11.00000   -1.20000 
H50B  2    0.565536    0.592691    1.086407    11.00000   -1.20000 
AFIX   0 
C51   1    0.472389    0.628422    1.055639    11.00000    0.07688    0.31925 = 
         0.07654   -0.04709   -0.01733    0.04161 
AFIX 137 
H51A  2    0.472575    0.640151    1.029475    11.00000   -1.50000 
H51B  2    0.442789    0.648126    1.067252    11.00000   -1.50000 
H51C  2    0.444369    0.603037    1.062790    11.00000   -1.50000 
AFIX   0 
C52   1    0.876348    0.551528    1.005358    11.00000    0.05911    0.07002 = 
         0.22929    0.04675   -0.02090   -0.00722 
AFIX  23 
H52A  2    0.929360    0.561617    1.008510    11.00000   -1.20000 
H52B  2    0.862365    0.563895    0.979992    11.00000   -1.20000 
AFIX   0 
C53   1    0.888105    0.504687    1.013347    11.00000    0.16407    0.08035 = 
         0.31157   -0.03522   -0.05657   -0.02818 
AFIX  23 
H53A  2    0.925667    0.498275    0.993919    11.00000   -1.20000 
H53B  2    0.917381    0.493530    1.035916    11.00000   -1.20000 
AFIX   0 
C54   1    0.811026    0.481347    1.017134    11.00000    0.14950    0.06667 = 
         0.17981    0.02193   -0.03905   -0.02490 
AFIX 137 
H54A  2    0.769757    0.489671    1.034158    11.00000   -1.50000 
H54B  2    0.826707    0.451781    1.026009    11.00000   -1.50000 
H54C  2    0.787190    0.487623    0.993665    11.00000   -1.50000 
AFIX   0 
C55   1    1.177394    0.620883    0.887020    11.00000    0.07505    0.10111 = 
         0.06890   -0.05373   -0.02873    0.04097 
AFIX  23 
H55A  2    1.180864    0.645970    0.866458    11.00000   -1.20000 
H55B  2    1.121140    0.611551    0.888407    11.00000   -1.20000 
AFIX   0 
C56   1    1.242018    0.587761    0.880944    11.00000    0.08153    0.10143 = 
         0.08166   -0.04384   -0.03016    0.05702 
AFIX  23 
H56A  2    1.253867    0.594139    0.854631    11.00000   -1.20000 
H56B  2    1.214774    0.561802    0.888528    11.00000   -1.20000 
AFIX   0 
C57   1    1.325817    0.578475    0.897789    11.00000    0.06753    0.09166 = 
         0.07074   -0.02026   -0.01717    0.03083 
AFIX 137 
H57A  2    1.366218    0.595822    0.881962    11.00000   -1.50000 
H57B  2    1.345225    0.549519    0.901110    11.00000   -1.50000 
H57C  2    1.320019    0.584098    0.921153    11.00000   -1.50000 
AFIX   0 
C58   1    1.240145    0.685237    0.963977    11.00000    0.03560    0.07893 = 
         0.03489   -0.01679   -0.01152   -0.00922 
AFIX  23 
H58A  2    1.223500    0.712584    0.967463    11.00000   -1.20000 
H58B  2    1.267016    0.689192    0.939541    11.00000   -1.20000 
AFIX   0 
C59   1    1.299367    0.661343    0.991451    11.00000    0.03296    0.07904 = 
         0.04215   -0.00695   -0.00971   -0.02029 
AFIX  23 
H59A  2    1.269602    0.654248    1.015451    11.00000   -1.20000 
H59B  2    1.344212    0.678543    0.992070    11.00000   -1.20000 
AFIX   0 
C60   1    1.337781    0.622001    0.983316    11.00000    0.04149    0.10122 = 
         0.07278   -0.02468   -0.01568    0.00457 
AFIX 137 
H60A  2    1.293570    0.606936    0.978998    11.00000   -1.50000 
H60B  2    1.368507    0.604851    1.003829    11.00000   -1.50000 
H60C  2    1.375911    0.628974    0.961901    11.00000   -1.50000 
AFIX   0 
C61   1    1.098536    0.856126    0.731835    11.00000    0.04936    0.08987 = 
         0.06505   -0.00923    0.02343   -0.00488 
AFIX  23 
H61A  2    1.102589    0.827221    0.731336    11.00000   -1.20000 
H61B  2    1.140330    0.858616    0.747971    11.00000   -1.20000 
AFIX   0 
C62   1    1.115918    0.884169    0.694066    11.00000    0.07349    0.08593 = 
         0.08093    0.00446    0.04117    0.00449 
AFIX  23 
H62A  2    1.069829    0.884243    0.678951    11.00000   -1.20000 
H62B  2    1.167720    0.873231    0.683350    11.00000   -1.20000 
AFIX   0 
C63   1    1.125001    0.928230    0.693976    11.00000    0.07329    0.09782 = 
         0.10942   -0.00547    0.04856   -0.02059 
AFIX 137 
H63A  2    1.074204    0.939040    0.704926    11.00000   -1.50000 
H63B  2    1.134029    0.945362    0.669175    11.00000   -1.50000 
H63C  2    1.172586    0.928508    0.707771    11.00000   -1.50000 
AFIX   0 
C64   1    1.069452    0.905749    0.820642    11.00000    0.07259    0.04950 = 
         0.06565   -0.00723   -0.01381   -0.02174 
AFIX  23 
H64A  2    1.084648    0.878556    0.837631    11.00000   -1.20000 
H64B  2    1.020032    0.918591    0.831349    11.00000   -1.20000 
AFIX   0 
C65   1    1.141746    0.932606    0.815408    11.00000    0.16808    0.16129 = 
         0.12163   -0.03624   -0.02403   -0.12257 
AFIX  23 
H65A  2    1.136931    0.944579    0.835793    11.00000   -1.20000 
H65B  2    1.193619    0.914004    0.817997    11.00000   -1.20000 
AFIX   0 
C66   1    1.154456    0.967687    0.781267    11.00000    0.35227    0.29559 = 
         0.21514    0.07026   -0.10574   -0.28629 
AFIX 137 
H66A  2    1.145679    0.958716    0.760307    11.00000   -1.50000 
H66B  2    1.211266    0.975722    0.779525    11.00000   -1.50000 
H66C  2    1.114598    0.991191    0.782004    11.00000   -1.50000 
AFIX   0 
C67   1    0.717716    0.725010    1.136135    11.00000    0.08624    0.07542 = 
         0.03150   -0.00744   -0.01771    0.00521 
AFIX  23 
H67A  2    0.725626    0.743857    1.150331    11.00000   -1.20000 
H67B  2    0.766546    0.724916    1.118999    11.00000   -1.20000 
AFIX   0 
C68   1    0.708685    0.682629    1.160471    11.00000    0.07873    0.08203 = 
         0.04169   -0.00003    0.00145   -0.00660 
AFIX  23 
H68A  2    0.655152    0.682246    1.174873    11.00000   -1.20000 
H68B  2    0.754197    0.674592    1.177242    11.00000   -1.20000 
AFIX   0 
C69   1    0.711416    0.652346    1.139024    11.00000    0.07985    0.07698 = 
         0.06909   -0.00567    0.00290   -0.00528 
AFIX 137 
H69A  2    0.660637    0.657124    1.125877    11.00000   -1.50000 
H69B  2    0.715362    0.624353    1.155318    11.00000   -1.50000 
H69C  2    0.760024    0.655864    1.121926    11.00000   -1.50000 
AFIX   0 
C70   1    0.508684    0.810435    1.092407    11.00000    0.06960    0.11204 = 
         0.10050   -0.06001    0.00798    0.02554 
AFIX  23 
H70A  2    0.544323    0.833339    1.088012    11.00000   -1.20000 
H70B  2    0.505019    0.796471    1.118557    11.00000   -1.20000 
AFIX   0 
C71   1    0.424703    0.826561    1.079922    11.00000    0.06830    0.13098 = 
         0.07802   -0.04156    0.01911    0.03517 
AFIX  23 
H71A  2    0.428766    0.838919    1.053531    11.00000   -1.20000 
H71B  2    0.389121    0.803511    1.085252    11.00000   -1.20000 
AFIX   0 
C72   1    0.385329    0.857366    1.096804    11.00000    0.13316    0.11147 = 
         0.10445   -0.01718    0.07431    0.04660 
AFIX 137 
H72A  2    0.379189    0.845038    1.122878    11.00000   -1.50000 
H72B  2    0.330367    0.867321    1.087359    11.00000   -1.50000 
H72C  2    0.420047    0.880380    1.091487    11.00000   -1.50000 
AFIX   0 
C73   1    0.495921    0.991177    0.934206    11.00000    0.25988    0.05468 = 
         0.14323   -0.01040    0.08279    0.02175 
AFIX  23 
H73A  2    0.444838    0.989180    0.922834    11.00000   -1.20000 
H73B  2    0.541208    0.996108    0.915077    11.00000   -1.20000 
AFIX   0 
C74   1    0.481666    1.028875    0.948244    11.00000    0.19617    0.10794 = 
         0.13647   -0.04907    0.05367    0.02114 
AFIX  23 
H74A  2    0.445230    1.024110    0.970565    11.00000   -1.20000 
H74B  2    0.459688    1.053756    0.929952    11.00000   -1.20000 
AFIX   0 
C75   1    0.574002    1.030251    0.955083    11.00000    0.19774    0.27624 = 
         0.17518   -0.07625    0.07217   -0.01938 
AFIX 137 
H75A  2    0.599698    1.002201    0.964504    11.00000   -1.50000 
H75B  2    0.577006    1.045454    0.972596    11.00000   -1.50000 
H75C  2    0.603691    1.043967    0.932475    11.00000   -1.50000 
AFIX   0 
C76   1    0.432656    0.890681    0.906690    11.00000    0.11026    0.10996 = 
         0.13175   -0.04400   -0.01020   -0.01279 
AFIX  23 
H76A  2    0.383095    0.877123    0.919315    11.00000   -1.20000 
H76B  2    0.480582    0.869560    0.910223    11.00000   -1.20000 
AFIX   0 
C77   1    0.418236    0.906753    0.866501    11.00000    0.18291    0.16965 = 
         0.15007   -0.05378   -0.02268   -0.02071 
AFIX  23 
H77A  2    0.471341    0.900658    0.853669    11.00000   -1.20000 
H77B  2    0.377534    0.889703    0.861719    11.00000   -1.20000 
AFIX   0 
C78   1    0.388563    0.951326    0.848190    11.00000    0.19232    0.17810 = 
         0.17035   -0.03325   -0.03331   -0.01160 
AFIX 137 
H78A  2    0.336957    0.959052    0.860651    11.00000   -1.50000 
H78B  2    0.378335    0.954472    0.823076    11.00000   -1.50000 
H78C  2    0.431322    0.969109    0.849071    11.00000   -1.50000 
AFIX   0 
C79   1    0.759486    1.059619    0.856684    11.00000    0.27772    0.05805 = 
         0.13028   -0.03961   -0.05091    0.01903 
AFIX  23 
H79A  2    0.807584    1.076312    0.848821    11.00000   -1.20000 
H79B  2    0.743999    1.058467    0.882068    11.00000   -1.20000 
AFIX   0 
C80   1    0.686427    1.081181    0.833919    11.00000    0.19753    0.09117 = 
         0.05088   -0.00114    0.04361    0.03011 
AFIX  23 
H80A  2    0.698996    1.080091    0.808895    11.00000   -1.20000 
H80B  2    0.678821    1.110400    0.833555    11.00000   -1.20000 
AFIX   0 
C81   1    0.605617    1.060943    0.848864    11.00000    0.21883    0.16546 = 
         0.14069   -0.01585    0.08697    0.00682 
AFIX 137 
H81A  2    0.606400    1.035263    0.842484    11.00000   -1.50000 
H81B  2    0.557854    1.079558    0.838558    11.00000   -1.50000 
H81C  2    0.601048    1.055098    0.875084    11.00000   -1.50000 
AFIX   0 
C82   1    1.008084    1.011789    0.866698    11.00000    0.10904    0.11421 = 
         0.32700   -0.00685    0.01740   -0.03588 
AFIX  23 
H82A  2    1.039502    0.985153    0.867144    11.00000   -1.20000 
H82B  2    1.004019    1.015109    0.891181    11.00000   -1.20000 
AFIX   0 
C83   1    1.051119    1.049384    0.838052    11.00000    0.14222    0.11521 = 
         0.21763   -0.02515   -0.05216   -0.06718 
AFIX  23 
H83A  2    1.112349    1.045767    0.839485    11.00000   -1.20000 
H83B  2    1.037602    1.051545    0.813251    11.00000   -1.20000 
AFIX   0 
C84   1    1.015798    1.085788    0.848482    11.00000    0.25589    0.10087 = 
         0.21159    0.00796   -0.08205    0.01173 
AFIX 137 
H84A  2    0.966870    1.098131    0.834740    11.00000   -1.50000 
H84B  2    1.057496    1.105743    0.843461    11.00000   -1.50000 
H84C  2    0.999399    1.077844    0.874222    11.00000   -1.50000 
AFIX   0 
C85   1    1.245454    0.806971    0.924987    11.00000    0.14469    0.07518 = 
         0.11324   -0.03489   -0.01855    0.00671 
AFIX  23 
H85A  2    1.219648    0.786026    0.945081    11.00000   -1.20000 
H85B  2    1.306072    0.799090    0.923623    11.00000   -1.20000 
AFIX   0 
C86   1    1.208631    0.808525    0.889711    11.00000    0.11023    0.12975 = 
         0.10766   -0.02545    0.00441   -0.04809 
AFIX  23 
H86A  2    1.207837    0.780480    0.887515    11.00000   -1.20000 
H86B  2    1.151007    0.821759    0.888668    11.00000   -1.20000 
AFIX   0 
C87   1    1.264921    0.833670    0.859650    11.00000    0.17819    0.16054 = 
         0.12018   -0.04863    0.06334   -0.05983 
AFIX 137 
H87A  2    1.249642    0.862992    0.856428    11.00000   -1.50000 
H87B  2    1.258159    0.827249    0.837224    11.00000   -1.50000 
H87C  2    1.323047    0.826889    0.866025    11.00000   -1.50000 
AFIX   0 
C88   1    1.252984    0.881101    0.993993    11.00000    0.11189    0.20212 = 
         0.14795   -0.09487   -0.05645   -0.02660 
AFIX  23 
H88A  2    1.300646    0.862887    0.988262    11.00000   -1.20000 
H88B  2    1.225626    0.866580    1.017281    11.00000   -1.20000 
AFIX   0 
C89   1    1.283144    0.921326    0.996147    11.00000    0.11369    0.28771 = 
         0.33390   -0.24430   -0.02701   -0.04285 
AFIX  23 
H89A  2    1.340874    0.917098    1.003899    11.00000   -1.20000 
H89B  2    1.280046    0.942877    0.972787    11.00000   -1.20000 
AFIX   0 
C90   1    1.220857    0.932224    1.024709    11.00000    0.39656    0.24321 = 
         0.18429   -0.12597   -0.02409    0.07318 
AFIX 137 
H90A  2    1.165036    0.938318    1.015508    11.00000   -1.50000 
H90B  2    1.237193    0.956327    1.030253    11.00000   -1.50000 
H90C  2    1.220628    0.908977    1.046579    11.00000   -1.50000 
AFIX   0 
C91   1    0.960339    0.656333    1.129416    11.00000    0.16863    0.12767 = 
         0.09177   -0.01637   -0.03022   -0.01194 
AFIX  23 
H91A  2    0.904381    0.670486    1.131856    11.00000   -1.20000 
H91B  2    0.999365    0.665397    1.143098    11.00000   -1.20000 
AFIX   0 
C92   1    0.957843    0.607355    1.142779    11.00000    0.10236    0.11981 = 
         0.06847   -0.04515   -0.03789    0.00584 
AFIX  23 
H92A  2    0.918430    0.597231    1.130036    11.00000   -1.20000 
H92B  2    1.013450    0.592160    1.142454    11.00000   -1.20000 
AFIX   0 
C93   1    0.925262    0.608832    1.179686    11.00000    0.16622    0.08664 = 
         0.06057   -0.02269   -0.03392    0.04970 
AFIX 137 
H93A  2    0.965111    0.621000    1.190119    11.00000   -1.50000 
H93B  2    0.917660    0.580924    1.194983    11.00000   -1.50000 
H93C  2    0.871760    0.625535    1.178035    11.00000   -1.50000 
AFIX   0 
C94   1    1.152302    0.730827    1.079338    11.00000    0.13905    0.14316 = 
         0.13513   -0.05004   -0.00996   -0.03179 
AFIX  23 
H94A  2    1.154910    0.760765    1.074360    11.00000   -1.20000 
H94B  2    1.169237    0.723109    1.057022    11.00000   -1.20000 
AFIX   0 
C95   1    1.208550    0.706973    1.109593    11.00000    0.14744    0.16465 = 
         0.16853   -0.05238   -0.01864   -0.00167 
AFIX  23 
H95A  2    1.254959    0.722772    1.111254    11.00000   -1.20000 
H95B  2    1.176900    0.699044    1.133126    11.00000   -1.20000 
AFIX   0 
C96   1    1.239426    0.669594    1.096542    11.00000    0.20086    0.15851 = 
         0.16211   -0.06713   -0.04031   -0.01702 
AFIX 137 
H96A  2    1.260440    0.678805    1.071387    11.00000   -1.50000 
H96B  2    1.193375    0.652568    1.098556    11.00000   -1.50000 
H96C  2    1.284227    0.653483    1.111329    11.00000   -1.50000 
AFIX   0 
PART  1 
C97   1    0.777080    0.977143    1.054032    10.50000    0.06102    0.05935 = 
         0.07423   -0.03232   -0.00615   -0.00353 
AFIX  23 
H97A  2    0.735052    0.960917    1.070485    10.50000   -1.20000 
H97B  2    0.747836    0.997917    1.034487    10.50000   -1.20000 
AFIX   0 
C98   1    0.824995    0.998532    1.074659    10.50000    0.07020    0.07682 = 
         0.07180   -0.03171   -0.00689   -0.01527 
AFIX  23 
H98A  2    0.856465    1.019943    1.057435    10.50000   -1.20000 
H98B  2    0.865217    0.978263    1.089796    10.50000   -1.20000 
AFIX   0 
C99   1    0.763405    1.018187    1.098487    10.50000    0.07826    0.06516 = 
         0.08611   -0.03916   -0.00062   -0.02159 
AFIX 137 
H99A  2    0.725564    1.039250    1.083297    10.50000   -1.50000 
H99B  2    0.794257    1.030795    1.112351    10.50000   -1.50000 
H99C  2    0.731180    0.997030    1.114985    10.50000   -1.50000 
AFIX   0 
C100  1    0.833652    0.871694    1.103561    10.50000    0.10215    0.12695 = 
         0.10755   -0.03871   -0.01011    0.00074 
AFIX  23 
H10C  2    0.891095    0.877672    1.094131    10.50000   -1.20000 
H10D  2    0.831800    0.842025    1.115935    10.50000   -1.20000 
AFIX   0 
C101  1    0.795446    0.899064    1.127262    10.50000    0.12976    0.12829 = 
         0.12031   -0.04524   -0.00146   -0.00964 
AFIX  23 
H10E  2    0.772270    0.877699    1.147811    10.50000   -1.20000 
H10F  2    0.847177    0.904681    1.136034    10.50000   -1.20000 
AFIX   0 
C102  1    0.738272    0.936890    1.131436    10.50000    0.13840    0.12440 = 
         0.13850   -0.03636   -0.00371   -0.00521 
AFIX 137 
H10G  2    0.772454    0.958656    1.131819    10.50000   -1.50000 
H10H  2    0.703964    0.929143    1.153962    10.50000   -1.50000 
H10I  2    0.702178    0.946834    1.111169    10.50000   -1.50000 
AFIX   0 
PART  -2 
C97B  1    0.961156    0.967408    1.015799    10.50000    0.06102    0.05935 = 
         0.07423   -0.03232   -0.00615   -0.00353 
AFIX  23 
H97C  2    0.987287    0.938941    1.020336    10.50000   -1.20000 
H97D  2    0.962655    0.975076    1.038298    10.50000   -1.20000 
AFIX   0 
C98B  1    1.016583    0.995259    0.987097    10.50000    0.07020    0.07682 = 
         0.07180   -0.03171   -0.00689   -0.01527 
AFIX  23 
H98C  2    1.032820    0.983095    0.967127    10.50000   -1.20000 
H98D  2    1.067709    0.998914    0.997573    10.50000   -1.20000 
AFIX   0 
C99B  1    0.964669    1.037046    0.973296    10.50000    0.07826    0.06516 = 
         0.08611   -0.03916   -0.00062   -0.02159 
AFIX 137 
H99D  2    0.915175    1.033082    0.962363    10.50000   -1.50000 
H99E  2    0.998438    1.056189    0.955331    10.50000   -1.50000 
H99F  2    0.947568    1.048291    0.993466    10.50000   -1.50000 
AFIX   0 
C1B0  1    0.781587    0.925120    1.093717    10.50000    0.10215    0.12695 = 
         0.10755   -0.03871   -0.01011    0.00074 
AFIX  23 
H1B3  2    0.729789    0.935723    1.081017    10.50000   -1.20000 
H1B4  2    0.804071    0.949712    1.096469    10.50000   -1.20000 
AFIX   0 
C1B1  1    0.747893    0.904077    1.132445    10.50000    0.12976    0.12829 = 
         0.12031   -0.04524   -0.00146   -0.00964 
AFIX  23 
H1B5  2    0.768631    0.916251    1.149782    10.50000   -1.20000 
H1B6  2    0.686288    0.907171    1.134166    10.50000   -1.20000 
AFIX   0 
C1B2  1    0.780430    0.858455    1.140177    10.50000    0.13840    0.12440 = 
         0.13850   -0.03636   -0.00371   -0.00521 
AFIX  33 
H1B7  2    0.761026    0.843371    1.164509    10.50000   -1.50000 
H1B8  2    0.759539    0.846977    1.122705    10.50000   -1.50000 
H1B9  2    0.841413    0.856006    1.138233    10.50000   -1.50000 
AFIX   0 
PART  0 
C103  1    0.157676    0.546547    0.229209    11.00000    0.11922    0.12839 = 
         0.12490   -0.03971   -0.02384   -0.02695 
AFIX  23 
H10J  2    0.109495    0.554046    0.244183    11.00000   -1.20000 
H10K  2    0.168331    0.516266    0.236349    11.00000   -1.20000 
AFIX   0 
C104  1    0.139578    0.562924    0.189004    11.00000    0.12962    0.12838 = 
         0.11560   -0.04177   -0.02380   -0.01661 
AFIX  23 
H10L  2    0.091489    0.549484    0.185175    11.00000   -1.20000 
H10M  2    0.122233    0.592661    0.183633    11.00000   -1.20000 
AFIX   0 
C105  1    0.210114    0.557156    0.161488    11.00000    0.11233    0.11880 = 
         0.12677   -0.02353   -0.02226   -0.00123 
AFIX 137 
H10N  2    0.254676    0.574211    0.161812    11.00000   -1.50000 
H10O  2    0.188605    0.565326    0.137434    11.00000   -1.50000 
H10P  2    0.232097    0.528249    0.167648    11.00000   -1.50000 
AFIX   0 
PART  1 
C106  1    0.384816    0.509575    0.240660    10.50000    0.03968    0.03286 = 
         0.07101   -0.02098    0.01179   -0.00122 
AFIX  23 
H10Q  2    0.431792    0.526950    0.232379    10.50000   -1.20000 
H10R  2    0.349355    0.511853    0.220607    10.50000   -1.20000 
AFIX   0 
C107  1    0.411843    0.464607    0.261903    10.50000    0.06220    0.05674 = 
         0.07901   -0.00356    0.01088    0.01989 
AFIX  23 
H10S  2    0.363800    0.453082    0.277677    10.50000   -1.20000 
H10T  2    0.425127    0.448485    0.244503    10.50000   -1.20000 
AFIX   0 
C108  1    0.487055    0.458340    0.285284    10.50000    0.04300    0.04319 = 
         0.06088   -0.02800    0.02100    0.01137 
AFIX 137 
H10U  2    0.528081    0.437469    0.279712    10.50000   -1.50000 
H10V  2    0.468357    0.449282    0.310748    10.50000   -1.50000 
H10W  2    0.512483    0.484289    0.280239    10.50000   -1.50000 
AFIX   0 
PART  2 
C1B6  1    0.339151    0.472513    0.288665    10.50000    0.03968    0.03286 = 
         0.07101   -0.02098    0.01179   -0.00122 
AFIX  23 
H1BX  2    0.292603    0.462771    0.279494    10.50000   -1.20000 
H1BY  2    0.326900    0.468082    0.314785    10.50000   -1.20000 
AFIX   0 
C1B7  1    0.418867    0.445071    0.283653    10.50000    0.06220    0.05674 = 
         0.07901   -0.00356    0.01088    0.01989 
AFIX  23 
H1BZ  2    0.458832    0.442240    0.302235    10.50000   -1.20000 
H1BA  2    0.406596    0.417578    0.283067    10.50000   -1.20000 
AFIX   0 
C1B8  1    0.448848    0.471894    0.246510    10.50000    0.04300    0.04319 = 
         0.06088   -0.02800    0.02100    0.01137 
AFIX 137 
H1BB  2    0.400869    0.483327    0.231898    10.50000   -1.50000 
H1BC  2    0.487082    0.455119    0.234529    10.50000   -1.50000 
H1BD  2    0.477686    0.494318    0.249447    10.50000   -1.50000 
AFIX   0 
PART  0 
C109  1    0.002508    0.582720    0.462220    11.00000    0.05988    0.06569 = 
         0.06818   -0.03350    0.01182   -0.00736 
AFIX  23 
H10$  2   -0.038913    0.604208    0.449167    11.00000   -1.20000 
HT10  2    0.053970    0.595593    0.462853    11.00000   -1.20000 
AFIX   0 
C110  1   -0.031349    0.562708    0.499988    11.00000    0.05706    0.10935 = 
         0.04829   -0.03172   -0.00127    0.01810 
AFIX  23 
H11C  2    0.011792    0.541872    0.512530    11.00000   -1.20000 
H11D  2   -0.041625    0.583853    0.512928    11.00000   -1.20000 
AFIX   0 
C111  1   -0.109257    0.542638    0.502442    11.00000    0.05328    0.08587 = 
         0.05226    0.00545    0.01170    0.01851 
AFIX 137 
H11E  2   -0.156208    0.563668    0.496687    11.00000   -1.50000 
H11F  2   -0.118584    0.524645    0.526895    11.00000   -1.50000 
H11G  2   -0.104410    0.526351    0.485365    11.00000   -1.50000 
AFIX   0 
C112  1   -0.001514    0.505335    0.390753    11.00000    0.12565    0.07264 = 
         0.17462   -0.02942   -0.11195   -0.01569 
AFIX  23 
H11H  2   -0.018404    0.525116    0.367781    11.00000   -1.20000 
H11I  2   -0.045224    0.507523    0.409665    11.00000   -1.20000 
AFIX   0 
C113  1    0.007531    0.462061    0.387187    11.00000    0.20835    0.08474 = 
         0.29124   -0.05543   -0.17067   -0.02759 
AFIX  23 
H11J  2    0.032283    0.442208    0.408533    11.00000   -1.20000 
H11K  2    0.042387    0.460488    0.365394    11.00000   -1.20000 
AFIX   0 
C114  1   -0.083297    0.453945    0.384306    11.00000    0.24428    0.11122 = 
         0.30183    0.06367   -0.20226   -0.09527 
AFIX 137 
H11L  2   -0.121104    0.469787    0.397307    11.00000   -1.50000 
H11M  2   -0.089949    0.424622    0.394822    11.00000   -1.50000 
H11N  2   -0.096410    0.462283    0.358962    11.00000   -1.50000 
AFIX   0 
C115  1   -0.110559    0.624563    0.280123    11.00000    0.04469    0.05660 = 
         0.05118   -0.03319   -0.00240   -0.00554 
AFIX  23 
H11O  2   -0.062629    0.606553    0.274300    11.00000   -1.20000 
H11P  2   -0.148318    0.632161    0.260097    11.00000   -1.20000 
AFIX   0 
C116  1   -0.155789    0.602578    0.314542    11.00000    0.03015    0.05460 = 
         0.04852   -0.02323   -0.00953    0.00404 
AFIX  23 
H11Q  2   -0.117762    0.596032    0.334405    11.00000   -1.20000 
H11R  2   -0.203380    0.621007    0.319992    11.00000   -1.20000 
AFIX   0 
C117  1   -0.186959    0.564051    0.312760    11.00000    0.05818    0.05884 = 
         0.06473   -0.02920   -0.00086   -0.00312 
AFIX 137 
H11S  2   -0.226220    0.570448    0.293704    11.00000   -1.50000 
H11T  2   -0.215169    0.550688    0.335859    11.00000   -1.50000 
H11U  2   -0.140059    0.545589    0.307542    11.00000   -1.50000 
AFIX   0 
C118  1   -0.004235    0.721299    0.192869    11.00000    0.07930    0.08951 = 
         0.06987   -0.01443   -0.01173   -0.01654 
AFIX  23 
H11V  2    0.025687    0.698483    0.184755    11.00000   -1.20000 
H11W  2    0.037768    0.737748    0.197565    11.00000   -1.20000 
AFIX   0 
C119  1   -0.058617    0.748362    0.163096    11.00000    0.08583    0.09645 = 
         0.06542   -0.01298   -0.01405    0.00032 
AFIX  23 
H11$  2   -0.023630    0.756010    0.140419    11.00000   -1.20000 
HT11  2   -0.102152    0.732001    0.159525    11.00000   -1.20000 
AFIX   0 
C120  1   -0.100722    0.787472    0.170247    11.00000    0.19254    0.14088 = 
         0.16071   -0.03747    0.01340    0.04430 
AFIX  33 
H12D  2   -0.134058    0.802841    0.149966    11.00000   -1.50000 
H12E  2   -0.136939    0.780341    0.192260    11.00000   -1.50000 
H12F  2   -0.058259    0.804399    0.173116    11.00000   -1.50000 
AFIX   0 
C121  1    0.186799    0.800686    0.134418    11.00000    0.09250    0.09420 = 
         0.07466   -0.01954   -0.05884    0.01294 
AFIX  23 
H12G  2    0.144545    0.782718    0.148676    11.00000   -1.20000 
H12H  2    0.211794    0.788680    0.115293    11.00000   -1.20000 
AFIX   0 
C122  1    0.147625    0.840612    0.118438    11.00000    0.14758    0.12251 = 
         0.15218    0.03123   -0.10970    0.01695 
AFIX  23 
H12I  2    0.190292    0.858740    0.104833    11.00000   -1.20000 
H12J  2    0.121482    0.852250    0.137614    11.00000   -1.20000 
AFIX   0 
C123  1    0.080690    0.839690    0.092871    11.00000    0.13858    0.11543 = 
         0.09998    0.01207   -0.07863    0.03291 
AFIX 137 
H12K  2    0.058038    0.812858    0.100672    11.00000   -1.50000 
H12L  2    0.105752    0.844385    0.068356    11.00000   -1.50000 
H12M  2    0.035805    0.861242    0.093362    11.00000   -1.50000 
AFIX   0 
C124  1    0.383233    0.702447    0.164976    11.00000    0.10398    0.10547 = 
         0.05477   -0.04121   -0.04071    0.04738 
AFIX  23 
H12N  2    0.340886    0.682424    0.173565    11.00000   -1.20000 
H12O  2    0.415609    0.701407    0.185666    11.00000   -1.20000 
AFIX   0 
C125  1    0.441280    0.690339    0.136261    11.00000    0.07210    0.09402 = 
         0.09043   -0.02978    0.00325    0.01490 
AFIX  23 
H12P  2    0.486913    0.708659    0.129037    11.00000   -1.20000 
H12Q  2    0.410308    0.693034    0.114771    11.00000   -1.20000 
AFIX   0 
C126  1    0.477214    0.645753    0.151553    11.00000    0.09957    0.09092 = 
         0.06074   -0.04524   -0.00034    0.02617 
AFIX 137 
H12R  2    0.502312    0.642651    0.174286    11.00000   -1.50000 
H12S  2    0.519738    0.638656    0.134373    11.00000   -1.50000 
H12T  2    0.432557    0.627456    0.155773    11.00000   -1.50000 
AFIX   0 
C127  1    0.589333    0.577079    0.240304    11.00000    0.13406    0.07290 = 
         0.06459   -0.03530    0.01709    0.00177 
AFIX  23 
H12U  2    0.580493    0.558530    0.264893    11.00000   -1.20000 
H12V  2    0.534084    0.589667    0.231736    11.00000   -1.20000 
AFIX   0 
C128  1    0.626689    0.552615    0.216843    11.00000    0.08343    0.11205 = 
         0.09557   -0.06302   -0.00032    0.02457 
AFIX  23 
H12W  2    0.634755    0.570671    0.192002    11.00000   -1.20000 
H12$  2    0.588907    0.531892    0.216504    11.00000   -1.20000 
AFIX   0 
C129  1    0.707776    0.531812    0.229918    11.00000    0.07236    0.17814 = 
         0.05565    0.00605    0.01980    0.02532 
AFIX 137 
HS12  2    0.735015    0.549402    0.240424    11.00000   -1.50000 
HT12  2    0.743168    0.526502    0.209784    11.00000   -1.50000 
HX12  2    0.698867    0.505750    0.248208    11.00000   -1.50000 
AFIX   0 
C130  1    0.697514    0.694107    0.273716    11.00000    0.07450    0.08754 = 
         0.07639   -0.00932   -0.04414   -0.00362 
AFIX  23 
H13C  2    0.743544    0.688177    0.290132    11.00000   -1.20000 
H13D  2    0.645469    0.701018    0.286840    11.00000   -1.20000 
AFIX   0 
C131  1    0.715762    0.730163    0.240436    11.00000    0.10280    0.05726 = 
         0.12646   -0.01118   -0.01481   -0.01160 
AFIX  23 
H13E  2    0.763269    0.722273    0.225337    11.00000   -1.20000 
H13F  2    0.666500    0.739262    0.225779    11.00000   -1.20000 
AFIX   0 
C132  1    0.736716    0.763992    0.255565    11.00000    0.13669    0.09713 = 
         0.13782   -0.03935   -0.03140   -0.01475 
AFIX 137 
H13G  2    0.696905    0.765743    0.275597    11.00000   -1.50000 
H13H  2    0.733558    0.790291    0.236689    11.00000   -1.50000 
H13I  2    0.793143    0.757670    0.264126    11.00000   -1.50000 
AFIX   0 
C133  1    0.594016    0.461250    0.392346    11.00000    0.03448    0.03132 = 
         0.03857   -0.01366   -0.00397    0.00464 
AFIX  23 
H13J  2    0.554231    0.451451    0.379530    11.00000   -1.20000 
H13K  2    0.597329    0.442255    0.416957    11.00000   -1.20000 
AFIX   0 
C134  1    0.677539    0.461936    0.373054    11.00000    0.03612    0.04835 = 
         0.05146   -0.01184    0.00079    0.01159 
AFIX  23 
H13L  2    0.714450    0.475676    0.383886    11.00000   -1.20000 
H13M  2    0.701962    0.433375    0.376138    11.00000   -1.20000 
AFIX   0 
C135  1    0.673975    0.483551    0.334210    11.00000    0.07075    0.06665 = 
         0.04844   -0.01269    0.01857    0.01284 
AFIX 137 
H13N  2    0.642866    0.468252    0.322805    11.00000   -1.50000 
H13O  2    0.730619    0.485524    0.323104    11.00000   -1.50000 
H13P  2    0.646081    0.511191    0.330998    11.00000   -1.50000 
AFIX   0 
C136  1    0.357790    0.471665    0.444227    11.00000    0.03009    0.03123 = 
         0.04153   -0.00437    0.00619   -0.00440 
AFIX  23 
H13Q  2    0.322314    0.473863    0.424198    11.00000   -1.20000 
H13R  2    0.336318    0.492888    0.456157    11.00000   -1.20000 
AFIX   0 
C137  1    0.358221    0.429279    0.470800    11.00000    0.04229    0.03632 = 
         0.03669    0.00126    0.00780   -0.00549 
AFIX  23 
H13S  2    0.300853    0.424514    0.481084    11.00000   -1.20000 
H13T  2    0.393268    0.427990    0.490739    11.00000   -1.20000 
AFIX   0 
C138  1    0.390735    0.395577    0.453939    11.00000    0.05952    0.03878 = 
         0.05192   -0.00616   -0.00491    0.00374 
AFIX 137 
H13U  2    0.359420    0.398158    0.432868    11.00000   -1.50000 
H13V  2    0.384009    0.368772    0.471480    11.00000   -1.50000 
H13W  2    0.449822    0.397989    0.446556    11.00000   -1.50000 
AFIX   0 
C139  1   -0.052978    0.846990    0.263425    11.00000    0.04560    0.06957 = 
         0.13575   -0.06020   -0.00215   -0.00119 
AFIX  23 
H13$  2   -0.062409    0.837236    0.289886    11.00000   -1.20000 
HT13  2   -0.033048    0.823303    0.254304    11.00000   -1.20000 
AFIX   0 
C140  1   -0.132628    0.869906    0.245440    11.00000    0.03977    0.25525 = 
         0.18072   -0.08019   -0.03818   -0.00854 
AFIX  23 
H14C  2   -0.159321    0.889142    0.258578    11.00000   -1.20000 
H14D  2   -0.119269    0.885694    0.220238    11.00000   -1.20000 
AFIX   0 
C141  1   -0.190346    0.836944    0.246796    11.00000    0.15612    0.43104 = 
         0.74451   -0.29723   -0.12741   -0.07923 
AFIX  33 
H14E  2   -0.242185    0.849997    0.235631    11.00000   -1.50000 
H14F  2   -0.163001    0.818138    0.233741    11.00000   -1.50000 
H14G  2   -0.202848    0.821568    0.271884    11.00000   -1.50000 
AFIX   0 
C142  1    0.138220    0.940620    0.259012    11.00000    0.08497    0.03519 = 
         0.06013   -0.00539   -0.02723   -0.00954 
AFIX  23 
H14H  2    0.192793    0.952282    0.253785    11.00000   -1.20000 
H14I  2    0.130350    0.928323    0.285317    11.00000   -1.20000 
AFIX   0 
C143  1    0.068061    0.974630    0.245697    11.00000    0.12957    0.04594 = 
         0.08858   -0.01335   -0.02399    0.01744 
AFIX  23 
H14J  2    0.077059    0.986737    0.219416    11.00000   -1.20000 
H14K  2    0.014219    0.962289    0.250202    11.00000   -1.20000 
AFIX   0 
C144  1    0.063526    1.006767    0.262912    11.00000    0.11888    0.04956 = 
         0.08256   -0.01450   -0.01716   -0.00105 
AFIX  33 
H14L  2    0.017993    1.027477    0.253448    11.00000   -1.50000 
H14M  2    0.053315    0.995115    0.288900    11.00000   -1.50000 
H14N  2    0.116185    1.019575    0.258100    11.00000   -1.50000 
AFIX   0 
C145  1   -0.079827    0.702494    0.380559    11.00000    0.05655    0.08709 = 
         0.06757   -0.05636   -0.00255    0.00371 
AFIX  23 
H14O  2   -0.039424    0.679530    0.392204    11.00000   -1.20000 
H14P  2   -0.052546    0.718986    0.358034    11.00000   -1.20000 
AFIX   0 
C146  1   -0.156465    0.685343    0.371823    11.00000    0.08127    0.07423 = 
         0.05226   -0.04286   -0.00539   -0.01115 
AFIX  23 
H14Q  2   -0.139056    0.665153    0.358315    11.00000   -1.20000 
H14R  2   -0.187547    0.671361    0.394316    11.00000   -1.20000 
AFIX   0 
C147  1   -0.207267    0.718275    0.351020    11.00000    0.09851    0.09053 = 
         0.05467   -0.04159   -0.02080   -0.00656 
AFIX 137 
H14S  2   -0.230811    0.735987    0.365779    11.00000   -1.50000 
H14T  2   -0.252453    0.707607    0.342289    11.00000   -1.50000 
H14U  2   -0.173934    0.734176    0.330498    11.00000   -1.50000 
AFIX   0 
C148  1   -0.051221    0.786849    0.465012    11.00000    0.02299    0.08673 = 
         0.06714   -0.05516    0.00369   -0.01869 
AFIX  23 
H14V  2   -0.035387    0.812822    0.447625    11.00000   -1.20000 
H14W  2   -0.000104    0.771246    0.475868    11.00000   -1.20000 
AFIX   0 
C149  1   -0.110697    0.796118    0.493757    11.00000    0.04113    0.10257 = 
         0.06876   -0.06665   -0.00335   -0.00435 
AFIX  23 
H14$  2   -0.129782    0.770077    0.509826    11.00000   -1.20000 
HT14  2   -0.081223    0.808848    0.508334    11.00000   -1.20000 
AFIX   0 
C150  1   -0.182504    0.823340    0.479555    11.00000    0.06544    0.12105 = 
         0.12179   -0.08555   -0.02107    0.02475 
AFIX 137 
H15D  2   -0.164026    0.848935    0.463135    11.00000   -1.50000 
H15E  2   -0.217854    0.829413    0.499392    11.00000   -1.50000 
H15F  2   -0.214234    0.810098    0.466524    11.00000   -1.50000 
AFIX   0 
C151  1    0.260842    0.561463    0.515035    11.00000    0.05710    0.04113 = 
         0.07694   -0.02384   -0.02019   -0.00308 
AFIX  23 
H15G  2    0.266243    0.572245    0.488509    11.00000   -1.20000 
H15H  2    0.201133    0.558894    0.522380    11.00000   -1.20000 
AFIX   0 
C152  1    0.308909    0.519977    0.526967    11.00000    0.06296    0.04158 = 
         0.04727   -0.01852   -0.00240    0.00517 
AFIX  23 
H15I  2    0.303458    0.509661    0.553521    11.00000   -1.20000 
H15J  2    0.284059    0.500610    0.517214    11.00000   -1.20000 
AFIX   0 
C153  1    0.397391    0.520540    0.515418    11.00000    0.06472    0.04138 = 
         0.04633   -0.01484    0.00024   -0.00495 
AFIX 137 
H15K  2    0.403479    0.529079    0.489098    11.00000   -1.50000 
H15L  2    0.425544    0.493002    0.524731    11.00000   -1.50000 
H15M  2    0.422367    0.539915    0.524697    11.00000   -1.50000 
AFIX   0 
C154  1    0.100605    0.662408    0.542157    11.00000    0.04342    0.04449 = 
         0.04362   -0.01574    0.00445   -0.00163 
AFIX  23 
H15N  2    0.101785    0.680411    0.517085    11.00000   -1.20000 
H15O  2    0.113125    0.678760    0.557893    11.00000   -1.20000 
AFIX   0 
C155  1    0.015757    0.647938    0.552625    11.00000    0.04661    0.06028 = 
         0.06784   -0.03212    0.00685   -0.01204 
AFIX  23 
H15P  2    0.012661    0.632946    0.578569    11.00000   -1.20000 
H15Q  2    0.006510    0.628531    0.539168    11.00000   -1.20000 
AFIX   0 
C156  1   -0.051606    0.682439    0.545321    11.00000    0.03737    0.07507 = 
         0.08517   -0.03617   -0.00255   -0.00717 
AFIX 137 
H15R  2   -0.044510    0.700982    0.559579    11.00000   -1.50000 
H15S  2   -0.105939    0.671359    0.551889    11.00000   -1.50000 
H15T  2   -0.048502    0.697580    0.519710    11.00000   -1.50000 
AFIX   0 
C157  1    0.644903    0.622338    0.395661    11.00000    0.03939    0.03712 = 
         0.03407   -0.01854   -0.01218    0.00830 
AFIX  23 
H15U  2    0.672785    0.638545    0.373166    11.00000   -1.20000 
H15V  2    0.585240    0.622750    0.391656    11.00000   -1.20000 
AFIX   0 
C158  1    0.683641    0.579537    0.406074    11.00000    0.04972    0.03620 = 
         0.04128   -0.01819   -0.00968    0.01044 
AFIX  23 
H15W  2    0.676584    0.566933    0.386814    11.00000   -1.20000 
H15$  2    0.653746    0.563764    0.428198    11.00000   -1.20000 
AFIX   0 
C159  1    0.775221    0.575812    0.412669    11.00000    0.04711    0.04319 = 
         0.03982   -0.01096   -0.01047    0.01028 
AFIX 137 
HT15  2    0.805292    0.591856    0.391114    11.00000   -1.50000 
HY15  2    0.797132    0.546920    0.418204    11.00000   -1.50000 
HZ15  2    0.782579    0.586245    0.432961    11.00000   -1.50000 
AFIX   0 
C160  1    0.695600    0.710896    0.456599    11.00000    0.02856    0.03864 = 
         0.04180   -0.01833   -0.01081   -0.00620 
AFIX  23 
H16C  2    0.672934    0.739451    0.454830    11.00000   -1.20000 
H16D  2    0.725372    0.710481    0.433412    11.00000   -1.20000 
AFIX   0 
C161  1    0.754662    0.695499    0.486805    11.00000    0.02946    0.05314 = 
         0.03267   -0.01007   -0.00508   -0.01307 
AFIX  23 
H16E  2    0.794094    0.716362    0.484629    11.00000   -1.20000 
H16F  2    0.722405    0.691841    0.510131    11.00000   -1.20000 
AFIX   0 
C162  1    0.803144    0.655301    0.486347    11.00000    0.02911    0.06353 = 
         0.06211   -0.01295   -0.01820   -0.00080 
AFIX 137 
H16G  2    0.765545    0.636740    0.482297    11.00000   -1.50000 
H16H  2    0.828329    0.642759    0.509457    11.00000   -1.50000 
H16I  2    0.847000    0.660333    0.466989    11.00000   -1.50000 
AFIX   0 
C163  1    0.555416    0.833987    0.213670    11.00000    0.09297    0.10149 = 
         0.08773   -0.03348   -0.00283   -0.01088 
AFIX  23 
H16J  2    0.560175    0.803626    0.222460    11.00000   -1.20000 
H16K  2    0.601087    0.843993    0.223172    11.00000   -1.20000 
AFIX   0 
C164  1    0.562351    0.848328    0.171551    11.00000    0.08936    0.10644 = 
         0.08093   -0.03087    0.00848   -0.00529 
AFIX  23 
H16L  2    0.512559    0.842891    0.161245    11.00000   -1.20000 
H16M  2    0.571439    0.877812    0.162010    11.00000   -1.20000 
AFIX   0 
C165  1    0.640198    0.820548    0.164568    11.00000    0.16059    0.20068 = 
         0.15236   -0.07304    0.01339    0.04301 
AFIX 137 
H16N  2    0.686801    0.824924    0.177036    11.00000   -1.50000 
H16O  2    0.654863    0.827411    0.138693    11.00000   -1.50000 
H16P  2    0.628219    0.791718    0.173554    11.00000   -1.50000 
AFIX   0 
C166  1    0.537224    0.907389    0.285990    11.00000    0.05489    0.06243 = 
         0.05661   -0.01864    0.00984   -0.00546 
AFIX  23 
H16Q  2    0.537563    0.885762    0.309348    11.00000   -1.20000 
H16R  2    0.495503    0.930135    0.288039    11.00000   -1.20000 
AFIX   0 
C167  1    0.623230    0.922884    0.275507    11.00000    0.08395    0.12579 = 
         0.10140   -0.01730   -0.00022   -0.05866 
AFIX  23 
H16S  2    0.639656    0.932947    0.295044    11.00000   -1.20000 
H16T  2    0.663291    0.899306    0.274068    11.00000   -1.20000 
AFIX   0 
C168  1    0.631503    0.955347    0.241843    11.00000    0.14658    0.14326 = 
         0.14160    0.02047   -0.00358   -0.09600 
AFIX 137 
H16U  2    0.616324    0.945827    0.222065    11.00000   -1.50000 
H16V  2    0.689224    0.962494    0.237568    11.00000   -1.50000 
H16W  2    0.594531    0.979579    0.243226    11.00000   -1.50000 
AFIX   0 
C169  1    0.224281    1.041874    0.305755    11.00000    0.04430    0.02688 = 
         0.05173   -0.00186   -0.00880   -0.00992 
AFIX  23 
H16$  2    0.203184    1.014409    0.312162    11.00000   -1.20000 
HT16  2    0.210583    1.056503    0.280691    11.00000   -1.20000 
AFIX   0 
C170  1    0.182327    1.065293    0.330325    11.00000    0.05323    0.05085 = 
         0.09403   -0.03252    0.00511   -0.01804 
AFIX  23 
H17C  2    0.198174    1.051138    0.355192    11.00000   -1.20000 
H17D  2    0.202484    1.092997    0.323332    11.00000   -1.20000 
AFIX   0 
C171  1    0.092439    1.069410    0.329633    11.00000    0.05264    0.04866 = 
         0.11070   -0.01418    0.01001   -0.00418 
AFIX 137 
H17E  2    0.075898    1.087079    0.306089    11.00000   -1.50000 
H17F  2    0.068152    1.081668    0.348398    11.00000   -1.50000 
H17G  2    0.072461    1.042269    0.333945    11.00000   -1.50000 
AFIX   0 
C172  1    0.496053    1.037772    0.316169    11.00000    0.08361    0.06180 = 
         0.10642   -0.03195    0.01739   -0.04497 
AFIX  23 
H17H  2    0.480024    1.043965    0.339225    11.00000   -1.20000 
H17I  2    0.481505    1.062502    0.296145    11.00000   -1.20000 
AFIX   0 
C173  1    0.594371    1.023454    0.313521    11.00000    0.07015    0.15023 = 
         0.21181   -0.00546   -0.00494   -0.07312 
AFIX  23 
H17J  2    0.605394    0.995091    0.329245    11.00000   -1.20000 
H17K  2    0.612106    1.023763    0.288502    11.00000   -1.20000 
AFIX   0 
C174  1    0.638966    1.049793    0.324044    11.00000    0.16973    0.31316 = 
         0.39490   -0.11247   -0.04659   -0.14131 
AFIX 137 
H17L  2    0.637741    1.076378    0.305538    11.00000   -1.50000 
H17M  2    0.696740    1.038053    0.327263    11.00000   -1.50000 
H17N  2    0.613991    1.053598    0.346780    11.00000   -1.50000 
AFIX   0 
C175  1   -0.066808    0.903121    0.371462    11.00000    0.06217    0.03376 = 
         0.07410   -0.02000   -0.02815    0.00133 
AFIX  23 
H17O  2   -0.115285    0.887853    0.382908    11.00000   -1.20000 
H17P  2   -0.015807    0.884118    0.376790    11.00000   -1.20000 
AFIX   0 
C176  1   -0.074465    0.918490    0.332395    11.00000    0.08603    0.06380 = 
         0.07018   -0.02908   -0.02262   -0.01134 
AFIX  23 
H17Q  2   -0.072723    0.894594    0.322863    11.00000   -1.20000 
H17R  2   -0.025269    0.933500    0.321581    11.00000   -1.20000 
AFIX   0 
C177  1   -0.149892    0.945734    0.320240    11.00000    0.09644    0.07088 = 
         0.04955   -0.00888   -0.02110   -0.00696 
AFIX 137 
H17S  2   -0.199205    0.930645    0.329018    11.00000   -1.50000 
H17T  2   -0.147428    0.955235    0.293910    11.00000   -1.50000 
H17U  2   -0.153159    0.969424    0.329714    11.00000   -1.50000 
AFIX   0 
C178  1   -0.075125    0.992591    0.435836    11.00000    0.12443    0.09838 = 
         0.14933   -0.08206    0.05385   -0.01009 
AFIX  23 
H17V  2   -0.080205    0.969920    0.458363    11.00000   -1.20000 
H17W  2   -0.127911    0.997183    0.423612    11.00000   -1.20000 
AFIX   0 
C179  1   -0.056437    1.033064    0.444384    11.00000    0.15283    0.04393 = 
         0.14495   -0.05117    0.11548   -0.02659 
AFIX  23 
H17$  2   -0.091054    1.037688    0.465285    11.00000   -1.20000 
HT17  2    0.003152    1.033351    0.448127    11.00000   -1.20000 
AFIX   0 
C180  1   -0.082494    1.063162    0.409204    11.00000    0.19602    0.11151 = 
         0.18656   -0.03014    0.09192    0.00857 
AFIX 137 
H18D  2   -0.127249    1.052621    0.400081    11.00000   -1.50000 
H18E  2   -0.034756    1.066643    0.391642    11.00000   -1.50000 
H18F  2   -0.102337    1.089700    0.413123    11.00000   -1.50000 
AFIX   0 
C181  1   -0.025476    0.854289    0.570482    11.00000    0.04419    0.04609 = 
         0.05510   -0.02056    0.00289    0.00663 
AFIX  23 
H18G  2    0.008377    0.878100    0.562992    11.00000   -1.20000 
H18H  2   -0.024610    0.842689    0.596911    11.00000   -1.20000 
AFIX   0 
C182  1   -0.113043    0.867629    0.559857    11.00000    0.04615    0.09554 = 
         0.05848   -0.03507   -0.00027    0.01927 
AFIX  23 
H18I  2   -0.113760    0.878900    0.533397    11.00000   -1.20000 
H18J  2   -0.146792    0.843781    0.567495    11.00000   -1.20000 
AFIX   0 
C183  1   -0.148999    0.899493    0.577164    11.00000    0.06103    0.09420 = 
         0.07990   -0.03312    0.01228    0.02443 
AFIX 137 
H18K  2   -0.145230    0.888709    0.603265    11.00000   -1.50000 
H18L  2   -0.207494    0.906916    0.571535    11.00000   -1.50000 
H18M  2   -0.117983    0.923865    0.568102    11.00000   -1.50000 
AFIX   0 
C184  1    0.184148    0.763065    0.612851    11.00000    0.03937    0.07138 = 
         0.02777   -0.01680   -0.00366    0.00919 
AFIX  23 
H18N  2    0.230050    0.780957    0.603679    11.00000   -1.20000 
H18O  2    0.199569    0.736861    0.606996    11.00000   -1.20000 
AFIX   0 
C185  1    0.170999    0.755227    0.651976    11.00000    0.03151    0.06826 = 
         0.02357   -0.00440   -0.00246   -0.00469 
AFIX  23 
H18P  2    0.222039    0.740188    0.663335    11.00000   -1.20000 
H18Q  2    0.125301    0.737099    0.660568    11.00000   -1.20000 
AFIX   0 
C186  1    0.150555    0.792215    0.664320    11.00000    0.05733    0.08566 = 
         0.03851   -0.02423    0.01123   -0.02169 
AFIX 137 
H18R  2    0.197969    0.808988    0.658423    11.00000   -1.50000 
H18S  2    0.138356    0.783983    0.690392    11.00000   -1.50000 
H18T  2    0.101778    0.808207    0.652333    11.00000   -1.50000 
AFIX   0 
C187  1    0.501443    0.671799    0.600577    11.00000    0.07720    0.04875 = 
         0.04153   -0.00752   -0.02367    0.01014 
AFIX  23 
H18U  2    0.545915    0.680753    0.611650    11.00000   -1.20000 
H18V  2    0.527330    0.661252    0.580723    11.00000   -1.20000 
AFIX   0 
C188  1    0.459605    0.638998    0.627686    11.00000    0.09678    0.04967 = 
         0.06217    0.00295   -0.03873   -0.00792 
AFIX  23 
H18W  2    0.499355    0.614257    0.634684    11.00000   -1.20000 
H18$  2    0.412579    0.631783    0.616817    11.00000   -1.20000 
AFIX   0 
C189  1    0.427465    0.651033    0.660687    11.00000    0.08953    0.06565 = 
         0.07266    0.01112    0.00771   -0.02320 
AFIX 137 
HT18  2    0.474095    0.656783    0.672329    11.00000   -1.50000 
HY18  2    0.398900    0.628542    0.677371    11.00000   -1.50000 
HX18  2    0.388378    0.675649    0.653945    11.00000   -1.50000 
AFIX   0 
C190  1    0.573992    0.797308    0.557585    11.00000    0.06072    0.07211 = 
         0.05584   -0.02635    0.00214   -0.02433 
AFIX  23 
H19C  2    0.581677    0.799807    0.531583    11.00000   -1.20000 
H19D  2    0.542319    0.822722    0.560416    11.00000   -1.20000 
AFIX   0 
C191  1    0.654275    0.792552    0.572548    11.00000    0.07344    0.10082 = 
         0.09719   -0.03855   -0.01559   -0.04113 
AFIX  23 
H19E  2    0.647180    0.787138    0.598963    11.00000   -1.20000 
H19F  2    0.682510    0.818062    0.562462    11.00000   -1.20000 
AFIX   0 
C192  1    0.707244    0.756355    0.563237    11.00000    0.06350    0.13434 = 
         0.30023   -0.05938   -0.00381    0.00709 
AFIX 137 
H19G  2    0.691377    0.730447    0.580059    11.00000   -1.50000 
H19H  2    0.766278    0.758889    0.565074    11.00000   -1.50000 
H19I  2    0.697736    0.756731    0.538662    11.00000   -1.50000 
AFIX   0 
C193  1    0.747929    0.823432    0.393203    11.00000    0.23711    0.08451 = 
         0.15147   -0.05060   -0.00586    0.08800 
AFIX  23 
H19J  2    0.703605    0.804553    0.402179    11.00000   -1.20000 
H19K  2    0.795933    0.812579    0.408389    11.00000   -1.20000 
AFIX   0 
C194  1    0.774992    0.824545    0.353814    11.00000    0.10921    0.14586 = 
         0.18715   -0.12381   -0.00753    0.00755 
AFIX  23 
H19L  2    0.798706    0.850465    0.340088    11.00000   -1.20000 
H19M  2    0.814240    0.800760    0.352178    11.00000   -1.20000 
AFIX   0 
C195  1    0.688105    0.821791    0.342688    11.00000    0.09535    0.13535 = 
         0.26759   -0.08638   -0.04133    0.03213 
AFIX 137 
H19N  2    0.648609    0.818135    0.363678    11.00000   -1.50000 
H19O  2    0.689119    0.798358    0.333008    11.00000   -1.50000 
H19P  2    0.670886    0.847114    0.324245    11.00000   -1.50000 
AFIX   0 
C196  1    0.718341    0.940095    0.411100    11.00000    0.07085    0.07478 = 
         0.07390   -0.02333    0.00766   -0.03249 
AFIX  23 
H19Q  2    0.706912    0.945588    0.385501    11.00000   -1.20000 
H19R  2    0.778661    0.932267    0.413739    11.00000   -1.20000 
AFIX   0 
C197  1    0.692013    0.978553    0.423561    11.00000    0.12853    0.09708 = 
         0.12762   -0.04873    0.00501   -0.02048 
AFIX  23 
H19S  2    0.723400    1.001482    0.408621    11.00000   -1.20000 
H19T  2    0.706536    0.973019    0.448792    11.00000   -1.20000 
AFIX   0 
C198  1    0.597643    0.991503    0.420872    11.00000    0.13544    0.13430 = 
         0.16988   -0.06374    0.00427   -0.00541 
AFIX 137 
H19U  2    0.583813    0.999401    0.395632    11.00000   -1.50000 
H19V  2    0.583061    1.014861    0.430603    11.00000   -1.50000 
H19W  2    0.566283    0.968448    0.434679    11.00000   -1.50000 
AFIX   0 
C199  1    0.362886    1.023923    0.466896    11.00000    0.09121    0.09031 = 
         0.07971   -0.02437   -0.00237   -0.02600 
AFIX  23 
H19$  2    0.311758    1.023350    0.482871    11.00000   -1.20000 
HT19  2    0.346592    1.037696    0.442028    11.00000   -1.20000 
AFIX   0 
C200  1    0.421554    1.050533    0.476635    11.00000    0.08241    0.06614 = 
         0.07874   -0.02611   -0.00981   -0.01282 
AFIX  23 
H20C  2    0.468734    1.056119    0.458461    11.00000   -1.20000 
H20D  2    0.443981    1.036385    0.500389    11.00000   -1.20000 
AFIX   0 
C201  1    0.370569    1.090789    0.477604    11.00000    0.18043    0.11565 = 
         0.13978   -0.06698   -0.04229    0.04262 
AFIX 137 
H20E  2    0.358853    1.107228    0.453043    11.00000   -1.50000 
H20F  2    0.402255    1.106214    0.488659    11.00000   -1.50000 
H20G  2    0.318044    1.084628    0.491728    11.00000   -1.50000 
AFIX   0 
C202  1    0.338052    0.911971    0.561072    11.00000    0.10657    0.11178 = 
         0.12317   -0.02992    0.00323   -0.02149 
AFIX  23 
H20H  2    0.395835    0.901830    0.567671    11.00000   -1.20000 
H20I  2    0.319722    0.891924    0.550138    11.00000   -1.20000 
AFIX   0 
C203  1    0.288223    0.903630    0.597490    11.00000    0.14908    0.14873 = 
         0.12878   -0.03400    0.00019   -0.01324 
AFIX  23 
H20J  2    0.275400    0.929494    0.604160    11.00000   -1.20000 
H20K  2    0.235024    0.892739    0.595826    11.00000   -1.20000 
AFIX   0 
C204  1    0.339242    0.872629    0.625909    11.00000    0.15994    0.18182 = 
         0.15687    0.00099   -0.00777   -0.03074 
AFIX 137 
H20L  2    0.358387    0.848621    0.617578    11.00000   -1.50000 
H20M  2    0.304785    0.864085    0.648316    11.00000   -1.50000 
H20N  2    0.387450    0.885194    0.630157    11.00000   -1.50000 
AFIX   0 
HKLF 4 
  
  
  
  
REM  1_a.res in P-1 
REM wR2 = 0.151938, GooF = S = 1.10260, Restrained GooF = 1.09815 for all data 
REM R1 = 0.066576 for 47338 Fo > 4sig(Fo) and 0.117371 for all 71948 data 
REM 4132 parameters refined using 1470 restraints 
  
END 
  
WGHT      0.0285    487.6682 
  
REM Highest difference peak  2.570,  deepest hole -1.806,  1-sigma level  0.251 
Q1    1   0.5755  0.8112  0.9633  11.00000  0.05    2.57 
Q2    1   0.9620  0.5098  0.8874  11.00000  0.05    2.30 
Q3    1   0.8367  0.6614  0.9120  11.00000  0.05    2.27 
Q4    1   0.9379  0.8929  0.9666  11.00000  0.05    2.09 
Q5    1   1.0683  0.4897  0.8893  11.00000  0.05    2.08 
Q6    1   0.2949  0.6671  0.4157  11.00000  0.05    2.07 
Q7    1   0.0182  0.9982  0.4356  11.00000  0.05    1.99 
Q8    1   0.7564  0.8285  0.8693  11.00000  0.05    1.97 
Q9    1   1.0796  0.9213  0.9236  11.00000  0.05    1.95 
Q10   1   1.0649  0.9284  0.9179  11.00000  0.05    1.84 
Q11   1   0.4984  0.7588  0.6569  11.00000  0.05    1.81 
Q12   1   0.5013  0.7002  0.3704  11.00000  0.05    1.78 
Q13   1   0.7027  0.5883  1.0362  11.00000  0.05    1.71 
Q14   1   0.3975  1.0008  0.4625  11.00000  0.05    1.66 
Q15   1   0.0594  0.8349  0.4429  11.00000  0.05    1.66 
Q16   1   1.0081  0.6213  1.1129  11.00000  0.05    1.61 
Q17   1   0.6631  0.8324  1.0193  11.00000  0.05    1.58 
Q18   1   0.9219  0.4814  0.9030  11.00000  0.05    1.57 
Q19   1   0.4763  0.8179  0.6928  11.00000  0.05    1.56 
Q20   1   1.2179  0.6598  1.1430  11.00000  0.05    1.55 
;
_shelx_res_checksum              58046

_shelx_hkl_file                  
; 
   1   1   0    0.00    0.10 
   1   1   0    0.20    0.20 
   1   1   0    0.10    0.20 
   1   1   0    0.30    0.20 
  -1  -1   0    0.00    0.10 
  -1  -1   0    0.30    0.20 
   2   2   0  202.08    5.30 
   2   2   0  217.28    6.60 
   2   2   0  204.68    5.40 
   2   2   0  203.58    5.30 
  -2  -2   0  205.88    5.30 
  -2  -2   0  209.58    5.40 
  -2  -2   0  208.28    6.40 
   3   3   0    1.00    0.70 
   3   3   0    1.40    0.60 
   3   3   0    2.50    1.40 
   3   3   0    1.50    0.90 
  -3  -3   0    0.30    1.20 
  -3  -3   0    2.20    0.80 
  -3  -3   0    1.90    0.80 
   4   4   0   29.10    1.90 
   4   4   0   25.60    2.00 
  -4  -4   0   31.80    3.70 
  -4  -4   0   28.40    2.10 
  -4  -4   0   27.50    2.10 
   5   5   0   13.30    1.70 
   5   5   0    9.60    1.80 
  -5  -5   0   11.70    1.90 
  -5  -5   0    9.40    1.70 
  -5  -5   0   11.10    3.00 
   6   6   0  639.24   16.00 
   6   6   0  590.74   16.00 
  -6  -6   0  600.74   18.90 
  -6  -6   0  624.14   16.30 
   7   7   0   90.99    4.80 
  -7  -7   0  104.99    7.70 
  -7  -7   0  109.79    5.40 
   8   8   0   44.50    5.70 
   8   8   0   66.39    4.20 
  -8  -8   0   65.39    6.60 
  -8  -8   0   79.09    4.80 
   9   9   0   -2.40    3.30 
   9   9   0    0.90    1.40 
  -9  -9   0    0.70    3.00 
  -9  -9   0    3.60    1.90 
  10  10   0    2.50    1.80 
 -10 -10   0   -4.10    3.40 
 -10 -10   0    3.00    2.20 
  11  11   0    8.10    2.40 
 -11 -11   0    5.10    3.10 
 -11 -11   0    0.60    4.10 
  12  12   0    5.90    2.50 
 -12 -12   0    7.10    4.80 
 -12 -12   0   -2.70    3.10 
 -13 -13   0    4.60    3.80 
 -13 -13   0    5.50    4.70 
  14  14   0    0.90    2.80 
 -14 -14   0    5.40    5.20 
 -14 -14   0    1.80    4.00 
  15  15   0    2.70    3.40 
 -15 -15   0    9.70    5.00 
 -15 -15   0    4.30    3.90 
  16  16   0   66.69    8.50 
 -16 -16   0   71.99   11.70 
 -16 -16   0   63.49    9.00 
  17  17   0   29.50    6.60 
 -17 -17   0   59.79   11.40 
 -17 -17   0   28.30    7.30 
 -18 -17   0    6.30    5.80 
 -17 -16   0    1.90    4.80 
 -17 -16   0   15.80    7.80 
  17  16   0    9.90    5.20 
 -16 -15   0    6.70    4.30 
 -16 -15   0   11.80    6.10 
  16  15   0    1.50    3.60 
 -15 -14   0   26.20    6.20 
 -15 -14   0   46.90    8.90 
  15  14   0   33.30    5.80 
 -14 -13   0   19.80    4.90 
 -14 -13   0   26.50    7.10 
  14  13   0   10.10    8.60 
  14  13   0   20.80    4.40 
 -13 -12   0    4.60    4.70 
 -13 -12   0    1.20    3.90 
  13  12   0    8.50    2.80 
 -12 -11   0   15.50    5.50 
 -12 -11   0    3.40    3.40 
  12  11   0   14.80    3.00 
  12  11   0    8.80    6.40 
 -11 -10   0  132.09    8.10 
 -11 -10   0  141.89   10.70 
  11  10   0  112.19   10.20 
  11  10   0  152.08    7.30 
 -10  -9   0  104.09    9.10 
 -10  -9   0  115.79    6.70 
  10   9   0  116.59    6.10 
  -9  -8   0  125.19    6.40 
  -9  -8   0  124.99    8.70 
   9   8   0  130.59    6.00 
   9   8   0   97.59    7.90 
  -8  -7   0  503.15   18.10 
  -8  -7   0  542.55   15.50 
   8   7   0  541.75   15.00 
  -7  -6   0    2.80    1.80 
  -7  -6   0    3.80    2.80 
   7   6   0    6.80    1.70 
  -6  -5   0   37.60    3.20 
  -6  -5   0   36.30    4.60 
  -6  -5   0   32.40    3.10 
   6   5   0   38.00    2.70 
  -5  -4   0    6.10    1.70 
  -5  -4   0    3.90    1.30 
  -5  -4   0    2.80    2.10 
   5   4   0    6.10    1.60 
   5   4   0    4.70    1.10 
  -4  -3   0   66.99    3.10 
  -4  -3   0   70.39    3.30 
  -4  -3   0   65.49    4.30 
   4   3   0   70.09    3.30 
   4   3   0   66.49    2.80 
  -3  -2   0   11.70    1.20 
  -3  -2   0    9.60    1.30 
  -3  -2   0   12.80    1.90 
   3   2   0   11.70    1.40 
   3   2   0   11.40    1.80 
   3   2   0   10.90    1.30 
  -2  -1   0  912.51   20.80 
  -2  -1   0  916.61   20.40 
  -2  -1   0  915.91   20.00 
   2   1   0  856.11   20.30 
   2   1   0  881.21   20.00 
   2   1   0  890.61   20.80 
   2   1   0  877.21   20.40 
  -1   0   0    0.20    0.20 
  -1   0   0    0.00    0.10 
  -1   0   0   -0.20    0.10 
  -1   0   0    0.00    0.10 
   1   0   0    0.50    0.20 
   1   0   0    0.10    0.10 
   1   0   0    0.30    0.10 
   1   0   0    1.10    0.20 
   0   1   0    0.00    0.10 
   0   1   0    0.00    0.10 
   0  -1   0    0.00    0.10 
   0  -1   0    0.00    0.10 
   1   2   0   38.20    1.80 
   1   2   0   32.10    1.20 
   1   2   0   32.30    1.20 
  -1  -2   0   36.40    1.30 
  -1  -2   0   36.10    1.80 
   2   3   0  259.97    6.80 
   2   3   0  292.07    8.20 
   2   3   0  254.57    6.70 
  -2  -3   0  267.37    6.90 
  -2  -3   0  269.17    6.80 
  -2  -3   0  284.07    8.20 
   3   4   0   29.00    1.70 
  -3  -4   0   26.90    1.80 
  -3  -4   0   20.50    2.90 
   4   5   0    3.40    0.90 
  -4  -5   0   -0.20    2.10 
  -4  -5   0    3.90    1.10 
   5   6   0   52.59    2.90 
   5   6   0   42.70    3.50 
  -5  -6   0   46.10    5.20 
  -5  -6   0   52.29    3.20 
   6   7   0  109.49    4.80 
   6   7   0  115.69    4.90 
  -6  -7   0  113.59    7.50 
  -6  -7   0  122.49    5.30 
   7   8   0  529.55   14.50 
   7   8   0  504.95   15.30 
  -7  -8   0  548.35   18.40 
  -7  -8   0  515.55   14.80 
   8   9   0   95.59    5.10 
  -8  -9   0   98.99    8.00 
  -8  -9   0  105.49    5.60 
   9  10   0   -2.30    3.10 
   9  10   0   -1.50    1.20 
  -9 -10   0   -4.30    3.00 
  -9 -10   0   -0.20    1.90 
  10  11   0    6.60    2.10 
 -10 -11   0    3.80    2.60 
 -10 -11   0    1.60    4.10 
  11  12   0   52.69    4.70 
 -11 -12   0   54.79    8.60 
 -11 -12   0   43.20    5.70 
  12  13   0   16.90    3.60 
 -12 -13   0    8.90    3.60 
 -12 -13   0   14.40    6.00 
  13  14   0   27.50    4.50 
 -13 -14   0   20.70    5.00 
 -13 -14   0   26.20    7.10 
  14  15   0    5.80    4.10 
 -14 -15   0   20.30    6.40 
 -14 -15   0   14.30    4.50 
  15  16   0   24.60    5.40 
 -15 -16   0   35.90    7.00 
 -15 -16   0   40.70    8.80 
  16  17   0    9.10    4.60 
 -16 -17   0   17.00    7.30 
 -16 -17   0   14.90    5.80 
  17  18   0   11.30    5.00 
 -17 -18   0   12.40    6.90 
 -17 -18   0   15.10    6.40 
 -18 -16   0    6.80    5.50 
 -18 -16   0   15.50    6.70 
  18  16   0   14.00    5.00 
 -17 -15   0    1.90    5.60 
 -17 -15   0   -4.80    3.70 
  17  15   0   -3.40    3.20 
 -16 -14   0    5.90    4.50 
 -16 -14   0    3.40    5.80 
  16  14   0   -2.70    3.40 
 -15 -13   0   14.80    5.00 
 -15 -13   0   27.00    7.00 
  15  13   0   13.20    4.00 
 -14 -12   0    7.90    5.10 
 -14 -12   0    2.40    3.40 
  14  12   0    0.70    7.10 
  14  12   0    5.00    2.80 
 -13 -11   0   -2.20    3.60 
  13  11   0   -7.90    5.90 
  13  11   0   -1.10    2.00 
 -12 -10   0    0.20    4.00 
 -12 -10   0   -8.20    2.90 
  12  10   0   -6.20    5.60 
  12  10   0   -0.20    1.80 
 -11  -9   0  178.18   11.70 
 -11  -9   0  172.58    9.00 
  11   9   0  172.78    8.00 
 -10  -8   0   43.70    4.40 
 -10  -8   0   39.40    6.30 
  10   8   0   38.60    3.90 
  10   8   0   21.60    5.70 
  -9  -7   0    9.10    2.30 
  -9  -7   0    5.20    3.20 
   9   7   0    4.60    1.70 
  -8  -6   0    7.00    3.40 
  -8  -6   0   12.80    2.50 
  -8  -6   0    7.10    2.90 
   8   6   0   10.50    2.30 
  -7  -5   0  205.18    8.20 
  -7  -5   0  209.68    7.80 
  -7  -5   0  219.88    9.90 
   7   5   0  222.48    7.50 
  -6  -4   0   97.79    6.00 
  -6  -4   0   90.49    4.50 
  -6  -4   0   97.59    5.00 
   6   4   0  103.79    4.30 
  -5  -3   0   12.30    2.50 
  -5  -3   0   10.70    1.70 
  -5  -3   0   12.60    2.10 
  -4  -2   0   -0.60    1.10 
  -4  -2   0    1.40    0.90 
  -4  -2   0    1.40    1.10 
  -4  -2   0    0.60    0.80 
   4   2   0    1.10    0.90 
  -3  -1   0    1.60    0.70 
  -3  -1   0    0.30    0.70 
  -3  -1   0    1.20    0.90 
   3   1   0    0.60    0.50 
   3   1   0    0.40    0.80 
   3   1   0    0.70    0.70 
   3   1   0    0.10    0.60 
  -2   0   0  550.24   12.80 
  -2   0   0  568.24   13.60 
  -2   0   0  568.64   13.40 
  -2   0   0  573.54   13.20 
   2   0   0  554.04   13.60 
   2   0   0  551.74   13.10 
   2   0   0  566.84   13.40 
   2   0   0  542.15   12.70 
  -1   1   0    5.80    0.60 
  -1   1   0    8.20    0.80 
   1  -1   0    4.90    0.60 
   1   3   0    3.90    0.50 
   1   3   0    4.30    0.90 
   1   3   0    3.20    0.50 
  -1  -3   0    5.30    0.60 
  -1  -3   0    2.60    0.80 
  -1  -3   0    4.00    0.60 
   2   4   0   -0.80    0.90 
   2   4   0    0.50    0.40 
   2   4   0   -0.30    0.40 
  -2  -4   0    0.30    0.50 
  -2  -4   0    1.30    1.20 
  -2  -4   0    1.00    0.50 
   3   5   0   10.30    1.30 
  -3  -5   0    9.00    2.60 
  -3  -5   0    8.40    1.20 
   4   6   0  141.79    4.80 
  -4  -6   0  136.19    4.90 
  -4  -6   0  125.69    7.30 
   5   7   0  344.77    9.90 
  -5  -7   0  367.26   13.40 
  -5  -7   0  349.37   10.20 
   6   8   0  218.68    7.40 
  -6  -8   0  222.98    7.80 
  -6  -8   0  221.88   10.60 
   7   9   0   33.30    3.10 
  -7  -9   0   42.10    3.50 
  -7  -9   0   22.10    4.90 
   8  10   0  149.88    6.50 
  -8 -10   0  149.59    9.70 
  -8 -10   0  160.88    7.10 
   9  11   0  136.49    6.50 
  -9 -11   0  134.09    7.10 
  -9 -11   0  120.49    9.80 
  10  12   0  102.19    6.10 
 -10 -12   0  112.09   10.40 
 -10 -12   0   93.19    6.70 
  11  13   0   63.29    5.20 
 -11 -13   0   58.99    6.10 
 -11 -13   0   68.49    9.50 
  12  14   0    5.90    2.60 
 -12 -14   0    5.70    3.20 
 -12 -14   0    1.90    5.10 
  13  15   0   20.70    4.60 
 -13 -15   0   33.20    7.70 
 -13 -15   0   29.50    5.50 
  14  16   0    2.70    3.70 
 -14 -16   0    8.40    5.40 
 -14 -16   0    5.50    3.80 
  15  17   0   33.40    6.20 
 -15 -17   0   43.40    7.10 
 -15 -17   0   40.50    9.10 
  16  18   0   57.39    8.00 
 -16 -18   0   84.99   13.90 
 -16 -18   0   62.79    8.50 
  17  19   0   17.20    5.40 
 -17 -19   0   24.50    7.20 
 -17 -19   0   31.70    8.70 
 -18 -15   0   13.90    6.60 
 -18 -15   0   -4.80    4.40 
  18  15   0    1.00    4.00 
 -17 -14   0   15.70    6.70 
 -17 -14   0   26.00    7.20 
  17  14   0   10.00    4.40 
 -16 -13   0   32.70    7.70 
 -16 -13   0   22.60    6.10 
  16  13   0   21.30    5.00 
 -15 -12   0   10.30    5.00 
 -15 -12   0    7.00    3.70 
  15  12   0   14.10    3.80 
 -14 -11   0   25.80    5.40 
 -14 -11   0   31.00    7.10 
  14  11   0   13.20    8.00 
  14  11   0   31.80    5.00 
 -13 -10   0   -8.70    2.80 
 -13 -10   0    4.30    4.10 
  13  10   0    2.20    2.40 
  13  10   0    5.40    6.50 
 -12  -9   0    0.50    3.50 
 -12  -9   0   -0.60    3.30 
  12   9   0    4.60    2.50 
  12   9   0   -1.10    5.60 
 -11  -8   0   97.59    8.70 
 -11  -8   0   87.29    6.40 
  11   8   0   96.19    5.90 
  11   8   0   61.49    8.70 
 -10  -7   0    6.90    3.60 
 -10  -7   0   13.40    2.80 
  -9  -6   0   -1.30    2.30 
  -9  -6   0    1.50    1.60 
  -9  -6   0    1.40    2.30 
   9   6   0   -0.70    1.20 
  -8  -5   0  137.09    8.30 
  -8  -5   0  142.69    6.50 
  -8  -5   0  140.99    7.20 
   8   5   0  149.29    6.10 
  -7  -4   0    1.40    2.40 
  -7  -4   0    3.50    2.50 
  -7  -4   0    1.80    2.00 
   7   4   0   -1.50    1.30 
  -6  -3   0    8.00    2.30 
  -6  -3   0   12.40    2.80 
  -6  -3   0   10.00    2.30 
  -6  -3   0    7.30    1.70 
  -5  -2   0   43.90    3.20 
  -5  -2   0   42.60    2.70 
  -5  -2   0   39.20    3.50 
  -4  -1   0  693.83   18.00 
  -4  -1   0  703.83   16.80 
  -4  -1   0  732.63   17.60 
   4   1   0  680.73   18.10 
  -3   0   0    7.30    1.40 
  -3   0   0    7.00    1.00 
  -3   0   0    5.10    1.20 
  -3   0   0    6.10    1.10 
   3   0   0    5.10    1.10 
   3   0   0    4.30    0.90 
   3   0   0    7.20    0.90 
   3   0   0    5.70    1.30 
  -2   1   0  314.17    7.90 
  -2   1   0  318.67    8.20 
  -2   1   0  313.97    8.70 
   2  -1   0  308.97    7.40 
   2  -1   0  311.57    7.90 
   2  -1   0  317.57    8.20 
   2  -1   0  318.07    8.70 
  -1   2   0   35.00    1.40 
  -1   2   0   35.50    1.90 
  -1   2   0   38.30    1.50 
   1  -2   0   33.30    1.90 
   1  -2   0   38.40    1.50 
   1  -2   0   38.80    1.40 
   0   3   0    3.90    0.50 
   0   3   0    4.60    0.70 
   0   3   0    4.20    0.30 
   0   3   0    4.50    0.70 
   0  -3   0    3.70    0.30 
   0  -3   0    4.50    0.70 
   0  -3   0    3.50    0.50 
   0  -3   0    4.90    0.80 
   1   4   0    4.20    1.00 
   1   4   0    4.10    0.60 
   1   4   0    4.90    0.70 
  -1  -4   0    4.20    0.60 
  -1  -4   0    3.00    0.60 
  -1  -4   0    3.60    1.00 
   2   5   0  412.36   10.20 
   2   5   0  390.66   10.10 
   2   5   0  428.46   11.50 
  -2  -5   0  414.76   11.60 
  -2  -5   0  407.96   10.10 
   3   6   0    1.10    0.70 
  -3  -6   0   -1.30    2.20 
  -3  -6   0   -0.90    0.60 
   4   7   0  245.88    7.40 
  -4  -7   0  237.18    7.40 
  -4  -7   0  250.87   10.30 
   5   8   0   60.49    3.40 
  -5  -8   0   53.79    6.30 
  -5  -8   0   63.69    3.60 
   6   9   0  170.18    6.40 
  -6  -9   0  169.88    9.80 
  -6  -9   0  159.38    6.50 
   7  10   0  198.68    7.40 
  -7 -10   0  196.68    7.70 
  -7 -10   0  193.18   10.90 
   8  11   0   -1.00    1.30 
  -8 -11   0    1.90    1.70 
  -8 -11   0    0.40    3.30 
   9  12   0   81.89    5.20 
  -9 -12   0   83.59    5.80 
  -9 -12   0   72.89    8.60 
  10  13   0    9.40    2.60 
 -10 -13   0   16.50    3.70 
 -10 -13   0    9.00    5.40 
  11  14   0  280.17   11.00 
 -11 -14   0  259.27   11.90 
 -11 -14   0  267.37   16.20 
  12  15   0    3.00    2.40 
 -12 -15   0   -1.00    4.90 
 -12 -15   0    6.00    3.20 
  13  16   0   13.10    3.80 
 -13 -16   0   19.30    5.00 
 -13 -16   0   13.40    6.80 
  14  17   0    4.50    3.40 
 -14 -17   0    2.30    3.40 
 -14 -17   0   11.00    5.50 
  15  18   0   22.80    5.30 
 -15 -18   0   23.60    6.40 
 -15 -18   0   35.60    8.70 
  16  19   0   65.19    8.60 
 -16 -19   0   66.29   11.70 
 -16 -19   0   49.30    8.60 
  17  20   0   10.40    4.70 
 -17 -20   0   31.60    8.50 
 -17 -20   0   14.40    7.20 
 -18 -14   0   10.70    6.10 
 -18 -14   0   -2.60    4.40 
  18  14   0    4.00    4.00 
 -17 -13   0    1.40    5.00 
 -17 -13   0    9.10    6.20 
  17  13   0    2.20    3.90 
 -16 -12   0    1.60    4.00 
 -16 -12   0    7.00    5.40 
  16  12   0   -0.70    3.40 
 -15 -11   0    6.50    3.70 
 -15 -11   0   15.40    5.50 
  15  11   0    9.50    3.50 
  15  11   0  -12.30    7.60 
 -14 -10   0   92.99    7.90 
 -14 -10   0   91.19   10.30 
  14  10   0   60.99   11.40 
  14  10   0   91.99    6.90 
 -13  -9   0   52.49    8.10 
 -13  -9   0   31.40    6.00 
  13   9   0   38.90    8.80 
  13   9   0   48.80    5.60 
 -12  -8   0    2.00    3.50 
 -12  -8   0   -0.40    2.80 
  12   8   0    0.90    5.60 
  12   8   0    0.50    2.20 
 -11  -7   0   12.90    3.30 
 -11  -7   0   12.50    4.30 
  11   7   0   14.50    3.20 
 -10  -6   0  194.48    8.40 
 -10  -6   0  187.38   10.50 
  10   6   0  186.68    8.00 
  -9  -5   0   16.50    3.60 
  -9  -5   0   12.80    3.50 
  -9  -5   0   14.50    2.90 
   9   5   0   16.50    2.50 
  -8  -4   0   -3.80    2.10 
  -8  -4   0   -4.30    1.90 
  -8  -4   0   -4.30    1.40 
  -7  -3   0  133.39    6.70 
  -7  -3   0  149.59    7.00 
  -7  -3   0  136.09    6.00 
  -7  -3   0  134.99    7.30 
  -6  -2   0   37.60    3.80 
  -6  -2   0   32.20    3.30 
  -6  -2   0   31.80    2.70 
  -5  -1   0   16.30    2.50 
  -5  -1   0   18.40    2.10 
  -5  -1   0   20.00    2.40 
  -5  -1   0   19.90    2.70 
  -4   0   0   10.70    1.90 
  -4   0   0   15.10    1.90 
  -4   0   0   11.70    1.40 
  -4   0   0   13.30    2.20 
  -3   1   0    3.40    0.90 
  -3   1   0    2.70    0.70 
  -3   1   0    4.10    1.00 
  -3   1   0    4.00    1.30 
   3  -1   0    2.90    0.80 
   3  -1   0    2.60    1.00 
   3  -1   0    2.50    0.80 
   3  -1   0    3.70    0.70 
  -2   2   0  127.59    4.70 
  -2   2   0  118.69    3.30 
  -2   2   0  124.19    3.80 
   2  -2   0  126.59    3.30 
   2  -2   0  121.59    4.70 
   2  -2   0  131.79    4.10 
   2  -2   0  120.89    3.80 
  -1   3   0    7.00    1.20 
  -1   3   0    6.20    0.80 
  -1   3   0    5.80    0.70 
   1  -3   0    6.50    1.20 
   1  -3   0    7.20    0.90 
   1  -3   0    6.50    0.70 
   0   4   0   12.30    1.20 
   0   4   0   14.10    1.20 
   0   4   0   12.20    0.90 
   0   4   0   12.20    0.60 
   0  -4   0    9.70    1.20 
   0  -4   0   13.40    1.20 
   0  -4   0   11.30    0.60 
   0  -4   0   11.90    0.90 
   1   5   0   18.00    1.10 
   1   5   0   15.60    1.70 
   1   5   0   18.30    1.30 
   1   5   0   18.50    1.30 
  -1  -5   0   19.30    1.40 
  -1  -5   0   18.80    1.10 
  -1  -5   0   18.90    1.20 
  -1  -5   0   17.00    1.90 
   2   6   0   66.29    2.80 
  -2  -6   0   68.59    2.70 
  -2  -6   0   62.79    4.20 
   3   7   0    2.60    0.90 
  -3  -7   0    2.30    2.60 
  -3  -7   0    1.50    0.90 
   4   8   0   29.30    2.30 
  -4  -8   0   31.40    4.70 
  -4  -8   0   29.20    2.40 
   5   9   0   10.90    1.80 
  -5  -9   0    9.10    3.80 
  -5  -9   0   14.00    2.20 
   6  10   0  682.63   18.10 
  -6 -10   0  688.83   22.50 
  -6 -10   0  692.43   18.30 
   7  11   0   -0.80    1.20 
  -7 -11   0    3.70    3.80 
  -7 -11   0    2.60    1.60 
   8  12   0   -1.90    1.20 
  -8 -12   0   -1.70    3.30 
  -8 -12   0    1.80    1.80 
   9  13   0   -2.00    1.60 
  -9 -13   0   -3.00    4.20 
  -9 -13   0   -1.20    2.20 
  10  14   0    4.20    2.30 
 -10 -14   0    6.00    5.60 
 -10 -14   0    4.80    3.00 
  11  15   0    4.20    2.40 
 -11 -15   0    5.20    3.10 
 -11 -15   0    2.00    5.80 
  12  16   0   23.90    4.10 
 -12 -16   0   20.60    4.60 
 -12 -16   0   30.80    7.80 
  13  17   0    1.80    2.70 
 -13 -17   0   -0.40    3.00 
 -13 -17   0    4.70    5.30 
  14  18   0   11.50    4.10 
 -14 -18   0   18.20    6.70 
 -14 -18   0   15.90    4.70 
  15  19   0   27.40    5.80 
 -15 -19   0   35.50    6.70 
 -15 -19   0   44.80    9.90 
  16  20   0    9.80    4.90 
 -16 -20   0   11.80    5.70 
  17  21   0    0.60    3.90 
 -17 -21   0    3.00    5.30 
 -18 -13   0   -1.70    4.80 
 -18 -13   0   13.40    7.10 
  18  13   0    7.10    4.70 
 -17 -12   0    3.70    5.40 
 -17 -12   0    0.10    4.70 
  17  12   0   -3.90    3.30 
 -16 -11   0   44.90    8.70 
 -16 -11   0   33.00    6.60 
  16  11   0   22.60    5.20 
 -15 -10   0   25.40    6.20 
 -15 -10   0   23.70    5.30 
  15  10   0   21.20    4.50 
  15  10   0   11.50    9.10 
 -14  -9   0   18.50    5.50 
 -14  -9   0   16.60    4.30 
  14   9   0    8.40    8.10 
  14   9   0   14.20    3.80 
 -13  -8   0   -4.00    2.90 
 -13  -8   0    1.40    3.70 
  13   8   0    4.70    6.20 
  13   8   0   -1.00    2.30 
 -12  -7   0    0.20    2.90 
 -12  -7   0    2.40    3.40 
  12   7   0    1.30    2.40 
  12   7   0    5.30    5.10 
 -11  -6   0  228.18    9.90 
 -11  -6   0  223.28   12.00 
  11   6   0  241.68    9.70 
 -10  -5   0  152.78    7.30 
 -10  -5   0  151.88    8.40 
 -10  -5   0  139.89    8.90 
  10   5   0  140.99    6.80 
  -9  -4   0   11.70    2.40 
  -9  -4   0    5.90    2.80 
  -9  -4   0    7.00    2.90 
  -8  -3   0   -1.50    1.80 
  -8  -3   0   -2.30    1.70 
  -8  -3   0   -3.10    2.00 
  -8  -3   0   -3.20    1.80 
  -7  -2   0  158.68    6.40 
  -7  -2   0  158.68    7.70 
  -7  -2   0  160.98    7.20 
  -6  -1   0  194.08    8.10 
  -6  -1   0  207.98    6.90 
  -6  -1   0  196.08    8.00 
  -6  -1   0  204.18    7.70 
  -5   0   0    1.40    1.50 
  -5   0   0    0.90    1.00 
  -5   0   0    0.20    1.20 
  -5   0   0    0.90    1.10 
  -4   1   0  147.59    5.20 
  -4   1   0  148.49    6.10 
  -4   1   0  143.09    4.60 
  -4   1   0  148.99    5.60 
  -3   2   0    3.90    0.90 
  -3   2   0    3.00    1.00 
  -3   2   0    1.60    1.20 
   3  -2   0    2.00    0.70 
   3  -2   0    1.80    0.80 
   3  -2   0    1.40    0.60 
  -2   3   0    0.60    0.60 
  -2   3   0    1.90    0.60 
  -2   3   0    0.50    0.80 
  -2   3   0    1.90    0.50 
   2  -3   0    0.60    0.60 
   2  -3   0    0.20    0.70 
   2  -3   0    0.90    0.30 
   2  -3   0    0.80    0.40 
  -1   4   0   23.90    1.50 
  -1   4   0   24.50    1.40 
  -1   4   0   23.50    1.90 
   1  -4   0   23.20    1.60 
   1  -4   0   25.10    1.40 
   1  -4   0   25.30    2.00 
   0   5   0   69.89    2.90 
   0   5   0   67.79    1.90 
   0   5   0   64.79    2.90 
   0   5   0   67.39    2.50 
   0  -5   0   65.89    3.00 
   0  -5   0   63.99    2.40 
   0  -5   0   68.69    3.00 
   0  -5   0   66.19    2.00 
   1   6   0    3.60    0.70 
   1   6   0    4.30    0.80 
   1   6   0    4.50    1.00 
  -1  -6   0    3.80    0.80 
  -1  -6   0    5.80    1.50 
  -1  -6   0    5.00    1.10 
   2   7   0    4.30    1.00 
  -2  -7   0    6.30    2.40 
  -2  -7   0    4.60    1.00 
   3   8   0   36.50    2.40 
  -3  -8   0   38.30    2.40 
  -3  -8   0   39.90    5.10 
   4   9   0  445.46   12.30 
  -4  -9   0  449.26   15.60 
  -4  -9   0  471.15   12.40 
   5  10   0   20.40    2.40 
  -5 -10   0   27.30    5.10 
  -5 -10   0   19.90    2.70 
   6  11   0   66.19    4.00 
  -6 -11   0   65.49    7.70 
  -6 -11   0   70.19    4.50 
   7  12   0   33.90    3.30 
  -7 -12   0   42.10    3.80 
  -7 -12   0   40.50    6.60 
   8  13   0   68.19    4.60 
  -8 -13   0   69.09    8.50 
  -8 -13   0   69.39    5.10 
   9  14   0    7.70    2.30 
  -9 -14   0    3.20    2.60 
  -9 -14   0    2.70    4.70 
  10  15   0   90.49    5.90 
 -10 -15   0   93.79    7.00 
 -10 -15   0   84.89   10.90 
  11  16   0   15.20    3.30 
 -11 -16   0    4.70    5.90 
 -11 -16   0   15.30    3.80 
  12  17   0   39.00    5.10 
 -12 -17   0   39.90    6.00 
 -12 -17   0   48.70    9.40 
  13  18   0   64.39    6.40 
 -13 -18   0   73.19   11.10 
 -13 -18   0   62.69    7.70 
  14  19   0   26.00    4.90 
 -14 -19   0   40.80    9.00 
 -14 -19   0   42.90    6.70 
  15  20   0   19.10    5.40 
 -15 -20   0   26.90    7.30 
 -15 -20   0   44.20   10.10 
  16  21   0   65.59    9.40 
 -16 -21   0   71.69   13.00 
 -16 -21   0   54.89    9.50 
 -18 -12   0   -1.40    4.70 
 -18 -12   0    4.30    5.50 
  18  12   0    0.80    3.50 
 -17 -11   0   10.20    6.10 
 -17 -11   0    6.30    5.10 
  17  11   0    5.20    4.20 
 -16 -10   0    1.50    4.20 
 -16 -10   0    4.10    4.00 
  16  10   0  -10.80    8.60 
  16  10   0   -4.90    2.90 
 -15  -9   0   25.30    6.50 
 -15  -9   0   22.40    5.00 
  15   9   0    9.20    9.00 
  15   9   0   20.00    4.50 
 -14  -8   0   48.20    6.60 
 -14  -8   0   71.49    9.10 
  14   8   0   47.50   10.60 
  14   8   0   60.19    6.50 
 -13  -7   0   -0.70    3.00 
 -13  -7   0    1.80    3.40 
  13   7   0    1.10    5.30 
  13   7   0    0.00    2.30 
 -12  -6   0   13.40    4.40 
 -12  -6   0   14.30    3.60 
  12   6   0   12.20    2.90 
 -11  -5   0   48.60    6.70 
 -11  -5   0   58.79    6.40 
 -11  -5   0   66.49    5.20 
  11   5   0   50.39    4.80 
 -10  -4   0   18.10    3.10 
 -10  -4   0   17.40    3.80 
 -10  -4   0   18.10    4.10 
  -9  -3   0   -0.90    2.10 
  -9  -3   0   -0.70    2.00 
  -9  -3   0   -0.50    1.50 
  -9  -3   0    4.00    1.90 
  -8  -2   0  126.29    5.90 
  -8  -2   0  127.69    6.60 
  -8  -2   0  116.69    7.00 
  -7  -1   0  393.06   11.50 
  -7  -1   0  393.86   13.10 
  -7  -1   0  382.56   12.50 
  -7  -1   0  407.96   13.50 
  -6   0   0  760.62   20.90 
  -6   0   0  798.12   21.70 
  -6   0   0  798.12   20.50 
  -6   0   0  790.92   19.50 
  -5   1   0   98.69    5.50 
  -5   1   0   96.89    4.00 
  -5   1   0   99.89    4.50 
  -5   1   0  102.79    4.90 
  -4   2   0   17.30    2.70 
  -4   2   0   20.20    2.00 
  -4   2   0   17.50    2.10 
  -3   3   0   14.30    1.50 
  -3   3   0   14.00    1.20 
  -3   3   0   14.90    2.30 
   3  -3   0   13.20    1.30 
   3  -3   0   14.10    1.00 
  -2   4   0   75.29    3.00 
  -2   4   0   71.99    2.80 
  -2   4   0   75.09    3.90 
   2  -4   0   61.39    4.20 
   2  -4   0   75.89    3.10 
   2  -4   0   73.09    2.80 
  -1   5   0    9.20    1.10 
  -1   5   0    9.80    1.30 
  -1   5   0   11.40    1.90 
   1  -5   0   11.00    1.90 
   1  -5   0   10.40    1.00 
   1  -5   0    7.70    1.30 
   0   6   0   29.10    1.70 
   0   6   0   30.80    2.20 
   0   6   0   31.60    1.20 
   0  -6   0   29.70    1.90 
   0  -6   0   27.10    2.20 
   0  -6   0   30.90    2.30 
   0  -6   0   31.00    1.30 
   1   7   0    4.00    0.90 
   1   7   0    3.50    1.00 
   1   7   0    4.90    0.80 
  -1  -7   0    2.80    1.60 
  -1  -7   0    4.90    1.30 
  -1  -7   0    4.70    0.80 
   2   8   0    7.30    1.30 
  -2  -8   0    8.40    2.60 
  -2  -8   0    7.00    1.20 
   3   9   0  105.39    4.30 
  -3  -9   0  107.19    4.20 
  -3  -9   0  107.99    6.80 
   4  10   0  173.68    6.30 
  -4 -10   0  175.98    9.30 
  -4 -10   0  173.28    6.20 
   5  11   0  178.48    6.70 
  -5 -11   0  169.58    6.70 
  -5 -11   0  182.28   10.40 
   6  12   0  229.88    8.20 
  -6 -12   0  225.48    8.40 
  -6 -12   0  220.58   12.10 
   7  13   0    3.70    1.60 
  -7 -13   0    2.30    4.20 
  -7 -13   0    4.80    2.00 
   8  14   0   34.30    3.60 
  -8 -14   0   24.70    3.70 
  -8 -14   0   28.10    6.80 
   9  15   0  203.38    8.80 
  -9 -15   0  208.78   14.20 
  -9 -15   0  212.18    9.60 
  10  16   0   14.90    3.20 
 -10 -16   0    9.40    6.50 
 -10 -16   0   14.10    3.50 
  11  17   0    0.10    2.20 
 -11 -17   0    6.70    3.30 
 -11 -17   0   -4.60    5.40 
  12  18   0    7.30    3.10 
 -12 -18   0    5.70    3.60 
 -12 -18   0    1.40    5.70 
  13  19   0    3.70    2.90 
 -13 -19   0   11.50    6.40 
 -13 -19   0    0.70    3.30 
  14  20   0    1.40    3.30 
 -14 -20   0   19.10    7.20 
 -14 -20   0   11.30    4.60 
  15  21   0    8.90    4.80 
 -15 -21   0   27.00    8.30 
 -15 -21   0   20.80    5.80 
  16  22   0    6.70    4.90 
 -16 -22   0   12.70    6.70 
 -18 -11   0   -1.80    4.60 
 -18 -11   0    5.30    5.30 
  18  11   0    2.60    3.40 
 -17 -10   0    7.70    5.40 
 -17 -10   0    5.70    4.90 
  17  10   0   -2.80    3.60 
 -16  -9   0    2.40    3.70 
 -16  -9   0    5.20    4.30 
  16   9   0   -5.90    3.60 
  16   9   0   -2.40    8.20 
 -15  -8   0   31.00    5.90 
 -15  -8   0   28.40    7.50 
  15   8   0   15.10    8.80 
  15   8   0   36.20    5.60 
 -14  -7   0   12.40    4.20 
 -14  -7   0    3.50    4.30 
  14   7   0    3.00    3.20 
  14   7   0    7.00    7.00 
 -13  -6   0   34.00    6.60 
 -13  -6   0   29.70    5.30 
  13   6   0   24.20    4.30 
 -12  -5   0   17.90    3.80 
 -12  -5   0   21.10    5.60 
 -12  -5   0   14.90    4.30 
  12   5   0   16.00    3.10 
 -11  -4   0  121.89    6.70 
 -11  -4   0   97.09    8.10 
 -11  -4   0  114.39    8.30 
 -10  -3   0    2.60    2.90 
 -10  -3   0    7.70    2.50 
 -10  -3   0    8.20    2.80 
 -10  -3   0    8.30    2.60 
  -9  -2   0   17.10    3.10 
  -9  -2   0   13.50    2.60 
  -9  -2   0    9.50    3.00 
  -8  -1   0    3.60    1.90 
  -8  -1   0    3.90    1.90 
  -8  -1   0    3.80    2.40 
  -8  -1   0    9.30    3.00 
  -7   0   0  969.00   25.90 
  -7   0   0  975.10   24.00 
  -7   0   0  978.30   25.20 
  -7   0   0  988.40   26.60 
  -6   1   0  808.32   19.80 
  -6   1   0  816.12   20.80 
  -6   1   0  801.02   22.50 
  -6   1   0  806.82   21.50 
  -5   2   0   96.09    5.50 
  -5   2   0   97.29    4.80 
  -5   2   0   99.19    4.50 
  -4   3   0   18.80    2.90 
  -4   3   0   16.40    2.00 
  -4   3   0   15.70    1.90 
  -4   3   0   17.50    1.50 
   4  -3   0   16.10    1.30 
  -3   4   0    9.30    2.10 
  -3   4   0   10.60    1.10 
  -3   4   0    9.40    1.30 
   3  -4   0   10.60    0.90 
   3  -4   0   10.80    1.60 
  -2   5   0   52.69    2.50 
  -2   5   0   56.19    3.60 
   2  -5   0   54.99    2.80 
   2  -5   0   55.69    2.90 
  -1   6   0   -0.10    0.50 
  -1   6   0    0.40    1.00 
   1  -6   0   -0.10    0.90 
   1  -6   0    0.70    0.90 
   0   7   0   14.90    1.00 
   0   7   0   14.80    1.80 
   0   7   0   17.30    1.50 
   0  -7   0   13.10    1.90 
   0  -7   0   12.30    1.00 
   0  -7   0   16.90    2.20 
   1   8   0   22.00    1.80 
   1   8   0   18.00    1.80 
   1   8   0   20.50    1.40 
  -1  -8   0   17.20    2.60 
  -1  -8   0   19.30    1.40 
  -1  -8   0   17.40    2.00 
   2   9   0    0.30    0.70 
  -2  -9   0    2.90    2.40 
  -2  -9   0    0.90    0.80 
   3  10   0   82.99    3.90 
  -3 -10   0   80.99    3.70 
  -3 -10   0   87.49    6.80 
   4  11   0   86.29    4.30 
  -4 -11   0   84.59    4.40 
  -4 -11   0   87.19    7.60 
   5  12   0   91.09    4.70 
  -5 -12   0   84.09    4.90 
  -5 -12   0   82.59    8.30 
   6  13   0  419.16   12.70 
  -6 -13   0  405.66   17.00 
  -6 -13   0  432.56   12.90 
   7  14   0   71.59    4.60 
  -7 -14   0   71.99    8.60 
  -7 -14   0   74.09    4.90 
   8  15   0  109.89    6.10 
  -8 -15   0   92.39   10.30 
  -8 -15   0  104.99    6.50 
   9  16   0    8.90    2.60 
  -9 -16   0    2.20    5.60 
  -9 -16   0   13.00    3.40 
  10  17   0   98.39    6.60 
 -10 -17   0   99.89    7.10 
 -10 -17   0   86.69   11.60 
  11  18   0    2.60    2.50 
 -11 -18   0    3.50    2.90 
 -11 -18   0   -2.50    5.80 
  12  19   0    4.00    3.00 
 -12 -19   0    4.60    6.50 
 -12 -19   0    2.50    3.40 
  13  20   0   32.80    5.40 
 -13 -20   0   26.10    5.80 
 -13 -20   0   41.90    9.60 
  14  21   0   64.19    8.20 
 -14 -21   0   78.19    9.90 
 -14 -21   0  106.29   13.60 
  15  22   0    7.50    4.80 
 -15 -22   0   15.00    7.60 
 -15 -22   0   13.30    6.00 
  16  23   0   63.39    9.40 
 -16 -23   0   61.69   12.20 
 -16 -23   0   58.79    9.90 
 -18 -10   0    5.00    5.40 
 -18 -10   0   -3.60    4.80 
  18  10   0    0.70    3.60 
 -17  -9   0   14.50    5.60 
 -17  -9   0   12.20    5.40 
  17   9   0    3.80    4.50 
 -16  -8   0   20.00    5.30 
 -16  -8   0   16.40    5.50 
  16   8   0   12.80    9.70 
 -15  -7   0   34.00    6.80 
 -15  -7   0   28.20    5.40 
  15   7   0   25.80    9.40 
  15   7   0   22.40    4.70 
 -14  -6   0    2.70    3.50 
 -14  -6   0    5.80    4.30 
  14   6   0    9.20    6.50 
  14   6   0   -0.90    2.90 
 -13  -5   0   92.59    7.30 
 -13  -5   0  108.09    9.20 
  13   5   0   93.19    6.60 
 -12  -4   0    4.30    3.40 
 -12  -4   0    9.20    2.90 
 -12  -4   0    9.20    4.40 
  12   4   0    2.80    2.10 
 -11  -3   0   53.19    5.40 
 -11  -3   0   69.09    6.80 
 -11  -3   0   73.59    5.30 
 -10  -2   0    1.20    2.60 
 -10  -2   0    7.70    2.40 
 -10  -2   0    1.50    2.00 
 -10  -2   0    6.30    2.30 
  -9  -1   0   -1.50    1.80 
  -9  -1   0   -1.40    1.30 
  -9  -1   0    3.30    2.00 
  -9  -1   0   -0.20    2.50 
  -8   0   0  322.27   10.30 
  -8   0   0  326.47   11.30 
  -8   0   0  321.17   12.50 
  -8   0   0  307.37   11.80 
  -7   1   0  161.38    6.20 
  -7   1   0  152.18    7.50 
  -7   1   0  169.38    7.20 
  -7   1   0  161.38    8.30 
  -6   2   0  598.44   16.70 
  -6   2   0  591.74   16.10 
  -6   2   0  580.44   17.80 
  -6   2   0  579.84   15.00 
  -5   3   0   63.39    3.90 
  -5   3   0   60.89    4.60 
  -5   3   0   64.99    3.60 
  -4   4   0  177.98    6.10 
  -4   4   0  177.48    7.70 
  -4   4   0  189.38    5.30 
   4  -4   0  185.98    6.30 
   4  -4   0  180.28    5.10 
  -3   5   0   -0.20    1.10 
  -3   5   0    0.90    0.80 
   3  -5   0    1.40    1.00 
  -2   6   0   54.29    3.70 
  -2   6   0   56.69    2.80 
   2  -6   0   52.09    3.00 
  -1   7   0    7.00    1.80 
  -1   7   0    8.10    1.20 
   1  -7   0    6.70    1.60 
   0   8   0    3.60    1.00 
   0   8   0    3.70    0.60 
   0   8   0    5.50    1.50 
   0  -8   0    3.10    0.70 
   0  -8   0    6.70    1.80 
   0  -8   0    3.20    1.40 
   1   9   0   -0.10    0.90 
   1   9   0   -0.30    0.60 
   1   9   0    0.50    0.70 
  -1  -9   0    0.10    1.10 
  -1  -9   0    0.80    0.70 
  -1  -9   0    1.20    1.90 
   2  10   0  437.96   11.80 
   2  10   0  432.66   11.20 
  -2 -10   0  434.66   13.60 
  -2 -10   0  429.26   11.20 
   3  11   0    7.30    1.60 
  -3 -11   0   10.30    3.90 
  -3 -11   0    8.10    1.70 
   4  12   0  852.01   21.20 
  -4 -12   0  845.32   20.90 
  -4 -12   0  801.12   24.40 
   5  13   0    1.80    1.40 
  -5 -13   0   -2.30    1.60 
  -5 -13   0    2.10    4.20 
   6  14   0    3.90    1.60 
  -6 -14   0   -0.30    1.70 
  -6 -14   0    0.80    4.20 
   7  15   0   19.50    3.00 
  -7 -15   0    9.80    5.30 
  -7 -15   0   15.30    3.00 
   8  16   0   17.20    3.30 
  -8 -16   0   19.20    6.40 
  -8 -16   0   15.30    3.70 
   9  17   0  121.49    7.10 
  -9 -17   0  132.29    7.90 
  -9 -17   0  104.79   12.20 
  10  18   0    2.40    2.40 
 -10 -18   0    8.00    3.30 
 -10 -18   0    1.20    6.60 
  11  19   0   37.80    5.40 
 -11 -19   0   41.00    5.90 
 -11 -19   0   42.80    9.80 
  12  20   0   19.50    4.40 
 -12 -20   0   27.40    8.30 
 -12 -20   0   16.50    4.50 
  13  21   0   -1.70    2.90 
 -13 -21   0    3.80    3.60 
 -13 -21   0    8.60    6.10 
  14  22   0   58.09    7.90 
 -14 -22   0   45.90   10.10 
 -14 -22   0   53.89    8.20 
  15  23   0    3.00    4.30 
 -15 -23   0   -1.70    5.00 
 -15 -23   0   17.40    8.50 
  16  24   0   -1.80    4.00 
 -16 -24   0   13.70    7.30 
 -16 -24   0    5.20    5.40 
 -18  -9   0    8.50    5.60 
 -18  -9   0    5.90    5.10 
  18   9   0    8.30    4.50 
 -17  -8   0  114.39   11.20 
 -17  -8   0  127.19   12.50 
  17   8   0  101.29    9.50 
  17   8   0   80.49   15.70 
 -16  -7   0   18.50    5.40 
 -16  -7   0   17.60    5.60 
  16   7   0    6.60    9.50 
  16   7   0   -3.70    4.00 
 -15  -6   0   72.29    8.30 
 -15  -6   0   76.59    9.50 
  15   6   0   69.99    6.70 
  15   6   0   70.79   12.10 
 -14  -5   0    1.70    3.50 
 -14  -5   0   -0.80    3.20 
  14   5   0   -2.00    2.70 
 -13  -4   0   13.70    3.80 
 -13  -4   0   22.00    4.90 
 -13  -4   0   24.50    6.50 
  13   4   0    7.40    3.10 
 -12  -3   0   37.90    5.90 
 -12  -3   0   23.20    4.40 
 -12  -3   0   36.50    4.80 
 -11  -2   0   40.10    5.80 
 -11  -2   0   48.00    5.70 
 -11  -2   0   45.70    5.00 
 -11  -2   0   60.59    5.00 
 -10  -1   0   23.50    4.80 
 -10  -1   0   19.70    3.60 
 -10  -1   0   20.70    3.30 
 -10  -1   0   20.20    4.20 
  -9   0   0   -0.90    1.90 
  -9   0   0    0.60    1.70 
  -9   0   0    1.30    1.70 
  -9   0   0   -1.40    2.40 
  -8   1   0    1.30    2.60 
  -8   1   0   -3.40    1.80 
  -8   1   0    1.10    1.50 
  -8   1   0    0.30    1.60 
  -7   2   0  332.27   11.00 
  -7   2   0  326.87    9.90 
  -7   2   0  341.07   12.90 
  -7   2   0  339.57   11.70 
  -6   3   0  132.89    5.80 
  -6   3   0  139.89    7.40 
  -6   3   0  138.19    6.40 
  -5   4   0   12.30    1.70 
  -5   4   0   11.10    2.80 
  -5   4   0   11.10    1.90 
  -4   5   0   24.10    2.20 
  -4   5   0   26.70    1.70 
  -4   5   0   26.20    3.20 
   4  -5   0   27.60    2.70 
   4  -5   0   25.60    1.50 
  -3   6   0    0.50    0.70 
  -3   6   0    0.70    1.30 
   3  -6   0   -0.20    1.00 
  -2   7   0   16.70    1.70 
  -2   7   0   20.40    3.00 
   2  -7   0   13.30    2.00 
  -1   8   0   13.20    2.30 
  -1   8   0   11.50    1.50 
   1  -8   0   10.70    2.00 
   0   9   0   31.70    2.80 
   0   9   0   31.20    2.20 
   0   9   0   28.90    1.40 
   0  -9   0   30.90    1.50 
   0  -9   0   34.70    3.40 
   1  10   0   26.50    2.20 
   1  10   0   22.80    2.30 
  -1 -10   0   20.70    2.50 
  -1 -10   0   27.10    3.50 
  -1 -10   0   26.80    1.80 
   2  11   0  207.98    7.10 
   2  11   0  216.98    6.80 
  -2 -11   0  213.18    8.90 
  -2 -11   0  213.08    7.60 
  -2 -11   0  216.38    6.60 
   3  12   0  456.35   12.90 
  -3 -12   0  461.45   15.80 
  -3 -12   0  467.45   12.50 
   4  13   0    0.80    1.40 
  -4 -13   0   -1.80    3.60 
  -4 -13   0   -3.20    1.40 
   5  14   0   72.19    4.40 
  -5 -14   0   64.49    4.50 
  -5 -14   0   60.99    7.80 
   6  15   0  148.09    6.60 
  -6 -15   0  140.89    6.50 
  -6 -15   0  129.69   10.50 
   7  16   0   14.60    2.80 
  -7 -16   0   12.70    5.60 
  -7 -16   0   13.10    3.00 
   8  17   0   53.49    4.80 
  -8 -17   0   59.39    9.60 
  -8 -17   0   45.90    5.30 
   9  18   0   17.00    3.50 
  -9 -18   0   13.60    7.10 
  -9 -18   0   18.60    4.10 
  10  19   0  186.68    9.50 
 -10 -19   0  172.68   15.50 
 -10 -19   0  195.38   10.10 
  11  20   0   40.70    5.40 
 -11 -20   0   49.99   10.00 
 -11 -20   0   39.20    5.70 
  12  21   0   37.60    5.60 
 -12 -21   0   34.20    6.00 
 -12 -21   0   33.10    8.80 
  13  22   0   14.40    4.50 
 -13 -22   0   11.30    4.60 
 -13 -22   0   17.90    7.50 
  14  23   0    4.40    4.00 
 -14 -23   0   15.10    8.20 
 -14 -23   0   17.10    6.00 
  15  24   0    3.90    4.30 
 -15 -24   0    3.50    5.50 
 -15 -24   0   10.00    7.70 
 -19  -9   0    3.80    5.50 
  19   9   0  -11.30    4.50 
 -18  -8   0   12.20    5.70 
 -18  -8   0   12.00    5.40 
  18   8   0   -1.70    3.70 
 -17  -7   0   53.39    9.00 
 -17  -7   0   57.29    8.20 
  17   7   0   28.90   13.20 
  17   7   0   50.19    7.80 
 -16  -6   0   43.90    8.00 
 -16  -6   0   36.30    6.50 
  16   6   0   20.50    5.30 
  16   6   0   35.30   11.50 
 -15  -5   0    3.70    3.80 
 -15  -5   0   -1.60    3.20 
  15   5   0   -1.80    2.80 
  15   5   0   -2.10    6.00 
 -14  -4   0    2.80    3.50 
 -14  -4   0    3.60    3.90 
  14   4   0    0.50    2.50 
 -13  -3   0  179.48    9.80 
 -13  -3   0  185.18   11.20 
 -12  -2   0   15.50    4.70 
 -12  -2   0   17.60    3.80 
 -12  -2   0    9.60    3.60 
 -12  -2   0   12.70    3.80 
 -11  -1   0   16.20    4.60 
 -11  -1   0   11.40    3.90 
 -11  -1   0   16.20    3.80 
 -11  -1   0   13.00    2.90 
 -10   0   0    9.50    3.80 
 -10   0   0    9.30    2.70 
 -10   0   0    4.20    2.80 
 -10   0   0    5.50    2.20 
  -9   1   0    2.30    2.10 
  -9   1   0    4.00    1.70 
  -9   1   0    5.60    2.10 
  -9   1   0    2.30    2.80 
  -8   2   0  131.69    5.90 
  -8   2   0  147.59    6.80 
  -8   2   0  137.99    7.30 
  -8   2   0  148.19    8.30 
  -7   3   0  168.38    7.70 
  -7   3   0  170.08    7.10 
  -7   3   0  177.78    9.00 
  -6   4   0   47.70    2.90 
  -6   4   0   38.40    4.50 
  -6   4   0   43.80    3.40 
  -6   4   0   40.30    3.60 
  -5   5   0   -0.40    1.60 
  -5   5   0    0.40    1.00 
  -5   5   0   -0.40    0.90 
   5  -5   0   -1.40    1.20 
  -4   6   0   98.79    4.40 
  -4   6   0  106.69    6.10 
   4  -6   0  106.89    4.80 
  -3   7   0   50.79    4.10 
  -3   7   0   52.59    2.90 
   3  -7   0   50.39    3.40 
  -2   8   0   37.80    2.50 
  -2   8   0   32.80    3.30 
   2  -8   0   37.90    3.10 
  -1   9   0    8.90    2.20 
  -1   9   0    6.00    1.30 
   1  -9   0    8.70    2.10 
   0  10   0    7.80    1.00 
   0  10   0    6.10    1.30 
   0  10   0    7.80    1.90 
   0 -10   0    4.50    2.00 
   0 -10   0    8.10    1.00 
   1  11   0  163.08    6.20 
   1  11   0  168.68    6.00 
  -1 -11   0  162.48    5.10 
  -1 -11   0  172.18    7.50 
  -1 -11   0  162.48    8.10 
   2  12   0   27.40    2.40 
   2  12   0   24.80    2.50 
  -2 -12   0   24.30    2.90 
  -2 -12   0   30.00    4.20 
  -2 -12   0   25.00    2.50 
   3  13   0    9.20    2.00 
  -3 -13   0    7.90    4.00 
  -3 -13   0   10.60    2.10 
   4  14   0  235.68    8.50 
  -4 -14   0  224.08   11.60 
  -4 -14   0  243.98    8.20 
   5  15   0   16.20    2.60 
  -5 -15   0   13.70    2.70 
  -5 -15   0   17.30    5.10 
   6  16   0    0.90    1.40 
  -6 -16   0    2.50    4.60 
  -6 -16   0   -0.50    1.30 
   7  17   0   91.39    5.70 
  -7 -17   0   91.09    5.90 
  -7 -17   0  100.69   10.60 
   8  18   0  196.08    8.80 
  -8 -18   0  180.18   14.20 
  -8 -18   0  183.98    9.10 
   9  19   0    2.60    2.40 
  -9 -19   0    7.10    3.30 
  -9 -19   0   -0.40    6.80 
  10  20   0   23.20    4.20 
 -10 -20   0   35.30    5.40 
 -10 -20   0   20.70    8.60 
  11  21   0  152.38    9.40 
 -11 -21   0  153.68   15.00 
 -11 -21   0  152.58   10.00 
  12  22   0    1.30    2.90 
 -12 -22   0    7.40    6.30 
 -12 -22   0    0.60    3.40 
  13  23   0    4.60    3.50 
 -13 -23   0    8.90    4.40 
 -13 -23   0   16.50    8.00 
  14  24   0   25.40    5.40 
 -14 -24   0    7.90    5.50 
 -14 -24   0   33.30   10.50 
  15  25   0    2.40    3.90 
 -15 -25   0    7.90    7.00 
 -15 -25   0    3.40    5.30 
 -19  -8   0   -3.00    4.20 
 -19  -8   0    6.30    4.50 
 -18  -7   0    8.10    5.60 
 -18  -7   0   11.10    5.30 
  18   7   0   -0.10    4.50 
  18   7   0  -13.90   12.00 
 -17  -6   0  249.58   14.70 
 -17  -6   0  256.37   17.20 
  17   6   0  201.88   21.70 
  17   6   0  231.48   12.70 
 -16  -5   0   14.30    4.70 
 -16  -5   0   14.80    4.80 
  16   5   0   18.90    9.00 
  16   5   0   -1.70    3.80 
 -15  -4   0   -0.40    3.40 
 -15  -4   0    0.80    3.90 
  15   4   0    0.20    2.60 
 -14  -3   0   16.90    4.70 
 -14  -3   0   24.50    5.30 
 -14  -3   0   23.70    4.80 
 -13  -2   0  127.69    7.80 
 -13  -2   0  110.69    9.10 
 -13  -2   0  100.29    9.30 
 -13  -2   0  127.69    9.50 
 -12  -1   0   14.70    3.80 
 -12  -1   0    7.60    3.20 
 -12  -1   0   11.80    4.80 
 -11   0   0  194.98    8.70 
 -11   0   0  180.98   10.10 
 -11   0   0  191.18    9.70 
 -11   0   0  186.58   11.20 
 -10   1   0   95.89    5.50 
 -10   1   0   88.39    6.00 
 -10   1   0   83.29    6.40 
 -10   1   0   91.79    7.60 
  -9   2   0  108.39    6.20 
  -9   2   0  107.49    7.70 
  -9   2   0  112.09    5.50 
  -9   2   0  109.89    6.70 
  -8   3   0   92.79    6.80 
  -8   3   0   88.99    5.80 
  -8   3   0   89.29    5.30 
  -7   4   0    5.90    1.70 
  -7   4   0    4.40    2.10 
  -7   4   0    4.90    3.00 
  -7   4   0    3.80    1.80 
  -6   5   0   31.10    3.10 
  -6   5   0   29.80    4.30 
  -6   5   0   32.10    2.50 
   6  -5   0   29.80    3.20 
  -5   6   0  214.88    6.30 
  -5   6   0  212.78    9.60 
  -5   6   0  220.08    7.60 
   5  -6   0  208.28    6.10 
   5  -6   0  229.38    8.10 
  -4   7   0   49.30    3.10 
  -4   7   0   45.90    4.30 
   4  -7   0   48.60    3.50 
  -3   8   0   -0.30    1.30 
  -3   8   0   -0.40    0.80 
   3  -8   0    0.70    1.50 
  -2   9   0    0.80    1.40 
  -2   9   0    0.10    0.80 
   2  -9   0    1.50    1.60 
  -1  10   0    6.30    1.90 
  -1  10   0    5.50    1.30 
   1 -10   0    3.70    1.80 
   0  11   0    1.10    0.90 
   0  11   0    2.10    1.40 
   0  11   0    1.60    0.60 
   0 -11   0    1.90    0.80 
   0 -11   0    1.70    2.00 
   1  12   0    7.40    2.00 
   1  12   0    7.00    1.60 
  -1 -12   0    7.80    1.40 
  -1 -12   0   13.20    3.10 
   2  13   0  243.88    8.10 
   2  13   0  232.98    7.80 
  -2 -13   0  238.48   10.00 
  -2 -13   0  220.78    7.20 
  -2 -13   0  236.18    8.90 
   3  14   0  130.49    5.80 
  -3 -14   0  119.69    8.80 
  -3 -14   0  137.59    5.50 
   4  15   0   33.90    3.20 
  -4 -15   0   34.50    6.10 
  -4 -15   0   30.30    3.00 
   5  16   0    4.60    1.80 
  -5 -16   0    7.50    4.50 
  -5 -16   0    1.80    1.70 
   6  17   0   14.10    2.70 
  -6 -17   0   13.20    5.80 
  -6 -17   0   11.30    2.60 
   7  18   0    0.40    1.90 
  -7 -18   0   -2.90    5.50 
  -7 -18   0   -2.40    2.10 
   8  19   0  115.59    7.00 
  -8 -19   0  127.29    7.80 
  -8 -19   0  114.89   12.70 
  -9 -20   0   11.70    7.80 
  -9 -20   0   16.00    3.90 
  10  21   0   46.30    5.60 
 -10 -21   0   51.19    6.40 
 -10 -21   0   50.49   10.60 
  11  22   0   11.80    3.30 
 -11 -22   0   10.10    7.20 
 -11 -22   0    2.70    3.80 
  12  23   0   17.40    4.40 
 -12 -23   0   26.10    8.50 
 -12 -23   0   11.40    4.80 
  13  24   0   14.70    4.70 
 -13 -24   0   21.80    5.70 
 -13 -24   0   35.70    9.40 
  14  25   0   59.19    7.80 
 -14 -25   0   52.19    8.90 
 -14 -25   0   74.49   13.40 
  15  26   0   -0.10    3.60 
 -15 -26   0    2.80    5.30 
 -15 -26   0    5.40    8.80 
 -19  -7   0   -1.40    4.20 
 -19  -7   0    9.60    5.40 
  19   7   0  -11.40    4.30 
 -18  -6   0   19.90    6.30 
 -18  -6   0   10.80    6.10 
  18   6   0   -5.20   10.30 
  18   6   0    4.00    4.30 
 -17  -5   0   19.60    6.00 
 -17  -5   0   22.30    6.70 
  17   5   0   17.50   10.90 
  17   5   0    4.80    4.10 
 -16  -4   0    8.30    4.30 
 -16  -4   0    9.10    4.50 
  16   4   0    9.10    8.00 
  16   4   0   -2.60    3.60 
 -15  -3   0   -1.70    3.20 
 -15  -3   0   -3.50    2.80 
  15   3   0   -1.40    2.40 
 -14  -2   0   25.70    5.50 
 -14  -2   0   29.40    6.50 
 -14  -2   0   25.50    4.80 
 -13  -1   0  419.96   19.00 
 -13  -1   0  403.06   15.30 
 -13  -1   0  414.56   17.20 
 -13  -1   0  420.16   16.90 
 -12   0   0   10.10    3.30 
 -12   0   0   12.60    3.60 
 -12   0   0   17.50    5.70 
 -11   1   0  107.29    8.70 
 -11   1   0   86.29    7.20 
 -11   1   0  103.59    7.20 
 -11   1   0  107.29    6.50 
 -10   2   0   70.89    6.90 
 -10   2   0   74.29    4.90 
 -10   2   0   88.19    6.00 
 -10   2   0   73.49    6.00 
  -9   3   0   57.49    3.90 
  -9   3   0   56.39    4.50 
  -9   3   0   51.39    4.90 
  -9   3   0   54.79    5.90 
  -8   4   0    0.20    1.00 
  -8   4   0    0.40    1.60 
  -8   4   0    3.30    1.80 
  -8   4   0    0.40    2.30 
  -7   5   0   -3.20    1.20 
  -7   5   0   -2.30    1.10 
  -7   5   0   -2.20    2.30 
  -6   6   0    0.30    2.40 
  -6   6   0    0.50    1.20 
  -6   6   0   -1.20    1.30 
   6  -6   0   -0.20    1.70 
  -5   7   0   99.19    4.90 
  -5   7   0  102.69    6.70 
   5  -7   0   97.89    3.40 
   5  -7   0  106.39    5.40 
  -4   8   0 1071.79   26.20 
  -4   8   0 1089.99   29.20 
   4  -8   0 1070.29   26.70 
  -3   9   0  249.78    8.10 
  -3   9   0  247.08   10.10 
   3  -9   0  260.37    8.80 
  -2  10   0  638.84   16.30 
  -2  10   0  619.34   18.30 
   2 -10   0  622.04   17.10 
  -1  11   0    1.20    1.00 
  -1  11   0    2.50    1.70 
   1 -11   0    1.90    2.00 
   0  12   0  120.69    5.90 
   0  12   0  118.89    3.80 
   0  12   0  125.19    5.20 
   0 -12   0  121.69    3.90 
   0 -12   0  123.19    6.40 
   1  13   0   15.70    2.30 
   1  13   0    7.40    2.20 
  -1 -13   0    9.60    1.80 
  -1 -13   0   16.50    3.60 
   2  14   0  220.68    7.50 
   2  14   0  188.78    7.40 
  -2 -14   0  181.78    9.40 
  -2 -14   0  213.18    6.80 
   3  15   0  280.27    9.60 
  -3 -15   0  271.17    8.70 
  -3 -15   0  262.57   12.20 
   4  16   0   27.20    3.30 
  -4 -16   0   30.40    3.00 
  -4 -16   0   30.30    6.10 
   5  17   0   20.60    3.00 
  -5 -17   0   22.60    3.00 
  -5 -17   0   20.60    5.70 
   6  18   0   -0.60    1.40 
  -6 -18   0    2.50    2.00 
  -6 -18   0    1.50    5.20 
   7  19   0   -1.40    1.70 
  -7 -19   0   -1.20    6.00 
  -7 -19   0   -4.80    1.80 
   8  20   0   46.70    5.30 
  -8 -20   0   47.00    5.60 
  -8 -20   0   56.19   10.20 
   9  21   0  220.28   10.50 
  -9 -21   0  207.78   16.90 
  -9 -21   0  224.38   11.00 
  10  22   0  128.89    8.30 
 -10 -22   0  130.69    9.50 
 -10 -22   0  137.99   15.30 
  11  23   0   39.00    5.60 
 -11 -23   0   29.20    9.30 
 -11 -23   0   33.00    6.00 
  12  24   0    5.10    3.10 
 -12 -24   0   17.20    7.60 
 -12 -24   0    2.80    3.70 
  13  25   0    1.80    3.90 
 -13 -25   0   16.30    8.40 
 -13 -25   0    3.20    4.70 
  14  26   0    6.70    4.00 
 -14 -26   0    1.10    5.20 
 -14 -26   0   16.70    8.00 
  15  27   0   -1.10    4.00 
 -15 -27   0    0.40    5.60 
 -19  -6   0    2.60    4.70 
 -19  -6   0    5.60    4.70 
  19   6   0  -11.30    4.00 
 -18  -5   0   10.20    5.10 
 -18  -5   0    5.70    5.10 
  18   5   0    3.00    4.00 
  18   5   0   -0.80    9.90 
 -17  -4   0   60.59    9.30 
 -17  -4   0   44.60    7.60 
  17   4   0   41.40   11.60 
  17   4   0   30.60    6.20 
 -16  -3   0    5.20    4.20 
 -16  -3   0   11.60    4.50 
  16   3   0   -4.60    3.20 
 -15  -2   0   11.90    4.10 
 -15  -2   0   -0.10    3.50 
 -15  -2   0   -1.30    3.10 
 -14  -1   0   15.70    4.60 
 -14  -1   0   21.50    4.90 
 -14  -1   0   35.80    5.20 
 -12   1   0   58.19    6.20 
 -12   1   0   51.89    6.10 
 -12   1   0   84.09    8.90 
 -12   1   0   55.19    5.60 
 -11   2   0   57.09    7.10 
 -11   2   0   39.30    4.80 
 -11   2   0   46.10    6.00 
 -11   2   0   39.60    5.10 
 -10   3   0   14.10    2.90 
 -10   3   0    5.90    2.80 
 -10   3   0    9.30    2.70 
 -10   3   0    9.90    3.80 
  -9   4   0   68.99    6.50 
  -9   4   0   72.49    5.10 
  -9   4   0   61.39    5.20 
  -8   5   0    8.40    2.20 
  -8   5   0    8.10    3.30 
  -8   5   0    9.00    2.00 
  -7   6   0    0.80    1.20 
  -7   6   0   -3.30    2.40 
   7  -6   0   -0.90    1.90 
  -6   7   0  890.21   20.80 
  -6   7   0  866.01   25.70 
  -6   7   0  861.21   22.60 
   6  -7   0  885.21   23.10 
  -5   8   0 1088.09   26.80 
  -5   8   0 1072.29   29.90 
   5  -8   0 1099.19   27.40 
  -4   9   0  441.06   14.90 
  -4   9   0  409.66   12.10 
   4  -9   0  395.56   12.60 
  -3  10   0   42.00    3.10 
  -3  10   0   38.00    4.30 
   3 -10   0   45.30    4.10 
  -2  11   0  479.15   13.10 
  -2  11   0  455.15   15.10 
   2 -11   0  483.65   14.20 
  -1  12   0  263.97   10.10 
  -1  12   0  278.17    8.70 
   1 -12   0  270.37    9.90 
   0  13   0  379.96   12.50 
   0  13   0  385.06   11.40 
   0 -13   0  373.16    9.80 
   0 -13   0  416.16   13.10 
   1  14   0  506.55   15.10 
   1  14   0  535.15   14.80 
  -1 -14   0  505.35   13.20 
  -1 -14   0  545.65   16.70 
   2  15   0  320.47   10.50 
   2  15   0  345.37   10.90 
  -2 -15   0  332.77    9.90 
  -2 -15   0  351.86   13.20 
   3  16   0   35.40    3.30 
   3  16   0   26.70    2.60 
  -3 -16   0   28.40    2.80 
  -3 -16   0   29.20    5.70 
   4  17   0  127.19    6.20 
  -4 -17   0  132.09    9.90 
  -4 -17   0  123.79    5.70 
   5  18   0   12.40    2.50 
  -5 -18   0   15.00    5.60 
  -5 -18   0   14.10    2.70 
   6  19   0   20.70    3.40 
  -6 -19   0   25.40    7.20 
  -6 -19   0   17.70    3.40 
   7  20   0   57.39    5.10 
  -7 -20   0   55.19    5.50 
  -7 -20   0   51.29    9.60 
   8  21   0  182.48    9.10 
  -8 -21   0  177.38    9.50 
  -8 -21   0  165.78   15.60 
   9  22   0   67.59    6.10 
  -9 -22   0   96.29    7.60 
  -9 -22   0   68.69   12.00 
  10  23   0   13.00    3.80 
 -10 -23   0   12.10    8.40 
 -10 -23   0   15.40    4.70 
  11  24   0    5.90    3.30 
 -11 -24   0    2.90    6.70 
 -11 -24   0    1.10    3.30 
  12  25   0   16.00    4.20 
 -12 -25   0   21.40    9.10 
 -12 -25   0   16.30    5.10 
  13  26   0    1.70    3.70 
 -13 -26   0    5.40    7.80 
 -13 -26   0    0.20    5.20 
  14  27   0   39.00    7.20 
 -14 -27   0   32.90   10.20 
 -14 -27   0   14.50    6.10 
 -19  -5   0    5.20    4.70 
 -19  -5   0    2.70    4.90 
  19   5   0   -6.30   10.60 
  19   5   0   -3.70    3.30 
 -18  -4   0    3.20    4.90 
 -18  -4   0    4.40    4.30 
  18   4   0   -5.50    2.80 
  18   4   0    3.20    8.90 
 -17  -3   0    2.70    4.10 
 -17  -3   0   -4.70    3.90 
  17   3   0   10.30    8.70 
  17   3   0   -2.60    3.10 
 -16  -2   0   11.80    4.50 
 -16  -2   0   -0.60    3.30 
 -15  -1   0   -1.60    3.20 
 -15  -1   0   -0.30    3.40 
 -15  -1   0   -5.90    5.00 
 -14   0   0   35.70    7.30 
 -14   0   0   19.20    4.50 
 -13   1   0  640.74   25.70 
 -13   1   0  664.33   23.00 
 -13   1   0  640.04   20.60 
 -13   1   0  651.83   22.00 
 -12   2   0    8.80    3.10 
 -12   2   0   13.30    3.60 
 -12   2   0   23.80    6.20 
 -12   2   0   11.50    3.70 
 -11   3   0    6.60    4.00 
 -11   3   0    0.30    2.50 
 -11   3   0    3.20    2.90 
 -11   3   0    2.10    2.60 
 -10   4   0    8.90    2.70 
 -10   4   0    5.20    2.60 
 -10   4   0    5.80    3.60 
  -9   5   0   -1.80    1.30 
  -9   5   0   -2.50    2.40 
  -9   5   0    0.40    1.50 
  -8   6   0   19.10    4.60 
  -8   6   0   21.20    2.60 
  -8   6   0   18.60    3.10 
   8  -6   0   16.90    3.20 
  -7   7   0  441.96   12.10 
  -7   7   0  447.56   13.80 
  -7   7   0  448.76   16.80 
   7  -7   0  463.45   14.40 
  -6   8   0  354.16   14.00 
  -6   8   0  326.47   10.90 
   6  -8   0  328.97   11.50 
  -5   9   0   28.70    3.20 
  -5   9   0   32.10    4.60 
   5  -9   0   33.70    4.10 
  -4  10   0   12.60    3.30 
  -4  10   0   13.20    2.20 
  -3  11   0  149.69    8.10 
  -3  11   0  167.68    6.60 
   3 -11   0  166.28    7.40 
  -2  12   0  468.45   15.60 
  -2  12   0  473.45   13.50 
   2 -12   0  492.85   14.70 
  -1  13   0   71.09    5.20 
  -1  13   0   73.39    4.20 
   1 -13   0   80.59    5.60 
   0  14   0   75.59    5.20 
   0  14   0   66.99    4.10 
   0 -14   0   72.39    3.10 
   0 -14   0   56.49    5.50 
   1  15   0  387.36   12.10 
   1  15   0  391.56   12.60 
  -1 -15   0  400.56   10.70 
  -1 -15   0  392.96   14.20 
   2  16   0   54.49    4.00 
   2  16   0   53.99    4.00 
  -2 -16   0   63.29    6.70 
  -2 -16   0   54.39    3.50 
   3  17   0    2.20    1.50 
  -3 -17   0    3.10    3.90 
  -3 -17   0    5.50    1.60 
   4  18   0   77.59    5.10 
  -4 -18   0   98.39    9.30 
  -4 -18   0   89.89    4.90 
   5  19   0   -0.20    1.50 
  -5 -19   0    5.10    2.10 
  -5 -19   0    8.70    5.40 
   6  20   0   68.89    5.40 
  -6 -20   0   70.99    5.40 
  -6 -20   0   69.39   10.10 
   7  21   0  275.97   11.10 
  -7 -21   0  259.77   17.40 
  -7 -21   0  245.98   11.10 
   8  22   0    7.30    3.10 
  -8 -22   0   19.00    8.60 
  -8 -22   0    9.50    4.00 
   9  23   0  116.19    7.60 
  -9 -23   0  115.19    8.20 
  -9 -23   0   99.39   13.70 
  10  24   0   53.49    6.60 
 -10 -24   0   53.89   11.30 
 -10 -24   0   44.20    6.80 
  11  25   0   -1.50    2.20 
 -11 -25   0    0.00    3.30 
 -11 -25   0    6.70    7.20 
  12  26   0    9.40    4.10 
 -12 -26   0   23.50    9.50 
 -12 -26   0   17.90    5.00 
  13  27   0    5.60    4.10 
 -13 -27   0   -3.80    4.40 
 -13 -27   0    0.60    6.90 
  14  28   0   -2.90    3.40 
 -14 -28   0   16.80    9.40 
 -14 -28   0   -8.30    4.00 
 -19  -4   0    4.70    5.00 
 -19  -4   0    9.30    5.40 
  19   4   0    9.40   11.80 
  19   4   0    2.50    3.90 
 -18  -3   0   10.40    5.10 
 -18  -3   0    6.30    4.80 
  18   3   0    5.00    3.90 
  18   3   0   13.20    9.60 
 -17  -2   0   23.30    6.60 
 -17  -2   0   23.90    6.30 
  17   2   0    9.20    4.20 
 -16  -1   0   15.90    4.40 
 -16  -1   0   10.90    4.90 
 -15   0   0    4.10    3.60 
 -15   0   0    6.30    4.10 
 -15   0   0    3.90    6.00 
 -15   0   0    5.80    3.90 
 -14   1   0   19.90    4.70 
 -14   1   0   48.10    9.00 
 -14   1   0   16.80    4.40 
 -13   2   0  262.57   12.50 
 -13   2   0  256.27   15.70 
 -13   2   0  251.37   13.20 
 -13   2   0  276.87   11.60 
 -12   3   0   55.59    5.90 
 -12   3   0   54.69    5.50 
 -12   3   0   50.79    6.40 
 -12   3   0   78.39    9.10 
 -11   4   0  383.36   17.20 
 -11   4   0  393.76   15.30 
 -11   4   0  391.86   14.50 
 -10   5   0    2.40    2.00 
 -10   5   0    2.10    2.10 
  -9   6   0    4.30    1.90 
  -9   6   0   11.00    2.60 
  -9   6   0    7.20    3.80 
   9  -6   0    8.60    2.80 
  -8   7   0    4.80    1.50 
  -8   7   0    0.40    1.40 
  -8   7   0    1.90    2.70 
   8  -7   0    2.90    2.20 
  -7   8   0   17.00    4.00 
  -7   8   0   12.00    2.50 
   7  -8   0   21.00    3.50 
  -6   9   0  198.98    7.90 
  -6   9   0  200.38   10.30 
   6  -9   0  196.08    8.60 
  -5  10   0  568.44   15.80 
  -5  10   0  569.64   18.90 
   5 -10   0  534.65   16.40 
  -4  11   0  580.54   16.50 
  -4  11   0  644.94   19.90 
   4 -11   0  587.14   17.40 
  -3  12   0  208.28    9.90 
  -3  12   0  217.78    8.00 
   3 -12   0  215.78    9.00 
  -2  13   0  523.65   16.60 
  -2  13   0  476.85   14.10 
   2 -13   0  487.95   15.20 
  -1  14   0   92.69    4.80 
  -1  14   0   83.79    5.80 
   1 -14   0   84.09    6.10 
   0  15   0  374.36   11.60 
   0  15   0  372.96   12.70 
   0 -15   0  368.66   13.10 
   0 -15   0  366.16    9.70 
   1  16   0    0.70    1.90 
   1  16   0    2.20    1.60 
  -1 -16   0    1.00    1.20 
  -1 -16   0    5.10    3.40 
   2  17   0  206.08    8.00 
   2  17   0  187.38    7.50 
  -2 -17   0  192.98    6.80 
  -2 -17   0  188.78   10.00 
   3  18   0   18.80    2.90 
   3  18   0   19.60    2.80 
  -3 -18   0   23.50    5.40 
  -3 -18   0   16.40    2.50 
   4  19   0   38.40    3.80 
  -4 -19   0   48.00    3.80 
  -4 -19   0   32.00    6.60 
   5  20   0   69.39    5.20 
  -5 -20   0   79.39   10.20 
  -5 -20   0   70.39    5.00 
   6  21   0   41.50    4.90 
  -6 -21   0   47.60    9.10 
  -6 -21   0   39.80    4.90 
   7  22   0   23.50    4.10 
  -7 -22   0   25.60    9.00 
  -7 -22   0   30.60    5.00 
   8  23   0   25.80    4.50 
  -8 -23   0   38.70    6.10 
  -8 -23   0   48.90   11.00 
   9  24   0   10.90    3.50 
  -9 -24   0   -0.30    7.50 
  -9 -24   0    9.10    3.90 
  10  25   0   -1.30    2.10 
 -10 -25   0   -0.80    3.20 
 -10 -25   0   -6.60    5.80 
  11  26   0   -0.50    2.50 
 -11 -26   0    9.90    7.80 
 -11 -26   0    1.60    3.60 
  12  27   0   -1.20    3.10 
 -12 -27   0   -1.90    7.30 
 -12 -27   0    1.20    4.10 
  13  28   0    0.00    3.70 
 -13 -28   0    0.20    4.80 
 -13 -28   0    5.90    9.30 
  14  29   0   50.79    8.40 
 -14 -29   0   56.29    9.80 
 -19  -3   0    3.50    4.80 
 -19  -3   0    1.40    5.00 
  19   3   0   -4.40    3.40 
  19   3   0    6.70   10.40 
 -18  -2   0    1.10    4.10 
 -18  -2   0   -1.80    4.20 
  18   2   0    5.60    8.70 
  18   2   0   -0.50    3.20 
 -17  -1   0   -0.90    3.90 
 -17  -1   0    0.60    3.90 
 -16   0   0    3.50    4.00 
 -16   0   0    9.40    4.80 
 -16   0   0    8.60    4.60 
 -16   0   0    5.10    7.20 
 -15   1   0   -0.10    3.30 
 -15   1   0   -1.00    5.80 
 -15   1   0    0.00    3.30 
 -15   1   0    1.30    3.60 
 -14   2   0   16.10    4.00 
 -14   2   0   20.30    6.70 
 -14   2   0   23.60    5.00 
 -14   2   0   15.60    4.60 
 -13   3   0  181.48   10.40 
 -13   3   0  180.18    9.30 
 -13   3   0  185.68   13.70 
 -13   3   0  177.88   11.10 
 -12   4   0   10.70    3.40 
 -12   4   0   17.50    5.60 
 -12   4   0    8.30    2.90 
 -12   4   0    5.40    3.60 
 -11   5   0    5.70    2.70 
 -10   6   0    7.30    2.50 
 -10   6   0    0.80    2.10 
 -10   6   0    4.90    3.80 
  10  -6   0    6.00    2.80 
  -9   7   0    6.10    2.10 
  -9   7   0    6.10    3.60 
  -9   7   0    8.00    2.40 
   9  -7   0   15.20    3.50 
  -8   8   0  133.39    9.00 
  -8   8   0  127.99    6.60 
   8  -8   0  130.59    7.20 
  -7   9   0  290.97   13.20 
  -7   9   0  303.87   10.60 
   7  -9   0  294.77   11.10 
  -6  10   0   43.00    3.80 
  -6  10   0   50.89    5.60 
   6 -10   0   42.90    4.60 
  -5  11   0  272.77   12.30 
  -5  11   0  293.77   10.00 
   5 -11   0  297.07   11.00 
  -4  12   0  236.38    8.70 
  -4  12   0  240.68   11.10 
   4 -12   0  247.38    9.70 
  -3  13   0  257.47    9.30 
  -3  13   0  263.07   11.50 
   3 -13   0  281.47   10.60 
  -2  14   0  737.83   21.50 
  -2  14   0  688.03   18.80 
   2 -14   0  670.13   20.00 
  -1  15   0  299.37   10.10 
  -1  15   0  311.77   11.80 
   1 -15   0  297.07   11.60 
   0  16   0  414.86   12.50 
   0  16   0  396.26   13.60 
   0 -16   0  390.66   14.10 
   0 -16   0  403.26   10.50 
   1  17   0   69.59    4.90 
   1  17   0   53.19    4.20 
  -1 -17   0   75.49    7.10 
  -1 -17   0   64.19    3.50 
   2  18   0  108.79    5.70 
   2  18   0  108.49    5.60 
  -2 -18   0  103.59    4.80 
  -2 -18   0   98.39    7.90 
   3  19   0    4.30    1.90 
   3  19   0    3.20    1.70 
  -3 -19   0    6.70    1.90 
  -3 -19   0    5.50    4.40 
   4  20   0   40.70    4.10 
  -4 -20   0   35.30    3.70 
  -4 -20   0   41.50    7.30 
   5  21   0    7.70    2.60 
  -5 -21   0    7.50    6.10 
  -5 -21   0   13.10    3.10 
   6  22   0   15.00    3.60 
  -6 -22   0   19.40    3.90 
  -6 -22   0   17.10    7.90 
   7  23   0   71.29    6.10 
  -7 -23   0   68.59    6.80 
  -7 -23   0   61.89   11.20 
   8  24   0   12.90    3.70 
  -8 -24   0   17.50    8.70 
  -8 -24   0   15.50    4.50 
   9  25   0    0.40    2.70 
  -9 -25   0    6.00    3.80 
  -9 -25   0   -0.20    7.50 
  10  26   0   14.50    4.30 
 -10 -26   0   15.60    4.60 
 -10 -26   0   12.60    8.30 
  11  27   0   41.50    6.60 
 -11 -27   0   46.90   11.50 
 -11 -27   0   31.90    6.40 
  12  28   0   20.10    5.70 
 -12 -28   0   22.90    6.10 
 -12 -28   0   25.40   10.80 
  13  29   0   29.50    6.80 
 -13 -29   0   41.30   11.60 
 -13 -29   0   32.30    8.30 
 -19  -2   0   15.90    6.30 
 -19  -2   0    9.10    5.50 
  19   2   0    5.70    4.20 
  19   2   0    9.20   11.30 
 -18  -1   0    5.50    4.60 
 -18  -1   0    2.50    5.10 
  18   1   0    0.00    8.40 
  18   1   0    3.60    3.20 
 -17   0   0    7.50    4.30 
 -17   0   0   13.50    5.60 
 -16   1   0    4.60    4.20 
 -16   1   0    0.70    3.20 
 -16   1   0   -5.50    6.10 
 -16   1   0    3.70    3.70 
 -15   2   0   34.80    6.90 
 -15   2   0   36.90    5.60 
 -15   2   0   29.40    6.10 
 -15   2   0   37.20   10.00 
 -14   3   0   13.10    6.60 
 -14   3   0   10.20    3.50 
 -14   3   0    1.90    3.60 
 -14   3   0    5.00    3.20 
 -13   4   0    8.40    5.90 
 -13   4   0   11.80    3.40 
 -13   4   0   12.40    3.30 
 -12   5   0   16.00    3.60 
 -12   5   0   23.80    5.80 
 -12   5   0    9.00    2.50 
 -11   6   0  679.33   25.40 
 -11   6   0  687.83   19.50 
 -11   6   0  692.43   21.10 
  11  -6   0  624.24   21.10 
 -10   7   0   11.90    2.70 
 -10   7   0   12.50    4.50 
 -10   7   0    9.90    2.70 
  10  -7   0   16.90    3.70 
  -9   8   0  110.19    6.30 
  -9   8   0   96.79    8.40 
   9  -8   0   88.89    6.70 
  -8   9   0   11.00    4.10 
  -8   9   0   15.60    2.80 
   8  -9   0   10.60    3.00 
  -7  10   0    4.60    1.90 
  -7  10   0    2.30    2.60 
   7 -10   0    2.00    2.30 
  -6  11   0  433.96   16.50 
  -6  11   0  415.26   13.20 
   6 -11   0  404.36   14.10 
  -5  12   0   56.59    4.10 
  -5  12   0   62.49    6.00 
   5 -12   0   50.59    4.90 
  -4  13   0  169.98    7.20 
  -4  13   0  172.88    9.40 
   4 -13   0  166.18    8.20 
  -3  14   0  373.56   14.50 
  -3  14   0  381.76   12.10 
   3 -14   0  384.26   13.40 
  -2  15   0   17.90    3.80 
  -2  15   0   16.00    2.60 
   2 -15   0   15.50    3.60 
  -1  16   0    5.40    2.50 
  -1  16   0    4.60    1.90 
   1 -16   0   15.20    3.50 
   0  17   0  106.39    6.30 
   0  17   0   96.69    5.30 
   0 -17   0   98.19    4.00 
   0 -17   0   99.39    7.30 
   1  18   0    2.40    1.80 
   1  18   0    1.00    1.40 
  -1 -18   0    1.60    1.10 
  -1 -18   0    5.80    3.40 
   2  19   0   -0.10    1.50 
   2  19   0   -1.30    1.00 
  -2 -19   0    5.70    3.80 
  -2 -19   0    2.00    1.20 
   3  20   0   60.99    4.70 
   3  20   0   52.89    4.00 
  -3 -20   0   58.89    4.00 
  -3 -20   0   64.99    8.20 
   4  21   0    7.90    2.50 
  -4 -21   0    9.20    5.70 
  -4 -21   0   11.30    2.60 
   5  22   0  118.79    7.10 
  -5 -22   0  126.19   12.40 
  -5 -22   0  122.79    6.90 
   6  23   0   40.20    5.20 
  -6 -23   0   47.90    5.60 
  -6 -23   0   51.29    9.70 
   7  24   0  290.37   12.40 
  -7 -24   0  259.37   18.50 
  -7 -24   0  276.27   12.20 
   8  25   0   -2.40    2.10 
  -8 -25   0    0.20    7.60 
  -8 -25   0   -0.50    2.90 
   9  26   0    5.20    3.10 
  -9 -26   0    1.50    7.50 
  -9 -26   0   -2.50    2.90 
  10  27   0   -0.20    2.60 
 -10 -27   0    7.50    7.90 
 -10 -27   0    0.10    3.10 
  11  28   0    5.30    3.90 
 -11 -28   0   16.50    9.60 
 -11 -28   0   17.50    5.30 
  12  29   0    6.60    4.20 
 -12 -29   0   16.60    9.90 
 -12 -29   0    9.20    5.30 
  13  30   0   22.80    6.30 
 -13 -30   0   48.80   12.60 
 -13 -30   0   24.20    6.50 
 -19  -1   0    4.30    4.80 
  19   1   0    5.30    9.50 
  19   1   0    3.60    3.90 
 -18   0   0    8.20    5.10 
 -18   0   0    3.50    4.60 
 -17   1   0   -1.80    3.90 
 -17   1   0    2.00    4.30 
 -17   1   0    4.20    4.50 
 -16   2   0    0.20    3.60 
 -16   2   0    2.60    3.80 
 -16   2   0   -4.60    5.90 
 -16   2   0    5.40    3.70 
 -15   3   0   35.50    5.90 
 -15   3   0   34.70    6.40 
 -15   3   0   35.50    6.40 
 -15   3   0   35.80    9.10 
 -14   4   0   -0.20    3.00 
 -14   4   0   -0.30    2.90 
 -14   4   0   -6.00    5.10 
 -13   5   0   19.30    4.30 
 -13   5   0   24.30    7.30 
 -12   6   0    9.10    2.90 
 -12   6   0    4.80    2.70 
 -12   6   0   16.30    5.50 
  12  -6   0   22.20    4.40 
 -11   7   0  208.78   10.00 
 -11   7   0  201.08   13.30 
 -11   7   0  216.98    9.00 
  11  -7   0  187.28   10.60 
 -10   8   0   52.39    5.00 
 -10   8   0   56.89    7.60 
  10  -8   0   55.29    6.30 
  -9   9   0   15.40    4.90 
  -9   9   0   18.30    3.30 
   9  -9   0   18.90    4.10 
  -8  10   0    2.70    3.20 
  -8  10   0    2.90    1.70 
   8 -10   0    1.90    1.30 
   8 -10   0    1.70    2.40 
  -7  11   0    1.50    1.60 
  -7  11   0   -0.80    2.40 
   7 -11   0    0.90    2.20 
  -6  12   0   28.50    3.50 
  -6  12   0   29.10    5.10 
   6 -12   0   30.30    4.30 
  -5  13   0    3.00    2.70 
  -5  13   0   -0.20    1.30 
   5 -13   0    1.00    2.40 
  -4  14   0  286.27   10.10 
  -4  14   0  303.57   12.90 
   4 -14   0  276.77   11.30 
  -3  15   0  132.19    8.10 
  -3  15   0  130.49    6.30 
   3 -15   0  129.79    7.60 
  -2  16   0    1.80    1.40 
  -2  16   0   -0.90    1.90 
   2 -16   0   -1.30    2.50 
  -1  17   0    1.10    1.90 
  -1  17   0    1.30    1.20 
   1 -17   0   -0.30    2.70 
   0  18   0   -1.00    1.70 
   0  18   0    1.20    1.30 
   0 -18   0    0.90    2.90 
   0 -18   0    1.20    1.00 
   1  19   0   76.29    4.90 
   1  19   0   72.49    5.20 
  -1 -19   0   79.99    7.50 
  -1 -19   0   69.99    3.80 
   2  20   0    7.80    2.30 
   2  20   0    9.90    2.70 
  -2 -20   0   15.00    4.60 
  -2 -20   0   12.50    2.30 
   3  21   0   92.79    5.90 
   3  21   0   90.99    5.40 
  -3 -21   0  101.19    5.30 
  -3 -21   0  108.49   10.20 
   4  22   0    0.90    1.90 
  -4 -22   0    3.80    6.00 
  -4 -22   0    8.10    2.60 
   5  23   0    0.90    2.40 
  -5 -23   0   -2.30    2.20 
  -5 -23   0    2.90    6.60 
   6  24   0   47.40    5.70 
  -6 -24   0   64.09    5.90 
  -6 -24   0   55.39   10.50 
   7  25   0    9.20    3.20 
  -7 -25   0   18.70    9.20 
  -7 -25   0   16.00    4.20 
   8  26   0    2.10    2.80 
  -8 -26   0   -2.10    7.50 
  -8 -26   0   -3.50    2.50 
   9  27   0    2.90    2.70 
  -9 -27   0    2.80    3.20 
  -9 -27   0    5.90    7.90 
  10  28   0   46.40    6.80 
 -10 -28   0   59.79    7.60 
 -10 -28   0   72.39   13.80 
  11  29   0   19.90    4.80 
 -11 -29   0   18.20   11.00 
 -11 -29   0   29.30    6.80 
  12  30   0    6.90    4.60 
 -12 -30   0    8.80    4.90 
 -12 -30   0   16.90   10.30 
  13  31   0   77.59    9.90 
 -13 -31   0   65.99    9.70 
 -19   0   0    7.80    4.90 
  19   0   0    9.90    9.80 
  19   0   0    3.30    3.60 
 -18   1   0   -2.70    3.60 
 -17   2   0   -0.80    7.60 
 -17   2   0    6.70    4.90 
 -17   2   0    4.40    4.40 
 -16   3   0    4.00    3.60 
 -16   3   0   -4.40    6.40 
 -16   3   0    0.20    3.70 
 -15   4   0   26.90    8.30 
 -15   4   0   43.40    6.00 
 -15   4   0   44.30    6.90 
 -14   5   0   -6.80    4.90 
 -14   5   0   -2.10    3.00 
 -14   5   0    1.40    1.50 
 -13   6   0   13.10    3.80 
 -13   6   0   16.10    3.70 
 -13   6   0    9.10    6.20 
  13  -6   0   15.20    4.60 
 -12   7   0    4.90    4.80 
 -12   7   0    3.00    2.70 
 -12   7   0    1.80    2.40 
  12  -7   0    4.40    3.30 
 -11   8   0  120.59    7.60 
 -11   8   0  117.19   10.90 
  11  -8   0  101.59    8.40 
 -10   9   0    1.40    3.70 
 -10   9   0    6.00    2.60 
  10  -9   0    1.40    3.20 
  -9  10   0   35.40    4.50 
  -9  10   0   25.50    5.70 
   9 -10   0   34.90    5.00 
  -8  11   0  102.69    8.50 
  -8  11   0   90.59    5.80 
   8 -11   0   93.09    6.60 
  -7  12   0    3.80    1.90 
  -7  12   0    3.60    3.10 
   7 -12   0    4.20    2.60 
  -6  13   0   94.39    7.60 
  -6  13   0   90.29    5.40 
   6 -13   0   83.29    6.20 
  -5  14   0   12.00    2.40 
  -5  14   0   12.90    3.70 
   5 -14   0    5.80    2.70 
  -4  15   0    0.80    1.20 
  -4  15   0    1.20    2.30 
   4 -15   0   -1.40    2.10 
  -3  16   0  224.48   10.90 
  -3  16   0  230.58    8.90 
   3 -16   0  242.48   10.40 
  -2  17   0  166.18    8.90 
  -2  17   0  162.88    7.20 
   2 -17   0  162.38    8.80 
  -1  18   0   -1.60    1.70 
  -1  18   0    2.60    1.40 
   1 -18   0    4.00    2.90 
   0  19   0   18.50    2.90 
   0  19   0   15.70    3.40 
   0 -19   0   18.70    2.20 
   0 -19   0   25.90    4.90 
   1  20   0   26.70    4.10 
   1  20   0   25.30    3.50 
  -1 -20   0   26.00    5.50 
  -1 -20   0   25.90    2.60 
   2  21   0    5.00    2.40 
   2  21   0    4.50    2.10 
  -2 -21   0    3.20    1.60 
  -2 -21   0    9.30    4.60 
   3  22   0  280.77   11.20 
   3  22   0  266.17   10.10 
  -3 -22   0  280.97    9.90 
  -3 -22   0  253.67   14.70 
   4  23   0    9.60    2.90 
  -4 -23   0   19.10    7.40 
  -4 -23   0   13.10    3.10 
   5  24   0   51.49    5.40 
  -5 -24   0   33.60    8.90 
  -5 -24   0   48.80    5.40 
   6  25   0   -4.90    2.10 
  -6 -25   0    6.80    2.90 
  -6 -25   0    2.20    7.30 
   7  26   0    7.00    3.10 
  -7 -26   0    5.50    8.10 
  -7 -26   0   11.30    3.80 
   8  27   0   -3.80    1.70 
  -8 -27   0    5.30    3.80 
  -8 -27   0    0.90    7.80 
   9  28   0   -0.70    2.50 
  -9 -28   0    0.30    3.10 
  -9 -28   0   -7.40    7.50 
  10  29   0    4.80    3.30 
 -10 -29   0    8.00    4.20 
 -10 -29   0    5.40    9.10 
  11  30   0   40.90    7.40 
 -11 -30   0   21.30   10.70 
 -11 -30   0   28.90    6.60 
  12  31   0    3.50    4.20 
 -12 -31   0   19.90   10.70 
 -12 -31   0   12.60    5.40 
  19  -1   0   14.50   10.60 
 -17   3   0   13.10    5.80 
 -17   3   0   -3.60    7.30 
 -16   4   0    2.70    3.90 
 -16   4   0    1.50    7.20 
 -15   5   0   19.20    8.00 
 -15   5   0   18.80    5.10 
  15  -5   0   12.40    5.30 
 -14   6   0   12.30    6.90 
 -14   6   0    5.50    3.70 
  14  -6   0    7.00    4.40 
 -13   7   0    6.20    5.90 
 -13   7   0   11.10    4.00 
  13  -7   0   16.00    4.90 
 -12   8   0    6.30    3.10 
 -12   8   0   11.50    5.90 
  12  -8   0   11.60    4.10 
 -11   9   0   75.89    6.20 
 -11   9   0   76.39    9.00 
  11  -9   0   74.39    7.50 
 -10  10   0   33.30    4.60 
 -10  10   0   28.40    6.50 
  10 -10   0   18.90    3.00 
  10 -10   0   34.40    5.40 
  -9  11   0  118.89    9.80 
  -9  11   0  122.69    7.10 
   9 -11   0  121.29    8.10 
  -8  12   0   43.70    6.40 
  -8  12   0   48.70    4.50 
   8 -12   0   47.80    5.70 
  -7  13   0    3.70    3.40 
  -7  13   0    4.40    2.00 
   7 -13   0    5.00    2.80 
  -6  14   0   23.60    5.10 
  -6  14   0   24.70    3.50 
   6 -14   0   26.90    4.40 
  -5  15   0   23.40    4.90 
  -5  15   0   20.30    3.10 
   5 -15   0   25.20    4.30 
  -4  16   0    2.70    2.80 
  -4  16   0    1.20    1.40 
   4 -16   0    6.40    3.00 
  -3  17   0    3.30    1.60 
  -3  17   0    3.80    2.50 
   3 -17   0   11.60    3.50 
  -2  18   0   39.10    4.80 
  -2  18   0   38.80    3.70 
   2 -18   0   44.30    5.50 
  -1  19   0   65.89    5.60 
  -1  19   0   56.49    4.50 
   1 -19   0   61.89    6.50 
   0  20   0   -0.50    1.90 
   0  20   0    4.40    1.70 
   0 -20   0    1.20    1.10 
   0 -20   0    3.30    3.50 
   1  21   0    0.30    1.30 
   1  21   0    1.10    2.10 
  -1 -21   0    1.10    4.00 
  -1 -21   0    2.00    1.40 
   2  22   0    3.50    2.00 
   2  22   0    4.40    2.50 
  -2 -22   0    6.80    2.00 
  -2 -22   0   21.20    5.80 
   3  23   0   15.80    3.50 
   3  23   0   13.10    3.30 
  -3 -23   0   10.80    3.00 
  -3 -23   0   13.00    6.50 
   4  24   0   79.69    6.10 
  -4 -24   0   64.79    5.50 
  -4 -24   0   78.69   11.00 
   5  25   0    1.00    2.50 
  -5 -25   0    1.50    2.40 
  -5 -25   0   -2.90    6.90 
   6  26   0   78.69    6.70 
  -6 -26   0   82.59   12.60 
  -6 -26   0   93.09    6.70 
   7  27   0    5.50    3.20 
  -7 -27   0    1.80    7.90 
  -7 -27   0    1.30    3.00 
   8  28   0   25.50    5.00 
  -8 -28   0   33.40    5.60 
  -8 -28   0   19.00    9.40 
   9  29   0    1.40    3.00 
  -9 -29   0   -2.10    8.30 
  -9 -29   0   -0.70    3.10 
  10  30   0   20.90    5.40 
 -10 -30   0   14.10   10.30 
 -10 -30   0   44.10    7.50 
  11  31   0    0.50    3.80 
 -11 -31   0    7.50    9.30 
 -11 -31   0    1.40    4.00 
  12  32   0   -0.20    4.00 
 -12 -32   0    2.90    4.90 
 -12 -32   0    6.30   10.30 
  19  -2   0   34.90    8.10 
 -18   3   0    2.60    5.20 
  18  -3   0   14.60    5.90 
 -17   4   0    0.00    4.00 
 -17   4   0   -2.30    7.80 
  17  -4   0    4.20    4.40 
 -16   5   0    4.40    4.20 
 -16   5   0    1.50    6.70 
  16  -5   0    8.30    5.20 
 -15   6   0   17.70    5.00 
 -15   6   0   22.50    8.10 
  15  -6   0    8.80    5.30 
 -14   7   0    1.50    3.30 
 -14   7   0    7.70    6.50 
  14  -7   0   19.30    5.40 
 -13   8   0   -1.90    2.70 
 -13   8   0    3.00    5.30 
  13  -8   0   -1.30    3.30 
 -12   9   0   -2.40    4.30 
 -12   9   0   -1.60    2.30 
  12  -9   0    1.40    3.40 
 -11  10   0   -2.90    2.20 
  11 -10   0    3.10    1.80 
  11 -10   0   -1.80    2.90 
 -10  11   0   77.19    6.30 
 -10  11   0   81.69    9.30 
  10 -11   0   84.29    7.40 
  -9  12   0   45.20    7.40 
  -9  12   0   46.50    4.80 
   9 -12   0   48.60    5.90 
  -8  13   0   53.59    4.80 
  -8  13   0   58.19    7.20 
   8 -13   0   49.99    5.90 
  -7  14   0   31.80    4.00 
  -7  14   0   20.30    4.90 
   7 -14   0   29.90    4.90 
  -6  15   0   12.30    4.10 
  -6  15   0   12.80    2.60 
   6 -15   0   13.70    3.70 
  -5  16   0   56.69    6.20 
  -5  16   0   53.09    4.30 
   5 -16   0   50.69    5.60 
  -4  17   0   30.30    5.40 
  -4  17   0   24.10    3.40 
   4 -17   0   28.70    4.70 
  -3  18   0   31.20    5.30 
  -3  18   0   24.40    3.40 
   3 -18   0   28.10    4.80 
  -2  19   0   14.00    2.70 
  -2  19   0   16.90    4.00 
   2 -19   0   16.50    4.40 
  -1  20   0   34.60    4.70 
  -1  20   0   40.20    4.00 
   1 -20   0   40.60    6.00 
   0  21   0   10.50    3.30 
   0  21   0    9.30    2.40 
   0 -21   0   13.60    4.60 
   0 -21   0   10.30    1.90 
   1  22   0    9.50    2.50 
   1  22   0   12.90    3.40 
  -1 -22   0   13.00    2.30 
  -1 -22   0   10.20    5.20 
   2  23   0   58.89    5.50 
   2  23   0   66.19    5.80 
  -2 -23   0   65.69    8.80 
  -2 -23   0   55.99    4.50 
   3  24   0   88.49    6.60 
   3  24   0   80.79    6.00 
  -3 -24   0   87.29   10.80 
  -3 -24   0   78.89    5.70 
   4  25   0    1.40    2.60 
  -4 -25   0    3.30    7.00 
  -4 -25   0   -4.30    2.40 
   5  26   0   33.10    5.10 
  -5 -26   0   32.50    9.30 
  -5 -26   0   27.40    4.60 
   6  27   0    5.60    3.20 
  -6 -27   0    8.10    3.20 
  -6 -27   0    7.30    8.10 
   7  28   0    0.60    2.60 
  -7 -28   0   11.00    9.00 
  -7 -28   0    3.40    2.90 
   8  29   0    2.40    2.90 
  -8 -29   0    1.10    3.10 
  -8 -29   0   -0.80    7.80 
   9  30   0   -0.70    2.60 
  -9 -30   0   -2.70    9.00 
  -9 -30   0   -0.80    3.80 
  10  31   0   -1.50    3.00 
 -10 -31   0   -3.90    9.40 
 -10 -31   0   -4.50    3.80 
  11  32   0    1.50    3.70 
 -11 -32   0   -2.80    4.00 
 -11 -32   0    7.90   10.00 
 -18   4   0    7.20    8.20 
 -18   4   0    5.10    5.30 
  18  -4   0   10.40    5.50 
 -17   5   0   -0.40    4.60 
 -17   5   0    4.90    8.30 
  17  -5   0    3.60    4.60 
 -16   6   0   -4.70    6.10 
 -16   6   0   -6.40    3.20 
  16  -6   0    1.20    4.00 
 -15   7   0   51.59   10.90 
 -15   7   0   49.70    6.90 
  15  -7   0   40.50    7.40 
 -14   8   0    8.90    4.00 
 -14   8   0   17.50    7.10 
  14  -8   0    9.70    4.50 
 -13   9   0   99.29    8.00 
 -13   9   0   76.39   10.30 
  13  -9   0   78.29    8.40 
 -12  10   0   -2.60    4.20 
 -12  10   0    1.00    2.70 
  12 -10   0   -1.30    1.70 
  12 -10   0    3.20    3.50 
 -11  11   0   61.79    5.90 
 -11  11   0   48.80    8.80 
  11 -11   0   62.29    7.00 
  11 -11   0   46.70    4.30 
 -10  12   0   -2.50    3.60 
 -10  12   0    6.90    2.80 
  10 -12   0   -1.00    1.70 
  10 -12   0    2.30    3.30 
  -9  13   0   33.30    6.90 
  -9  13   0   38.70    4.90 
   9 -13   0   49.10    6.30 
  -8  14   0   85.69    6.00 
  -8  14   0   71.89    8.20 
   8 -14   0   70.19    6.80 
  -7  15   0   30.20    4.10 
  -7  15   0   35.10    6.40 
   7 -15   0   33.20    5.30 
  -6  16   0   44.30    4.30 
  -6  16   0   49.60    6.40 
   6 -16   0   38.10    5.60 
  -5  17   0   15.10    2.90 
  -5  17   0   23.90    5.30 
   5 -17   0   24.60    4.70 
  -4  18   0   53.59    4.50 
  -4  18   0   51.69    6.00 
   4 -18   0   54.29    6.00 
  -3  19   0   11.70    3.80 
  -3  19   0    9.10    2.40 
   3 -19   0   15.20    4.10 
  -2  20   0   35.80    3.80 
  -2  20   0   33.50    4.90 
   2 -20   0   43.00    6.00 
  -1  21   0   20.20    3.30 
  -1  21   0   13.20    3.70 
   1 -21   0   19.50    4.80 
   0  22   0   76.29    6.40 
   0  22   0   63.59    5.10 
   0 -22   0   63.69    3.90 
   0 -22   0   57.39    7.70 
   1  23   0  166.78    8.40 
   1  23   0  165.88    9.00 
  -1 -23   0  162.28    6.80 
  -1 -23   0  175.08   12.10 
   2  24   0    2.80    2.40 
   2  24   0   -1.30    2.90 
  -2 -24   0    8.60    5.70 
  -2 -24   0   -1.10    2.20 
   3  25   0   61.29    5.80 
   3  25   0   55.89    5.80 
  -3 -25   0   62.69    9.80 
  -3 -25   0   54.59    5.50 
   4  26   0  130.49    8.50 
  -4 -26   0  122.79   14.00 
  -4 -26   0  104.69    7.00 
   5  27   0    1.10    2.60 
  -5 -27   0    1.10    7.50 
  -5 -27   0   -1.10    2.50 
   6  28   0   35.10    5.40 
  -6 -28   0   40.70    5.80 
  -6 -28   0   31.10    9.60 
   7  29   0    5.20    3.10 
  -7 -29   0   14.50    3.90 
  -7 -29   0   22.20   10.20 
   8  30   0   18.90    4.50 
  -8 -30   0   32.70    5.70 
  -8 -30   0   29.40   10.80 
   9  31   0   13.10    4.70 
  -9 -31   0   20.30   11.70 
  -9 -31   0    9.80    4.90 
  10  32   0    1.80    3.10 
 -10 -32   0   -4.00   10.10 
 -10 -32   0   -5.30    3.80 
  11  33   0    2.80    4.20 
 -11 -33   0   -0.10   11.10 
 -11 -33   0   -0.50    4.20 
 -18   5   0   -4.20    4.00 
 -18   5   0    0.50    7.70 
  18  -5   0    0.00    4.70 
 -17   6   0  -10.60    6.90 
 -17   6   0   -6.20    4.30 
  17  -6   0   -1.90    4.10 
  17  -6   0   -3.50    3.00 
 -16   7   0   -4.70    3.50 
 -16   7   0   -6.50    6.50 
  16  -7   0    2.10    2.90 
  16  -7   0    0.90    4.50 
 -15   8   0   74.69   12.10 
 -15   8   0   73.99    7.60 
  15  -8   0   69.09    6.60 
  15  -8   0   72.59    8.60 
 -14   9   0   59.09   10.40 
 -14   9   0   26.70    5.40 
  14  -9   0   54.59    7.80 
  14  -9   0   10.70    4.40 
 -13  10   0   11.50    4.10 
 -13  10   0    5.60    6.40 
  13 -10   0   10.50    4.50 
  13 -10   0   10.80    2.90 
 -12  11   0    1.50    2.80 
 -12  11   0    0.00    4.80 
  12 -11   0    4.70    3.60 
  12 -11   0   -5.50    2.30 
 -11  12   0   30.70    7.80 
 -11  12   0   38.30    5.40 
  11 -12   0   36.00    3.60 
  11 -12   0   38.00    5.90 
 -10  13   0    4.20    2.90 
 -10  13   0   11.80    5.40 
  10 -13   0   14.70    4.50 
  -9  14   0  108.39    7.10 
  -9  14   0   84.29    9.10 
   9 -14   0  103.99    8.20 
  -8  15   0   30.20    6.40 
  -8  15   0   40.20    5.00 
   8 -15   0   35.90    5.90 
  -7  16   0   93.09    8.60 
  -7  16   0   89.49    6.10 
   7 -16   0   93.59    7.60 
  -6  17   0  109.09    6.60 
  -6  17   0  124.39    9.40 
   6 -17   0  104.99    8.20 
  -5  18   0   11.40    4.30 
  -5  18   0    7.50    2.30 
   5 -18   0   10.90    3.90 
  -4  19   0   11.40    2.70 
  -4  19   0   14.40    4.40 
   4 -19   0    5.50    3.60 
  -3  20   0   30.00    4.10 
  -3  20   0   41.50    6.30 
   3 -20   0   24.70    5.30 
  -2  21   0   17.40    3.30 
  -2  21   0   12.80    4.10 
   2 -21   0   17.50    5.00 
  -1  22   0  120.49    7.00 
  -1  22   0  119.29    8.40 
   1 -22   0  123.39    9.40 
   0  23   0   26.30    5.00 
   0  23   0   33.30    4.60 
   0 -23   0   50.29    7.40 
   0 -23   0   32.80    3.10 
   1  24   0   -0.40    3.20 
   1  24   0    7.30    2.90 
  -1 -24   0    5.70    2.40 
  -1 -24   0   12.80    5.90 
   2  25   0   90.09    6.70 
   2  25   0   58.59    6.70 
  -2 -25   0   60.69    5.30 
  -2 -25   0   91.59   10.40 
   3  26   0   91.19    7.10 
   3  26   0   86.09    7.00 
  -3 -26   0   85.39    6.40 
  -3 -26   0   87.69   11.30 
   4  27   0    1.20    2.70 
   4  27   0    2.30    2.90 
  -4 -27   0   -0.30    7.40 
  -4 -27   0    0.80    2.70 
   5  28   0    6.10    3.40 
  -5 -28   0    5.40    3.20 
  -5 -28   0    7.70    8.00 
   6  29   0    2.10    2.70 
  -6 -29   0   -6.90    7.20 
  -6 -29   0    1.00    2.80 
   7  30   0    3.30    2.90 
  -7 -30   0    7.70    8.60 
  -7 -30   0    3.80    3.10 
   8  31   0   23.40    5.50 
  -8 -31   0   26.70    5.50 
  -8 -31   0   24.00   10.90 
   9  32   0    2.20    3.80 
  -9 -32   0   -3.10    9.80 
  -9 -32   0    0.90    4.00 
  10  33   0   -0.40    3.50 
 -10 -33   0   10.30   11.60 
 -10 -33   0   11.10    5.20 
 -18   6   0   -2.70    4.60 
 -18   6   0   -1.30    7.60 
  18  -6   0    3.10    5.10 
  18  -6   0   -5.70    3.70 
 -17   7   0   -9.00    7.20 
 -17   7   0   -3.10    4.30 
  17  -7   0    9.20    4.10 
  17  -7   0    2.80    4.80 
 -16   8   0   -3.70    6.60 
 -16   8   0   -5.00    3.30 
  16  -8   0   -5.70    3.80 
  16  -8   0   -2.00    2.50 
 -15   9   0   12.30    4.40 
 -15   9   0    2.20    6.10 
  15  -9   0   13.80    5.50 
  15  -9   0   -2.50    3.40 
 -14  10   0   15.60    4.60 
 -14  10   0    4.70    6.20 
  14 -10   0   10.20    5.20 
  14 -10   0   10.10    3.50 
 -13  11   0   50.39   10.00 
 -13  11   0   54.59    6.80 
  13 -11   0   36.70    5.30 
  13 -11   0   46.30    7.40 
 -12  12   0   24.10    7.20 
  12 -12   0   35.60    5.80 
 -11  13   0    6.30    5.40 
 -11  13   0   10.80    3.80 
  11 -13   0   16.50    4.80 
  11 -13   0    6.50    2.30 
 -10  14   0    1.30    2.90 
 -10  14   0    9.30    5.30 
  10 -14   0   16.70    4.70 
  -9  15   0   40.00    5.30 
  -9  15   0   32.20    6.70 
   9 -15   0   42.00    6.50 
  -8  16   0    4.60    4.00 
  -8  16   0    2.00    2.40 
   8 -16   0   19.80    4.50 
  -7  17   0   15.00    3.30 
  -7  17   0   22.70    5.50 
   7 -17   0   14.80    4.40 
  -6  18   0    1.80    2.00 
  -6  18   0    0.90    3.50 
   6 -18   0    4.40    3.70 
  -5  19   0  164.68    8.20 
  -5  19   0  156.38   10.70 
   5 -19   0  158.58    9.90 
  -4  20   0    0.90    1.80 
  -4  20   0    7.70    3.70 
   4 -20   0    6.80    3.90 
  -3  21   0    2.20    2.90 
  -3  21   0    1.70    1.90 
   3 -21   0   10.80    4.30 
  -2  22   0    3.30    3.20 
  -2  22   0    1.00    1.90 
   2 -22   0    2.80    4.50 
  -1  23   0  134.39    8.90 
  -1  23   0  120.29    7.30 
   1 -23   0  112.39    9.90 
   0  24   0   12.10    4.40 
   0  24   0    5.10    2.70 
   0 -24   0   14.30    2.50 
   0 -24   0   17.90    6.00 
   1  25   0    6.30    3.00 
   1  25   0    0.70    3.70 
  -1 -25   0   12.60    6.20 
  -1 -25   0    5.20    2.50 
   2  26   0    7.00    3.10 
   2  26   0    6.10    4.20 
  -2 -26   0   13.10    3.40 
  -2 -26   0   34.50    7.80 
   3  27   0   30.10    5.20 
   3  27   0   27.20    4.80 
  -3 -27   0   31.50    8.50 
  -3 -27   0   28.00    4.60 
   4  28   0   34.10    5.40 
   4  28   0   36.90    5.10 
  -4 -28   0   39.90   10.20 
  -4 -28   0   46.20    5.40 
   5  29   0    2.90    3.00 
  -5 -29   0  -10.40    6.80 
  -5 -29   0    2.60    2.70 
   6  30   0    5.80    3.50 
  -6 -30   0    2.60    8.20 
  -6 -30   0    4.00    2.90 
   7  31   0   -2.30    2.50 
  -7 -31   0    1.30    3.40 
  -7 -31   0   -1.80    8.50 
   8  32   0   29.50    5.90 
  -8 -32   0   21.50   11.60 
  -8 -32   0   28.40    6.10 
   9  33   0   32.50    6.40 
  -9 -33   0   29.40    7.00 
  -9 -33   0   23.00   12.80 
  10  34   0   13.20    5.20 
 -10 -34   0    2.40   11.20 
 -10 -34   0    3.60    5.30 
 -18   7   0   -4.60    4.50 
 -18   7   0   -3.70    7.10 
  18  -7   0   -6.90    3.30 
  18  -7   0    0.00    5.10 
 -17   8   0    7.20    5.40 
 -17   8   0   -4.00    8.50 
  17  -8   0    4.10    4.70 
  17  -8   0   10.80    4.10 
 -16   9   0    9.00    5.00 
 -16   9   0    5.30    8.20 
  16  -9   0    8.90    5.20 
  16  -9   0    9.10    4.10 
 -15  10   0    2.00    3.60 
 -15  10   0    7.60    6.70 
  15 -10   0   14.00    5.30 
  15 -10   0    2.90    3.60 
 -14  11   0    3.90    3.50 
 -14  11   0    5.70    6.50 
  14 -11   0   -0.60    4.10 
  14 -11   0    7.00    3.00 
 -13  12   0   37.80    6.00 
 -13  12   0   33.90    9.00 
  13 -12   0   30.80    4.70 
  13 -12   0   42.10    7.30 
 -12  13   0   26.30    7.40 
 -12  13   0   14.50    4.00 
  12 -13   0   28.80    5.80 
  12 -13   0   -0.60    3.20 
 -11  14   0   29.40    7.70 
 -11  14   0   33.70    5.40 
  11 -14   0   31.30    5.90 
 -10  15   0    3.40    3.00 
 -10  15   0    1.70    4.70 
  10 -15   0   12.30    4.60 
  -9  16   0   21.40    4.40 
  -9  16   0   20.30    6.00 
   9 -16   0   24.70    5.60 
  -8  17   0   26.90    5.80 
  -8  17   0   27.70    4.50 
   8 -17   0   28.40    5.60 
  -7  18   0  337.47   17.40 
  -7  18   0  344.87   13.30 
   7 -18   0  344.97   15.60 
  -6  19   0   15.70    5.40 
  -6  19   0   15.40    3.50 
   6 -19   0   25.50    5.20 
  -5  20   0   64.89    7.80 
  -5  20   0   58.69    5.40 
   5 -20   0   52.79    7.20 
  -4  21   0  356.86   13.50 
  -4  21   0  361.56   16.40 
   4 -21   0  343.87   15.60 
  -3  22   0  234.88   10.40 
  -3  22   0  261.07   13.50 
   3 -22   0  217.58   12.70 
  -2  23   0    8.60    2.90 
  -2  23   0   11.90    4.40 
   2 -23   0   11.90    5.50 
  -1  24   0    9.80    3.20 
  -1  24   0   14.50    4.40 
   1 -24   0   21.70    6.10 
   0  25   0    0.80    2.50 
   0  25   0   -2.20    3.20 
   0 -25   0    1.80    5.10 
   0 -25   0    5.80    1.90 
   1  26   0    6.80    3.10 
   1  26   0    0.70    4.10 
  -1 -26   0    5.40    5.90 
  -1 -26   0    2.90    2.40 
   2  27   0   25.10    4.60 
   2  27   0   17.80    5.30 
  -2 -27   0   31.30    8.00 
  -2 -27   0   25.90    4.10 
   3  28   0   -3.20    2.80 
   3  28   0   -3.70    2.10 
  -3 -28   0   -4.80    2.00 
  -3 -28   0    2.20    7.00 
   4  29   0   30.30    5.30 
  -4 -29   0   36.60    5.20 
  -4 -29   0   26.20    9.70 
   5  30   0   -1.00    2.40 
  -5 -30   0    3.90    2.90 
  -5 -30   0   -4.60    7.60 
   6  31   0   -1.40    2.60 
  -6 -31   0    3.50    8.50 
  -6 -31   0    0.00    2.90 
   7  32   0   -1.20    3.00 
  -7 -32   0    4.10    4.10 
  -7 -32   0    1.70    9.30 
   8  33   0   10.10    4.60 
  -8 -33   0   10.80    4.90 
  -8 -33   0    5.50   11.50 
   9  34   0   52.29    7.90 
  -9 -34   0   38.50   14.50 
  -9 -34   0   48.60    8.40 
  10  35   0    6.70    4.50 
 -10 -35   0   -0.50    5.00 
 -18   8   0    4.50    5.60 
 -18   8   0    6.00    8.20 
  18  -8   0    4.90    5.90 
  18  -8   0    6.10    4.50 
 -17   9   0    2.10    4.80 
 -17   9   0    2.60    8.60 
  17  -9   0   18.70    6.40 
  17  -9   0   25.20    5.60 
 -16  10   0    4.60    4.20 
 -16  10   0    3.00    7.70 
  16 -10   0   -1.10    4.00 
  16 -10   0   14.40    5.60 
 -15  11   0    2.60    3.60 
 -15  11   0   10.90    7.10 
  15 -11   0   -1.40    3.20 
  15 -11   0   11.80    4.90 
 -14  12   0    1.70    6.10 
 -14  12   0    7.00    3.60 
  14 -12   0    0.70    4.00 
  14 -12   0   -0.90    2.20 
 -13  13   0   46.20    6.30 
 -13  13   0   46.30    9.50 
  13 -13   0   41.70    7.40 
 -12  14   0   27.60    7.40 
 -12  14   0   23.10    4.90 
  12 -14   0   36.10    6.40 
 -11  15   0   28.50    5.00 
 -11  15   0   27.60    8.20 
  11 -15   0   19.40    5.20 
 -10  16   0   23.10    7.10 
 -10  16   0   28.90    5.00 
  10 -16   0   33.60    6.30 
  -9  17   0  524.05   23.50 
  -9  17   0  593.84   19.50 
   9 -17   0  538.55   20.50 
  -8  18   0  199.28   10.30 
  -8  18   0  235.38   14.30 
   8 -18   0  208.68   12.20 
  -7  19   0   50.09    8.40 
  -7  19   0   46.30    5.60 
   7 -19   0   58.99    7.50 
  -6  20   0   65.79    8.50 
  -6  20   0   60.89    5.70 
   6 -20   0   66.09    8.00 
  -5  21   0  211.28   10.20 
  -5  21   0  223.68   13.60 
   5 -21   0  244.48   12.80 
  -4  22   0  367.06   17.50 
  -4  22   0  381.36   14.30 
   4 -22   0  392.86   17.00 
  -3  23   0  144.29   10.20 
  -3  23   0  141.39    8.10 
   3 -23   0  130.09   10.70 
  -2  24   0   -0.50    2.90 
  -2  24   0   -1.30    1.80 
   2 -24   0    0.30    4.90 
  -1  25   0   -1.20    2.00 
  -1  25   0    8.00    3.90 
   1 -25   0    2.20    4.90 
   0  26   0    1.80    2.60 
   0  26   0    6.70    4.00 
   0 -26   0   11.00    2.20 
   0 -26   0   20.50    6.50 
   1  27   0    0.40    2.70 
   1  27   0   -5.70    3.60 
  -1 -27   0    9.80    6.50 
  -1 -27   0    1.10    2.30 
   2  28   0   23.80    5.30 
   2  28   0   31.10    5.00 
  -2 -28   0   17.90    3.80 
  -2 -28   0   22.70    7.90 
   3  29   0   26.30    4.90 
   3  29   0   33.90    5.40 
  -3 -29   0   29.90    9.10 
  -3 -29   0   30.50    4.70 
   4  30   0   15.00    4.20 
  -4 -30   0   13.60    3.60 
  -4 -30   0    5.80    8.10 
   5  31   0    4.80    3.20 
  -5 -31   0    1.40    2.70 
  -5 -31   0   -8.90    7.20 
   6  32   0    2.50    3.30 
  -6 -32   0    9.60    3.70 
  -6 -32   0    9.50    9.30 
   7  33   0   78.29    9.40 
  -7 -33   0   88.49   15.90 
  -7 -33   0   74.89    7.80 
   8  34   0   52.79    8.70 
  -8 -34   0   66.29   15.80 
  -8 -34   0   64.99    8.80 
   9  35   0   10.40    5.30 
  -9 -35   0    9.20    5.00 
  -9 -35   0   -5.60   11.30 
 -18   9   0    1.90    8.10 
 -18   9   0    2.00    4.80 
  18  -9   0   -2.60    4.40 
 -17  10   0   -0.50    4.70 
 -17  10   0   -2.40    8.10 
  17 -10   0   12.50    6.20 
 -16  11   0   18.50    9.20 
 -16  11   0    6.30    5.00 
  16 -11   0   10.80    4.80 
  16 -11   0   17.00    5.90 
 -15  12   0  252.47   13.50 
 -15  12   0  217.28   19.30 
  15 -12   0  207.58   13.90 
  15 -12   0  225.18   11.70 
 -14  13   0   23.60    5.20 
 -14  13   0   18.40    8.20 
  14 -13   0   12.10    3.40 
  14 -13   0   12.70    5.60 
 -13  14   0  224.48   12.00 
 -13  14   0  211.88   17.20 
  13 -14   0  193.18    8.90
[truncated: 13,384,163 more chars]
